# Supplementary material for: Metabolic differences in MSTN and FGF5 dual-gene edited sheep muscle cells during myogenesis
Source: BMC Genomics. 2024 Jun 26;25:637. doi: 10.1186/s12864-024-10494-w (PMC11202357; doi:10.1186/s12864-024-10494-w)
Supplement: Supplementary file 1 — Supplementary Material 1 [file 12864_2024_10494_MOESM1_ESM.xlsx]

## Sheet: Peak-pos-fromR
name	mzmed	mzmin	mzmax	rtmed	rtmin	rtmax	npeaks	MD	MG	QC	WD	WG	maxint	POS_MD_01	POS_MD_02	POS_MD_03	POS_MD_04	POS_MD_05	POS_MG_01	POS_MG_02	POS_MG_03	POS_MG_04	POS_QC_01	POS_QC_02	POS_QC_03	POS_WD_01	POS_WD_02	POS_WD_03	POS_WD_04	POS_WD_05	POS_WG_01	POS_WG_02	POS_WG_03	POS_WG_04
M60T121	60.0439	60.0437	60.044	120.518	119.941	120.791	13	3	4	3	0	3	226.111	380.542	479.834	467.022	519.072	642.738	520.663	408.551	636.644	565.457	513.775	468.18	566.973	487.458	455.264	415.116	341.833	499.826	745.846	620.406	624.879	553.183
M60T1220	60.0439	60.0437	60.044	1219.9	1217.66	1220.4	11	2	3	3	0	3	574.521	1565.68	1496.37	1705.42	1647.96	1783.63	1399.49	1145.21	1265.76	1183.02	1258.75	1144.56	1126.27	1858.57	1680.4	1604.4	1490.13	1367.05	2966.52	989.473	1120.58	1269.68
M60T25	60.0521	60.052	60.0521	25.1132	21.3537	35.0602	11	0	0	1	2	3	134.251	567.055	562.405	569.241	508.57	603.271	539.838	533.242	551.992	593.598	391.238	416.632	627.163	519.053	505.378	455.268	495.468	526.649	497.482	545.43	585.004	850.286
M60T45	60.052	60.0519	60.0521	44.631	37.2383	52.1379	10	1	1	0	2	2	138.722	728.336	716.738	1862.75	717.358	757.475	720.857	666.899	302.153	640.451	650.053	727.129	838.561	617.053	580.999	638.393	656.061	579.335	584.471	728.071	701.825	380.212
M60T64	60.052	60.052	60.0521	63.9989	57.4337	70.7792	9	1	1	1	2	2	133.381	882.096	958.611	2965.47	977.606	1121.69	1001.23	909.721	452.758	1069.65	841.982	4247.18	1064.43	858.8	456.762	1691.31	815.62	1033.56	425.566	1025.52	1025.83	2058.57
M60T8	60.052	60.052	60.0521	7.70809	3.25109	14.9857	9	2	0	1	2	2	134.568	1033.26	436.742	1878.01	1097.47	1191.23	1163.13	1036.99	1081.5	1093	903.168	962.99	1065.62	997.419	706.167	583.332	959.132	1001.71	911.224	839.191	1027.58	1392.31
M60T82	60.052	60.052	60.052	82.1967	81.6082	82.7853	2	0	0	0	0	2	104.101	335.273	425.682	392.913	400.822	388.661	377.676	359.868	316.229	320.817	402.777	354.372	336.27	394.132	502.093	474.758	338.632	409.65	478.045	345.682	384.074	329.969
M60T99	60.0803	60.0801	60.0804	99.2809	98.8726	100.239	14	5	1	3	5	0	462.649	1001.5	1189.78	920.185	764.214	984.382	402.999	425.069	455.808	499.938	695.025	677.486	878.996	825.146	885.957	836.952	803.89	984.729	463.545	303.347	591.498	453.04
M61T1239	61.0279	61.0278	61.028	1238.56	1226.17	1253.89	17	1	4	3	3	3	461.058	13046.7	12345.8	12235.6	10690.6	12679.8	10596.3	7785.65	16133	13963.3	3345.99	10604.7	7201.2	11965.9	10799.5	10484.3	11138.6	10711.6	11206.2	11679.3	7744.64	13079.5
M61T1307	61.0279	61.0278	61.028	1307.1	1287.19	1319.13	19	1	3	3	0	2	919.962	6048.88	4708.29	4905.94	4867.07	5158.1	5345.21	3251.78	2915.67	1576.44	6683.69	3519.92	2384.35	3745.72	3613.3	4164.93	4472.67	4804.26	5005.15	3101.28	2652.3	4977.08
M61T1275	61.0279	61.0278	61.0279	1275.4	1263.4	1280.49	6	0	2	2	0	0	539.398	3083.82	2846.96	2822.73	2719.96	3121.5	3095.95	3338.34	1850.06	3049.85	4403.15	2519.12	2848.95	2321.3	2444.33	2337.61	2704.66	2696.84	2727.97	2801.52	2881.35	3017.99
M61T103	61.0389	61.0387	61.0391	103.263	102.722	103.925	18	5	4	3	5	1	557.955	1250.12	1089.41	1274.5	1226.12	1200.64	500.165	551.234	399.607	630.255	918.942	892.339	853.965	605.949	622.986	1256.31	939.072	743.515	2589.64	2595.64	542.516	2391.14
M68T1223	67.9343	67.9342	67.9344	1223.38	1223.2	1224.34	5	1	1	2	1	0	186.138	979.964	936.639	875.041	961.821	895.216	861.716	931.06	843.776	901.992	975.619	727.188	989.657	954.308	761.329	900.471	709.297	726.435	743.379	798.726	773.804	838.833
M68T109	68.049	68.0489	68.0492	108.854	108.376	109.167	21	5	4	3	5	4	710.051	1879.32	2174.65	1955.85	1847.18	1869.36	1320.59	1259.16	1555.12	1510.24	1718.68	1262.45	1669.35	1058.79	945.858	808.801	978.636	1005.95	1607.58	1492.23	1396.58	1141
M69T80	68.9816	68.9815	68.9817	80.0863	79.5522	81.0754	21	5	4	3	5	4	1548.67	9356.45	10174.9	10266.2	10090	9282.65	8902.2	7377.05	8516.4	6438.51	8112.92	6838.08	8661.88	9119.81	9203.98	7697.83	7461.65	8479.8	9401.09	11690.2	6885.73	8323.63
M69T133	69.0693	69.0692	69.0696	132.827	131.746	134.083	9	3	1	1	3	1	1237.16	1754.85	1597.66	2316.45	1393.84	2066.88	1022.03	1335.32	1032.94	1708.75	1478.15	1915.47	1677.22	1786.91	1872.24	1969.06	1577.9	2152.31	5713.09	1144.76	1323.6	1563.01
M69T1238	69.0694	69.0693	69.0694	1238.41	1229.5	1240.66	8	0	3	2	0	3	157.133	4068.36	3677.02	3881.49	3277.78	4079.63	3755.98	1541.94	3172.26	4425.72	3199.35	3494.88	4226.89	3304.61	3416.11	3340.9	3440.17	3377.96	3440.47	76.1558	3494.63	4270.12
M69T68	69.0694	69.0694	69.0694	68.3782	61.9333	72.9464	6	3	0	2	0	1	243.147	4410.69	4171.16	4140.95	2895.16	6038.2	4348.5	4021.57	4219.75	4330.34	2908	4265.03	4770.45	3677.92	3659.72	3862.9	3628.37	4199.34	4096	4159.94	4232.34	3795.62
M69T10	69.0694	69.0694	69.0695	9.65321	2.90269	22.0022	7	2	0	2	0	1	224.221	1647.2	2870.21	2637.48	2956.68	4144.75	3042.21	2932.48	2825.53	2804.51	1935.76	2840.49	676.447	2477.8	2418.96	2512.92	2549.81	2685.9	2971.53	2557.68	2902.81	1251.64
M69T1288	69.0694	69.0693	69.0694	1287.69	1273.22	1306.63	7	0	2	1	0	0	186.922	1075.3	1028.64	1041.79	996.149	1039.69	1033.99	1127.06	876.638	1048.27	835.206	997.603	1071.61	845.083	867.162	828.776	869.411	939.288	944.482	1011.58	919.138	1052.93
M70T80	69.9825	69.9824	69.9827	80.1812	79.5467	80.7432	21	5	4	3	5	4	285.883	1312.9	1376.36	1488.98	1435.6	1336.47	1239.05	1020.89	1188.46	1054.29	1250.95	931.869	1197.87	1318.37	1338.4	1121.97	1009.98	1186.57	1548.12	1754.06	912.814	1169.21
M70T109	70.0645	70.0644	70.0647	108.845	108.376	109.09	21	5	4	3	5	4	13106.5	45860.9	45408.8	45708.6	45266.4	43906.7	36871.1	36918.9	38038.8	36969.5	39431.5	35127.5	37963.7	26281.8	28342.2	21634.5	25439.4	26764.5	34821.5	36984.3	32687	33163.7
M71T1222	70.9413	70.9411	70.9415	1222.43	1221.21	1225.96	20	5	4	3	4	4	429.149	2515.16	2106.63	2651.63	2818.89	2902.73	2599.95	1486.16	2197.94	1969.14	2677.99	2170.89	2372.9	3486.25	2498.17	1860.33	2255.12	2554.68	2481.23	2270.43	2333.4	2047.49
M71T80_1	70.9791	70.9791	70.9793	80.0647	79.5522	80.8272	21	5	4	3	5	4	308.129	1521.64	1553.43	1545.75	1451.06	1445.65	1359.09	1160.29	1366.56	1189.69	1292.4	1063.71	1217.7	1480.26	1418.92	1243.9	1170.22	1362.66	1569.62	1868.53	833.318	1237.88
M71T80_2	71.0284	71.0283	71.0285	80.1246	79.0477	81.8155	21	5	4	3	5	4	534.84	1138.04	1474.41	1561.6	1804.42	1365.28	2359.51	2187.67	2708.51	2160.47	2827.53	1918.15	1917.72	1170.8	1218.85	890.201	1144.91	1454.94	1958.8	1062.8	2215.07	1758.77
M71T109	71.068	71.0679	71.0681	108.854	108.464	109.09	21	5	4	3	5	4	1023.53	3338.36	3489.16	3282.03	3421.97	3292.75	2420.95	2236.44	2765.39	2731.08	2767.5	2148.03	2798.16	1735.35	1762.46	1236.44	1662.14	1702.37	2212.62	2616.19	2271.71	2092.51
M71T828	71.0849	71.0846	71.0855	828.18	826.521	828.628	9	3	1	1	4	0	746.72	604.338	1317.32	1604.87	1641.48	944.151	888.311	679.561	1203.45	635.955	942.819	481.891	660.074	710.847	2198.85	942.865	1041.14	1374.58	663.344	327.065	314.733	185.279
M71T1239	71.085	71.0849	71.0851	1239.08	1231.68	1266.95	13	0	2	3	1	2	141.287	2121.27	2022.46	1978.61	1863.75	1973.6	1938	1898.83	1051.78	2332.02	2639.64	1563.1	1172.34	1853.65	3332.06	1978.29	1884.17	1945.32	1763.55	57.496	1932.62	2064.34
M71T1314	71.0851	71.085	71.0851	1313.55	1307.83	1319.13	7	0	1	2	0	1	149.68	705.816	716.203	688.467	645.346	661.74	664.376	649.761	622.173	679.36	467.922	591.541	712.907	610.502	635.569	640.448	592.072	590.234	644.457	678.91	625.925	524.203
M71T1282	71.085	71.0849	71.085	1282.42	1277.82	1286.67	6	0	2	2	0	1	185.54	896.923	904.978	927.887	817.311	849.317	811.523	844.628	1034.54	1916.25	785.395	785.008	686.836	776.605	791.385	816.315	822.579	800.527	743.395	627.722	773.633	845.627
M71T1297	71.085	71.0849	71.0851	1296.98	1293.02	1302.71	6	0	1	3	0	1	156.093	533.057	543.057	573.34	575.901	601.837	600.836	552.051	136.237	583.807	829.4	479.722	645.398	574.095	528.884	513.65	605.625	661.212	480.863	565.619	528.13	489.156
M71T7	71.085	71.0849	71.0851	6.81469	3.31329	17.6417	5	1	0	2	1	0	155.794	700.219	696.606	678.034	738.417	635.746	679.086	703.692	711.153	676.716	519.409	820.858	733.034	688.213	2758.78	713.401	696.753	702.181	0	540.899	682.308	632.615
M72T1253	71.9288	71.9287	71.9289	1253.2	1233.33	1268.61	83	5	4	3	5	4	415.931	2929.67	1910.92	1145.27	1442.23	1131.45	3183.63	1132.05	1790.93	1257.96	1065.84	1023.35	3035.74	1302.63	1364.1	1726.86	1171.07	1032.08	1906.12	2242.08	1338.41	1507.23
M72T1277	71.9288	71.9287	71.9289	1277.43	1268.73	1286.34	38	4	4	3	5	4	328.022	838.333	1249.54	795.228	949.966	898.995	766.737	982.576	866.626	801.713	1408.63	1272.68	853.765	1511.49	799.185	617.584	621.324	153.722	1404.14	739.974	1138.68	750.235
M72T1295	71.9288	71.9287	71.929	1294.93	1287.23	1303.17	37	4	4	3	5	4	226.087	761.819	950.011	416.356	1263.9	1436.73	605.159	1170.77	566.904	633.138	712.778	2042.74	391.454	767.5	573.851	430.686	818.544	764.441	1697.9	1026.9	1361.35	737.456
M72T1311	71.9288	71.9287	71.929	1311.48	1304.43	1319.13	30	4	4	3	4	4	154.767	792.394	468.989	604.04	513.086	528.207	428.635	418.747	620.326	317.346	828.022	488.357	588.046	934.155	336.661	1101.72	580.995	545.418	599.38	995.115	528.22	719.365
M72T1223	71.9288	71.9286	71.929	1222.56	1221.22	1230.64	23	5	4	3	5	4	950.253	6247.62	4291.68	4899.64	6696.09	6896.17	3758.76	6376.91	5089.9	6796.77	5597.02	5651.9	4160.81	5504.75	6144.08	6016.27	5466.6	5450.52	5249.85	5693.7	6099.05	5356.04
M72T1288	71.9512	71.9511	71.9513	1287.73	1270.34	1302.92	71	5	4	3	5	4	308.714	917.214	1990.8	1190.55	1567.68	1534.16	1021.51	1642.21	2727.94	1366.55	3114.83	988.126	1081.31	1523.1	1682.92	1655.45	3442.05	1383.12	1435.27	1629.83	2326.16	1267.34
M72T1313	71.9513	71.9512	71.9513	1312.71	1303.71	1319.35	40	5	4	3	5	3	343.969	2948.53	360.43	249.614	1086.2	1771.24	1542.48	821.408	1615.76	1887.22	1937.69	765.963	828.393	1302.89	1132.44	985.223	1352.58	780.804	4427.48	1905.99	1301.96	1137.48
M72T1221	71.9512	71.951	71.9512	1220.84	1220.55	1221.54	21	5	4	3	5	4	2533.25	5585.36	5582.84	5427.71	6172.89	5578.96	5642.88	5440.99	4972.8	6394.23	5493.6	5001.93	6100.07	5644.21	5073.84	5463.49	5785.44	4678.03	5682.53	5376.86	5156.14	4545.83
M72T79	71.9513	71.9513	71.9514	78.7203	64.3107	80.516	13	2	1	3	4	2	482.132	3463.1	3869.03	3509.95	7124.4	4820.99	3707.67	3537.55	3428.43	3367.66	3748.56	4743.62	5345.4	3964.63	4700.64	4802.94	4934.11	4451.99	4069.74	3951.62	3659.04	3686.62
M72T1241	71.9511	71.951	71.9512	1240.93	1234.56	1251.4	43	5	4	3	5	4	458.309	5107.03	2299.8	1806.35	3044.99	4979.66	963.093	2072.64	2002.02	3596.21	3388.25	1995.76	3203.81	1745.61	1536.81	4753.46	1370.4	5011.21	4109.83	4054.36	3742.6	3121.92
M72T1260	71.9511	71.951	71.9513	1259.55	1251.63	1269.55	36	5	4	3	5	4	417.639	1862.94	5565.49	1518.03	1227.95	3732.5	2424.64	3579.92	265.266	3033.66	3767.76	2302.9	2482.41	3112.17	2343.64	1645.82	2644.12	6122.96	9461.5	4290.96	1322.78	7062.86
M72T122	72.0802	72.0801	72.0803	121.806	121.317	122.173	21	5	4	3	5	4	12179.5	37095.4	33843.7	35320.5	35903.5	33622.7	26585.5	30688.5	27061.6	30892.1	34118	32646	34458.7	34064.4	35279.4	33680.2	33994.7	33874	31925.1	30524.1	30224.4	28574.5
M72T81	72.0803	72.0801	72.0804	80.516	79.6077	81.6113	21	5	4	3	5	4	547.109	3630.78	3515.51	3059.78	3430.93	3587.44	2859.82	2918.23	2874.85	2995.76	3253.03	3135.95	3259.74	2433.29	2518.74	2674.87	2268.87	2518.62	3739.74	3540.38	3882.49	3428.04
M73T1263	72.9366	72.9365	72.9366	1263.04	1250.44	1275.52	67	5	4	3	5	4	1939.16	15650	1747.36	7801.58	4765.35	47701.2	4403.92	5392.86	8695.9	16904.3	5771.29	38229.3	29508.4	30329.9	12537.6	11354.2	7941.43	11363.5	1569.71	25256.1	5954.95	8730.74
M73T1296	72.9366	72.9365	72.9367	1295.95	1277.04	1318.52	99	5	4	3	5	4	915.155	5999.35	4552.82	5825.14	3981.36	4271.56	3242.23	3872.48	3676.85	3413.8	4639.54	9178.11	3000.01	4283.05	7023.9	4493.63	6079.98	691.554	4121.36	3099.88	2267.11	2779.25
M73T1242	72.9366	72.9365	72.9367	1242.18	1231.44	1249.44	38	5	4	3	4	4	2360.48	16023	11628.8	24968.5	5882.84	7273.66	17912.9	7653.65	6661.64	8512.39	11225.1	11002.3	8475.15	11013.5	16071.3	13860.8	13567.2	7376.58	5669.36	19026.2	16084.4	6861.71
M73T1223	72.9365	72.9364	72.9367	1222.54	1221.22	1223.41	21	5	4	3	5	4	5241.2	52706.3	40931.5	37836.5	41175.8	39038.4	31436	27264.6	30691.2	30498.8	41731.1	36281.1	37839.5	42552.8	44833.3	42859.4	36176.4	38538.4	36074.9	31851.3	35779.2	30959
M73T1238	73.0642	73.0641	73.0642	1237.74	1233.6	1240.94	10	0	3	3	1	3	811.823	26416.1	24323.5	24702.4	20494.8	25384.2	23547.4	8004.19	26248.9	29523.9	19473.3	24015.3	30707.7	21913.4	25186.2	21426.5	22560.9	21926.2	22599.5	17832.5	19361.6	10458.6
M73T1313	73.0642	73.0642	73.0643	1313.25	1306.35	1318.52	8	0	3	2	0	2	1735.32	7759.1	7593.41	7635.95	6870.17	7705.36	7408.76	7791.76	10211.1	7521.41	5924.07	8065.45	5111.41	6285.5	6303.28	6773.19	6697.28	7325.43	5896.58	7253.06	6688	7561.23
M73T1299	73.0642	73.0641	73.0642	1299.46	1287.69	1301.76	7	0	3	1	0	1	1314.25	7201.51	6646.04	6768.44	6196.91	7016.32	6871.1	5932.22	4821	6556.38	9879.52	6085.79	7182.02	5633.77	5536.85	5717.57	6213.69	6406.64	6270.33	6591.12	6575.32	8860.49
M73T122	73.0836	73.0834	73.0837	121.675	121.163	122.173	21	5	4	3	5	4	933.969	2398.99	2182.19	2036.62	2429.62	2312.29	1497.42	1784.91	1569.14	1900.69	2422.66	2131.43	2239.79	2425.08	2131.25	2264.39	2333.2	2043.92	1967.71	1823.85	1967.65	1762.1
M74T1260	73.9444	73.9443	73.9446	1259.71	1233.06	1285.21	133	5	4	3	5	4	826.618	3386.18	3681.03	6119.46	2479.44	5633.85	3500.32	2313.35	2564.79	3491.41	2543.77	4317.66	3149.79	9665.37	7095.93	3305.7	3869.51	5794.09	3232.17	6050.84	2336.87	3218.66
M74T1301	73.9445	73.9444	73.9446	1300.91	1286.47	1319.35	82	5	4	3	5	4	569.463	3347.31	2586.74	2855.62	3851.02	1437.5	1496.84	1150.53	1074.03	2268.83	9808.45	1537.62	646.564	1352.08	1320.93	1559.8	1946.74	1713.87	1744.71	1422.43	2073.97	1634.88
M74T1223	73.9444	73.9443	73.9445	1222.51	1221.22	1223.38	21	5	4	3	5	4	1984.85	18547.3	13364.4	11046.2	13419.7	12917.7	11673.8	12543.5	10223.1	12027.6	13481.7	11952.6	8652.57	13868.2	15146.9	11296	12111	13630.9	10891.1	12339.9	11499.4	10580
M74T2	73.9445	73.9443	73.9446	2.39817	1.48427	9.33871	6	2	0	2	1	0	210.31	532.021	523.969	542.493	153.981	506.934	435.833	489.191	455.12	483.642	565.566	620.362	507.096	580.025	526.684	581.339	2738.43	480.029	0	376.92	434.462	412.268
M74T70	73.9446	73.9445	73.9446	69.8629	64.257	71.8147	4	1	0	2	1	0	188.138	2234.27	2138.28	1922.47	1685.61	2253.82	2072.56	1738.7	1929.42	1932.51	3137.2	2023.37	2066.59	2377.97	2276.8	2098.98	1588.74	2076.88	1747.2	1986.36	1858.97	1897.45
M74T80	73.9843	73.9843	73.9845	80.1812	79.6586	80.9481	21	5	4	3	5	4	1067.29	5900.75	6407.1	6591.03	6714.09	5963.93	6561.69	5363.7	6733.37	5869.29	6327.19	5722.89	6008.76	5939.79	6138.55	4680.85	5033.58	5785.03	6905.4	6835.18	5404.5	6036.26
M74T98	74.0596	74.0593	74.0597	97.8468	97.247	98.6473	21	5	4	3	5	4	2305.32	3106.69	3468.12	4771.19	2928.92	3361.61	1534.37	1664.9	1760.35	1826.54	2421.01	3191.87	2858.12	3833.84	3571.54	2474.87	3748.54	3370.12	2793.98	2624.97	1918.68	2794.38
M74T115	74.0959	74.0957	74.0961	115.153	112.289	116.724	15	3	4	3	3	2	416.609	677.602	1169.52	559.169	871.264	1099.37	854.773	838.017	674.697	847.66	871.847	841.911	859.104	1232.56	1172.04	578.715	996.711	787.045	1018.3	725.198	1059.37	734.151
M75T1221	74.9369	74.9368	74.9371	1220.68	1220.07	1222.42	7	0	4	0	1	2	376.982	877.123	752.348	667.556	835.422	715.966	637.515	653.691	719.514	697.987	849.499	596.148	777.986	865.568	713.618	678.355	580.051	911.589	775.925	769.481	771.156	643.118
M75T80	74.9852	74.9851	74.9853	80.2902	79.7017	80.8272	17	4	3	3	3	4	208.215	738.3	1218.86	832.141	844.701	807.017	874.116	1019.39	881.42	779.156	787.688	773.553	828.502	885.866	869.04	1107.4	1029.79	790.49	874.656	903.087	834.687	807.975
M75T15	75.0256	75.0254	75.0257	14.8852	2.24017	39.0082	49	5	2	3	3	3	226.215	1690.93	439.22	2619.87	1404.78	1849.57	973.08	674.676	1209.37	1125.34	766.544	1035.02	1141.17	3525.97	1163.41	1214.82	810.866	469.48	823.699	1384.99	1440.37	576.622
M75T386	75.0256	75.0255	75.0257	386.42	385.327	388.828	18	5	3	3	3	4	862.934	5161.78	3358.46	4008.8	4781.2	2965.45	3436.49	3489.03	3510.97	3230.95	6350.99	3669.24	2872.95	3442.61	5788.66	2959.05	4754.3	3185.87	3883.38	3336.76	3862.9	4402.27
M75T65	75.0256	75.0255	75.0257	64.5017	54.9273	72.4567	24	5	4	3	4	3	313.252	5400.52	6811.8	3455.77	1225.18	4913.69	9146.44	7446.26	3978.97	5755.44	6005.8	4380.29	5467.69	4354.82	8730.14	5952.61	793.658	6995.2	3209.52	6312.47	5187.58	4803.01
M75T48	75.0256	75.0255	75.0256	47.5237	41.0567	50.9462	11	3	1	1	2	1	284.019	2694.06	909.107	932.894	1066.34	650.678	985.957	943.442	1610.41	725.492	859.496	846.868	890.123	497.801	902.966	871.122	939.041	857.542	804.143	1019.56	1232	820.78
M75T8	75.0435	75.0434	75.0436	7.6739	1.73817	20.3621	26	3	2	1	3	2	209.012	705.559	647.969	847.135	1179.97	665.862	884.903	1187.9	1314.54	748.088	674.855	589.464	770.107	830.31	722.342	1254	702.902	468.404	817.902	808.209	1015.42	1459.36
M75T36	75.0435	75.0434	75.0436	36.4784	21.6954	54.2417	28	3	2	0	3	1	235.68	847.557	523.962	922.486	1612.86	748.651	1014.84	559.371	679.89	942.283	734.995	792.608	1041.77	868.548	809.884	111	893.368	506.147	1028.77	874.415	241.998	844.165
M75T68	75.0435	75.0435	75.0436	67.7748	57.8797	71.8147	11	3	2	1	3	1	313.252	5139.22	4459.26	4874.6	3463.21	3671.53	4800.93	2676.04	5444.32	4627.82	4266.23	3759.87	5296.43	5046.77	4946.22	2913.33	2314.76	1125.47	4546.32	5313.37	3622.85	4503.38
M76T1221	75.9449	75.9446	75.945	1220.56	1219.95	1221.06	21	5	4	3	5	4	1146.97	3109.13	2465.37	2140.42	2236.43	2504.78	2267.03	1997.88	1949.55	2328.05	2073.12	1737.84	2115.07	2334.01	2580.85	2968.97	2386.89	2233.21	1997.97	2174.88	2008.75	2013.56
M76T1273	75.9449	75.9447	75.945	1273.01	1251.91	1300.48	63	4	2	2	5	3	137.315	515.654	1264.08	698.699	984.127	398.628	373.754	281.341	413.862	1669.81	689.918	1183.25	3506.94	797.41	238.176	591.346	1236.98	391.3	779.404	419.482	627.377	201.503
M76T1243	75.9448	75.9446	75.945	1242.78	1232.76	1251.32	21	4	2	1	4	2	131.397	489.793	973.856	525.95	327.348	380.126	363.54	456.833	388.767	357.073	441.957	1088.45	433.311	291.087	430.144	652.87	403.728	433.339	317.157	416.236	836.57	340.614
M76T1309	75.9449	75.9447	75.945	1308.6	1301.96	1313.55	12	4	1	2	1	2	68.4792	292.71	253.34	589.939	248.871	388.23	253.585	191.181	282.857	624.78	351.98	141.498	440.019	397.542	311.999	304.432	237.9	279.933	374.862	236.116	232.449	256.921
M76T80	75.9819	75.9818	75.9822	80.2572	79.4549	81.3868	20	5	4	3	4	4	203.218	919.384	968.743	1047.34	1140.48	979.005	1017.11	932.1	1133.71	867.711	1076.09	923.617	996.609	858.741	988.975	796.121	824.238	960.251	1010.56	1013.2	878.863	991.886
M78T1220	77.9404	77.9402	77.9406	1220.4	1219.9	1220.9	15	5	3	3	2	2	460.775	1037.32	838.183	953.016	783.926	913.601	643.403	740.286	606.305	912.747	803.037	621.977	878.065	911.983	773.773	965.016	834.221	742.166	707.52	693.671	671.523	667.167
M79T1311	79.0538	79.0537	79.0539	1310.54	1299.2	1318.52	18	1	3	3	0	2	465.279	4939.56	2482.2	2405.16	2137.9	2314.5	2368.58	2363.03	1541.43	1827.42	2484.57	1847.12	2770.58	2041.88	1796.31	2214.6	2054.09	2245.38	2461.41	2283.31	1835.31	2531.69
M79T1239	79.0537	79.0537	79.0538	1238.53	1226.91	1250.18	13	1	4	3	0	3	280.511	7403.01	6705.63	6723.95	5692.28	7074.31	1231.16	1045.95	8304.01	4322.42	2268.47	6936.47	8441.5	6150.22	6140.04	6163.69	6090.94	6062.29	6140.8	6301.33	2952.38	5474.23
M79T1267	79.0538	79.0537	79.0538	1267.42	1257.1	1274.88	9	0	3	2	0	2	335.533	2162.55	1856.87	1832.19	1669.43	2043.54	1947.63	1476.37	1509.26	1469.06	2544.08	1250.55	1868.75	1578.67	1647.68	1824.95	1757.25	1884.51	1769.12	1806.8	2596.87	996.98
M79T1285	79.0538	79.0537	79.0538	1285.03	1279.87	1289.44	6	0	3	2	0	1	372.215	1866.44	1627.29	1562.2	1573.22	1759.96	1679.26	307.666	2287.72	1296.99	2610.93	1573.16	310.606	1376.83	1426.33	1493.14	1589.11	1531.05	1349.75	1525.05	1513.78	2008.71
M80T80	80.0338	80.0337	80.034	80.0193	79.406	81.1602	11	1	4	2	1	3	269.847	1197.51	1543.06	1490.82	1608.7	732.148	1091.1	1106.63	1327	1134.96	1265.29	962.926	1446.32	1319.65	612.868	1461.89	1223.52	1428.27	994.409	1346.87	1130.2	872.735
M80T3	80.0491	80.0488	80.0491	3.36639	2.57943	12.9449	10	2	0	3	2	1	281.496	829.001	945.221	1001.85	1147.1	728.568	993.852	1130.44	982.661	925.844	388.525	1062.36	844.927	798.478	4921.22	996.877	876.875	900.228	0	597.712	1056.54	2466.94
M81T94	80.9475	80.9471	80.9478	94.0518	93.4654	95.0899	12	5	0	3	3	1	1025.99	837.722	753.982	597.512	666.491	1348.06	91.5178	347.499	121.316	694.423	704.778	828.66	1444.5	1525.38	826.446	1129.48	1175.35	1004.31	161.296	40.2889	678.745	70.3484
M81T1237	81.0694	81.0693	81.0695	1236.87	1231.94	1240.13	9	0	3	3	0	3	716.897	20309.5	18857.6	19230	16322.5	19497.4	18492	11058.9	19289.5	21274.1	8649.7	7924.53	22272.5	17048.5	17416.3	17534.3	17046.3	16939.7	17459.3	23349.4	10399.1	16410.7
M81T1303	81.0694	81.0693	81.0695	1303.42	1274.75	1318.52	14	0	2	2	0	2	1447.81	5738.38	5587.82	5579.52	4940.41	5691.84	5708.38	5933.54	4119.88	5711.23	6320.13	5111.78	4304.91	4658.61	4239.85	4934.11	4779.44	5151.36	5848.08	5000.21	2407.24	4857.54
M82T80	82.0133	82.0131	82.0133	80.0863	79.5522	81.1602	21	5	4	3	5	4	1403.14	7282.47	8187.46	8017.18	8426.68	7313.21	8947.28	7754.84	8983.95	5895.25	8540.56	6986.51	7908.53	6869.68	6976.65	5614.29	5932.17	6924.36	8244.87	8282.62	7301.05	7364.83
M83T80	83.0143	83.0142	83.0145	80.1812	79.6077	80.9481	21	5	4	3	5	4	270.798	1074.48	1263.67	1220.86	1206.02	1091.45	1423.63	1214.15	1393.88	1123.19	1351.67	1160.3	1102.86	1091.01	1136.34	882.008	849.751	1055.5	1341.99	1291.09	1144.26	1183.45
M83T106	83.0599	83.0596	83.0601	105.623	105.276	106.062	13	5	0	3	5	0	359.38	814.931	720.377	664.498	838.025	816.912	361.651	405.856	344.976	412.681	487.001	492.19	510.216	542.56	535.5	552.193	615.598	573.59	380.491	417.028	438.231	312.177
M83T17	83.0851	83.085	83.0853	17.0807	2.86968	43.5167	21	1	2	1	2	1	205.478	1399.78	543.559	1242.12	1391.47	1625.35	1516.2	1496.39	828.473	2729.4	1257.48	1379.28	1925.06	1245.83	4124.72	1221.89	355.53	1346.34	703.939	1394.73	1478.39	1433.13
M83T67	83.0851	83.085	83.0851	67.2667	50.8907	81.5011	13	1	2	1	1	1	172.806	1698.39	1858.89	1662.79	1731.67	1913.54	1889.1	1755.83	1507.76	592.218	1539.53	1750.04	3702.57	1454.91	1615.44	1574.57	594.452	1622.99	2359.6	1731.93	1717.51	1744.56
M83T1237	83.0851	83.0849	83.0851	1236.89	1226.5	1249.57	10	0	3	3	0	3	119.796	2790.66	2770.37	2799.49	2459.07	2826.27	2564.93	2966.32	2715.8	2975.94	2054.68	1003	3344.21	2501.96	2519.53	2452.58	2486.95	2409.68	2493.61	1433.33	2667.78	1125.17
M83T1301	83.085	83.0849	83.0852	1300.86	1283.69	1319.13	14	0	3	3	0	3	193.004	705.556	589.312	693.307	596.743	656.893	653.53	564.999	1264.85	978.984	615.127	847.21	989.441	535.98	463.438	532.388	590.55	593.557	566.942	627.524	831.207	913.317
M83T827	83.0852	83.085	83.0852	826.78	826.447	828.18	5	1	0	1	3	0	698.673	858.624	1829.35	1726.23	560.415	1160.07	587.223	835.471	1093.26	371.603	956.566	719.889	976.906	805.469	1608.66	453.39	1136.61	768.01	625.876	336.026	467.153	302.872
M83T1269	83.0851	83.0849	83.0851	1269.43	1257.8	1276.31	6	0	2	1	0	1	148.652	782.961	766.552	703.274	690.254	800.035	772.093	780.302	478.383	562.156	652.552	568.893	809.267	675.487	615.672	673.863	671.935	736.947	662.392	715.063	718.997	1586.99
M84T1223	83.9293	83.9291	83.9294	1222.52	1221.39	1229.21	8	3	1	1	0	2	207.453	1037.56	1021.05	1023.63	920.528	771.209	871.927	941.898	813.014	788.518	1045.33	821.02	1036.9	958.172	943.24	863.837	862.347	763.088	970.238	983.917	953.819	839.064
M84T1256	83.9293	83.9291	83.9294	1255.59	1239.11	1283.83	17	3	1	0	0	0	104.031	722.203	328.675	522.128	373.441	307.921	234.585	262.21	372.36	450.854	383.647	325.791	447.011	344.869	514.108	354.32	342.714	392.038	503.345	369.733	360.157	262.215
M84T80	84.0108	84.0107	84.011	80.1812	79.5522	81.0754	21	5	4	3	5	4	243.543	1141.86	1201.93	1130.61	1166.25	1007.26	1386.45	1232.08	1363.5	1017.81	1330.78	967.629	1138.83	980.92	1161.22	872.055	816.982	1064.61	1289.36	1145.6	1042.25	1070.47
M84T99	84.0439	84.0438	84.044	98.6529	98.2123	99.356	21	5	4	3	5	4	12053.9	33884.1	38271.8	43656.4	33351	34304.2	27334.6	27661.6	30427.5	23823	30271	33322	33334.3	33445.9	35865.2	27916.4	36265.6	35674.4	34266.4	40511.9	28173.7	38836.5
M84T189	84.044	84.0438	84.0441	188.737	186.989	189.79	18	4	3	2	5	4	420.715	2417.93	2759.38	2985.5	2357.22	2844.75	1769.05	2419.16	1823.53	2645.24	2453.71	2800.24	2708.73	1885.76	1290.95	2127.85	2033.51	2562.13	2185.71	1501.48	1846.11	1955.16
M84T133	84.0439	84.0436	84.0442	133.254	117.972	135.126	8	1	3	2	0	2	1011.9	1470.1	2156.56	1887	1548.64	1503.67	1515.35	1554.23	1152.85	1848.02	1230.93	1711.2	2733.03	1223.71	1164.21	1769.77	841.918	1340.57	1430.55	1403.19	1102.95	1308.2
M84T84	84.0803	84.0802	84.0805	84.1253	83.39	84.9543	21	5	4	3	5	4	433.775	1496.9	1762.59	1694.71	2473.07	2370.14	2205.81	1916.85	1631.09	1933.67	2016.17	1461.9	1631.84	1945.45	1623.62	1783.47	1609.31	1741.48	1448.72	1956.72	1547.57	1951.17
M85T1249	84.9592	84.959	84.9594	1249.46	1231.95	1268.61	79	5	4	3	5	4	427.988	1822.77	1350.68	4116.59	1684.21	4201.73	1438.06	6052.22	2213.89	2004.64	1861.43	2595.28	1942.79	2335	4285.63	6284.55	3111.93	3229.49	9025.46	1913.96	2522.92	2243.84
M85T1288	84.9592	84.9591	84.9594	1288.46	1270.2	1302.49	69	5	4	3	5	4	290.423	1033.52	1337.53	1214.73	1520.63	1262.82	1979.92	808.316	6518.77	1708.85	1104.19	2841.41	1182.5	1057.97	1156.3	1313.8	4668.42	834.125	2446.1	6101.04	1235.23	2430.36
M85T1313	84.9592	84.9591	84.9593	1312.65	1305.47	1319.08	35	4	4	3	5	4	268.258	1526.3	1726.88	1409.45	1356.71	1920.97	3434.15	1559	807.506	1382.7	1273.43	1240.56	1433.47	1286.3	1468.03	3018.19	1033.29	374.703	1096.09	2498.74	1261.59	989.266
M85T1221	84.9592	84.959	84.9593	1220.84	1220.55	1221.4	21	5	4	3	5	4	2922.68	6262.29	5998.38	5668.99	6468.05	6094.88	6134.24	5889.61	5330.66	6922.01	6023.01	5361.78	5255.17	7057.76	5005.98	6613.68	6652.81	5068.09	6498.49	5592.19	5823.44	5090.55
M85T79	84.9593	84.9592	84.9593	78.7041	71.2398	80.1925	14	1	2	3	5	3	505.126	3279.5	3594.55	3251.81	3587.78	4066.45	3414.35	4781.46	3751.97	3196.74	3787.6	4135.68	4849.28	4691.32	4205.22	5084.26	3631.83	4391.25	3777.35	4173.25	3709.47	3767.16
M85T16	84.9592	84.959	84.9594	15.7904	2.05046	35.2457	25	0	2	2	1	1	248.585	963.932	867.982	914.455	975.274	1035.13	935.798	928.628	850.323	1598.89	1049.22	933.433	782.067	885.512	836.67	931.279	905.884	693.692	906.887	1108.52	883.777	1028.1
M85T50	84.9593	84.9592	84.9593	50.2008	38.0984	61.9333	13	0	2	2	1	1	330.897	1284.56	1222.41	1094.62	1242.04	1249.89	1256.23	855.161	1129.01	2398.54	1106.43	1172.71	916.723	1251.82	1117.22	1121.17	1184.77	1459.63	1244.15	3619.59	1119.71	1209.97
M85T100	85.028	85.0278	85.0284	99.5259	98.3316	100.247	14	4	1	2	5	2	842.242	1263.88	1282.32	1526.59	2190.6	1374.32	980.997	1788.27	2130.97	1460.87	831.454	2285.25	1215.93	1424.88	1220.85	1476.03	1203.27	1171.92	2227.76	2943.44	662.815	643.593
M85T99	85.0473	85.047	85.0475	98.6473	98.0223	99.356	21	5	4	3	5	4	1095.57	2095.12	2515.99	3166.28	1821.64	2268.83	1858.39	1496.96	1999.24	1229.79	1611.21	2047.4	1997.98	2293.79	2365.66	1559.91	2237.68	2180.39	1788.03	2882.34	1658.48	2406.08
M85T828	85.1007	85.1006	85.1009	827.585	826.986	828.819	3	0	0	0	3	0	1100.03	572.763	979.738	1233.02	532.649	467.633	398.922	270.422	214.012	390.851	680.996	466.105	591.433	519.652	940.221	674.871	1049.35	1173.51	47.8406	238.65	183.962	284.948
M86T1223	85.9449	85.9446	85.9451	1222.61	1221.67	1234.31	21	5	4	3	4	4	287.231	1473.26	1710.77	1623.16	1293.37	1814.36	1320.99	1117.33	1429.85	1463.17	1640.21	1243.24	1250.43	1725.73	1834.94	1762.79	1339.26	1664.34	1435.33	1193.72	1422.81	1680.52
M86T1274	85.945	85.9448	85.9452	1273.5	1257.27	1296.54	40	4	1	3	3	0	183.375	542.087	1725.8	736.315	568.404	647.646	362.323	252.145	601.67	1675.3	538.041	444.727	743.675	920.022	780.877	489.157	468.525	571.787	970.644	519.861	560.263	319.652
M86T1245	85.945	85.9448	85.9451	1244.84	1234.45	1251.13	13	3	2	3	3	0	148.063	565.075	401.227	597.024	564.263	1524.05	292.914	427.305	564.084	376.143	594.078	320.685	523.281	509.709	653.096	558.775	507.495	467.364	467.166	460.591	482.288	367.861
M86T134	86.0959	86.0957	86.096	133.756	133.172	134.734	21	5	4	3	5	4	18731.4	39650.5	33817.5	33341.9	32980	43468.1	24925.9	27584.2	23919.7	30051.3	40937.2	43212.4	47900	40593.2	37171.2	40482.9	42524.9	40583.3	32741.3	28596.9	25599.3	25592.2
M86T208	86.0959	86.0958	86.096	207.828	207.032	208.823	21	5	4	3	5	4	2827.94	20799.9	21194.7	17474.6	21715.7	24389.3	13303.7	15061.1	13241	19612.6	18453.9	22872.3	25377.8	21339.4	23746	17440.2	21237.8	20079.3	14305	15168.9	13949.6	14525.1
M86T188	86.0959	86.0958	86.096	188.238	187.512	188.638	20	5	3	3	5	4	2490.34	17116.5	17720.2	18390.7	16211.5	19641.7	10411.7	13120.2	12199.9	14305.2	16030.6	17679.4	20319	16142.5	18824.7	15846.8	15843.4	18802.8	12529.5	12527.2	10892.4	11827.4
M87T80	86.9922	86.9921	86.9923	80.1246	79.5522	81.0754	21	5	4	3	5	4	2382.22	14302.6	15109.7	15262.5	14852.3	13406.3	12777.2	10695.2	12122.2	10569.8	11558.9	10044.3	12367.9	13851	13889.2	11381.3	11760	12923.2	14189.5	17978.8	9411.08	12135.6
M87T1222	87.0034	87.0033	87.0035	1222.48	1220.72	1230.02	20	5	4	3	3	4	756.91	3944.96	2837.46	2597.87	2715.21	2722.87	2902.81	1992.02	2270.18	1914.03	3124.28	1560.94	2001.01	3102.9	2751.71	1625.83	2763.69	2537.13	1988.34	2124.93	2742.7	2301.32
M87T1240	87.0034	87.0033	87.0035	1239.88	1235.38	1249.15	10	2	2	1	1	1	298.183	1294.76	527.166	1284.07	1199.01	1209.67	1519.38	856.045	1463.04	859.33	1075.18	1383.87	506.924	1236.11	1298.92	1226.62	1209.38	1415.39	1470.89	1375.55	937.301	1440.7
M87T766	87.0435	87.0433	87.0436	765.672	765.307	767.228	5	0	1	0	1	3	811.874	1181.02	1303.08	1306.69	1287.73	1560.66	1610.63	1604.84	1748.76	831.163	1254.23	1685	1172.8	1107.16	1737.25	1484.51	1470.67	1182.59	1778.08	2183.43	2243.88	2288.63
M87T616	87.0436	87.0435	87.0437	615.704	615.383	616.237	8	1	2	1	2	2	721.977	3064.96	3586.73	2971.5	2716.31	3328.61	3980.22	3360.1	3877.28	3121.61	3161.88	3007.84	3154.03	3012.41	3456.79	2935.57	2859.32	3240.42	3657.99	4000.31	3028.41	3686.63
M87T134	87.0993	87.099	87.0997	133.739	133.172	136.012	19	4	4	3	5	3	1659.69	3098.86	2628.49	2211.66	2545.04	3548.26	1198.88	2149.52	1410.11	2511.29	2426.55	3348.74	3005.38	2658.92	2812.74	3028.62	3284.06	3489.07	2508.34	2007.88	1549.9	1985.02
M87T207	87.0993	87.0992	87.0995	207.427	206.478	208.182	15	5	2	3	5	0	234.16	1291.77	1168.08	1080.71	1252.62	1544.17	782.709	1029.51	828.065	936.642	1344.44	1342	1495.38	1320.33	1382.4	1069.73	1360.6	1362	933.822	890.3	894.006	845.112
M87T188	87.0993	87.0991	87.0994	188.199	187.61	188.809	12	4	2	2	4	0	199.373	977.571	1031.73	1081.3	934.911	1246.12	596.374	703.808	719.025	852.342	985.9	1047.62	1247.31	985.999	935.251	1001.09	1136.49	1321.12	703.801	721.153	625.54	721.73
M88T80	87.9932	87.9931	87.9934	80.1246	79.5322	81.0754	21	5	4	3	5	4	429.529	2233.58	2242.58	2437.3	2311.79	2044.45	2013.74	1675.08	1813.5	1562.93	1964.43	1436.67	1985.92	1983.73	2170.02	1703.32	1764.99	1877.19	2187.31	2798.9	1495.52	1911.56
M88T1221	88.0036	88.0035	88.0038	1220.8	1220.12	1221.29	12	4	3	1	2	2	441.863	842.806	578.029	605.621	746.45	659.444	569.877	628.852	514.122	806.168	760.345	458.853	867.201	863.538	608.667	761.468	614.34	469.411	547.37	450.018	708.055	572.475
M88T97	88.0387	88.0386	88.039	96.7835	96.3851	96.999	4	1	1	0	0	2	416.561	160.757	155.87	581.454	189.706	165.472	345.871	189.593	448.292	56.4435	89.4539	124.907	191.619	266.084	166.364	113.071	180.515	339.492	123.022	410.843	175.087	374.776
M88T1217	88.0752	88.0751	88.0753	1216.72	1212.53	1218.02	11	4	2	0	4	1	4163.16	11692.1	7174.95	16704.1	15314.4	20062.7	10954.8	5275.54	6038.08	2525.15	5975.37	5232.07	5790.79	9840.14	16059.1	11572.8	23909.8	12810.9	12064.6	5012.38	6166.74	5421.72
M88T1168	88.0752	88.0751	88.0752	1167.6	1154.01	1174.38	10	1	4	1	1	2	3463.51	17435.7	16010.1	15911.8	16436.5	8910.93	9047.45	3712.11	18444.1	3515.35	4924.13	7923.94	7456.24	16456.2	17145.6	8668.81	15304.9	15385.6	11076.3	18100.4	6463.37	5815.36
M88T1200	88.0752	88.0751	88.0753	1199.9	1185.88	1203.48	6	1	2	0	1	1	3440.46	7043.52	5744.42	6528.84	7360.31	8257.74	1864.14	2105.55	2397.35	3978.53	1994.54	2254.51	1858.26	6905.02	6438.03	6690.38	4826.21	1828.66	6568.41	2250.6	5551.07	2529.12
M88T1119	88.0752	88.0751	88.0753	1118.84	1110.53	1137.13	8	1	2	1	1	0	3277.29	13071.4	12476.2	12630.3	12703.4	16626.1	14326.6	4491.73	7003.91	3766.36	4597.66	4846.14	6978.94	15760.9	11820.2	11910	12390.4	10025.5	4053.1	5199.97	4992.55	4527.11
M88T1097	88.0752	88.0751	88.0752	1097.19	1091.61	1102.31	6	1	3	0	0	0	5468.99	18795.1	14236.1	14848.1	15282.8	15471.6	59867.3	9590.86	5395.73	6441.87	7038.33	5114.63	8811.63	16909.8	18153.5	15008	14285.9	14962.7	4526.19	7098.51	6088.42	6576.05
M88T984	88.0752	88.0751	88.0754	983.954	982.788	984.564	4	1	2	0	1	0	1031.67	4428.38	9277.73	3821.94	2975.33	10567.7	8221.28	8635.11	8042.84	6725.49	6760.51	3261.8	7566.85	8629.12	9596.5	6394.21	3351.44	3284.75	7733.76	3530.36	6312.63	7146.36
M88T1002	88.0752	88.0751	88.0752	1001.86	997.665	1006.74	5	1	3	0	0	0	1217.88	12551.7	13370.3	10140.5	9341.47	10011.2	10276.6	6547.57	7246.91	19434.7	7650.27	9285.35	11384.6	12480.9	12329.7	12370	11655.5	8928.14	9665.22	9715.03	9548.58	9854.92
M88T1048	88.0752	88.0752	88.0752	1047.89	1043.71	1053.38	4	1	2	0	0	1	2670.03	23739.5	21182.8	20414.6	5009.29	33085.6	8628.54	12970.3	9508.11	5646.33	9910.22	8922.12	10654.9	21690.5	21316.8	19415.6	20196.8	16306.8	8392.48	8303.15	8749.82	8727.09
M88T1020	88.0752	88.0751	88.0752	1019.94	1019.02	1030.44	3	0	2	0	0	0	1704.73	10060.2	9217.72	9216.97	7352.56	10306.1	7215.13	7484.22	6677.93	7116.27	5602.6	5940.36	7855.51	9737.36	9479.68	8910.72	9768.67	7581.02	5973.26	5781.64	5997.62	5591.91
M88T390	88.1116	88.1114	88.1118	389.682	388.9	391.466	21	5	4	3	5	4	573.215	1404.92	1373.69	1609.1	1262.6	1414.42	1602.05	1693.48	1387.12	1588.61	1410.63	1358.39	1443.27	1448.47	1520.06	1272.81	1356.9	1338.88	1390.8	1700.53	1585.5	1651.79
M89T1272	88.9316	88.9315	88.9317	1272.18	1256.86	1285.02	63	5	4	3	4	4	414.624	1543.57	1517.65	9519.3	6355.45	4140.73	1323.94	902.712	1409.68	1405.66	14195.5	1520.11	1587.72	2904.02	2141.37	1435.42	11405.8	1341.28	2101.32	1404.92	1707.29	1037.14
M89T1295	88.9316	88.9315	88.9317	1294.64	1286.31	1304.43	42	5	4	3	4	4	340.472	831.687	2415.09	1488.72	1558.17	1609.22	1129.1	2125.58	1127.54	939.598	7374.75	2478.92	1262.17	2155.39	1785.84	1725.68	1469.39	1243.67	1401.5	1913.16	4890.54	1061.71
M89T1244	88.9316	88.9314	88.9318	1244.38	1232.49	1256.68	49	5	4	3	3	4	440.144	1816.46	2388.18	1668.97	1070.23	1589.9	1052.55	1853.07	1886.12	1912.29	3701.36	2760.68	1350.07	1665.64	1848.49	2979.53	1503.55	2004.74	2204.04	1835.87	1124.53	1012.83
M89T1313	88.9316	88.9315	88.9317	1313.07	1305.3	1319.09	30	5	4	2	4	3	288.805	2546.45	1861.43	981.782	751.568	1097.95	1852.38	1202.21	1629.23	1261.68	1617.48	1415.26	1027.18	1104.75	1591.8	1066.59	1228.56	877.935	4558.53	1072.77	1203.18	906.109
M89T1221	88.9316	88.9315	88.9317	1221.45	1220.72	1222.97	20	5	4	3	4	4	1317.78	8976.11	5256.78	5592.98	5123.33	6582.07	6396.62	7115.36	5723.2	5039.54	7867.73	6192.19	4783.55	5323.37	6045.72	5016.91	6439.18	5445.89	5070.72	5688.08	6360.22	5423.06
M89T67	88.9316	88.9315	88.9317	66.979	56.4431	73.5399	9	2	1	3	0	2	176.326	2694.48	791.499	2333.11	2264.93	2900.5	769.635	2032.51	2072.24	2122.65	3848.9	1906.98	2203.63	2746.76	2727.71	2565.42	2453.13	2612.5	2145.2	2230.9	2169.22	1871.67
M89T5	88.9316	88.9315	88.9317	4.95421	2.41505	26.9981	9	2	0	3	0	1	247.205	907.098	2345.62	792.164	770.808	572.328	638.094	645.037	627.843	668.583	589.176	482.561	1581.71	841.658	832.473	966.685	834.189	708.975	0	465.357	706.935	742.781
M89T80	88.9898	88.9897	88.9899	80.1812	79.5522	81.4212	21	5	4	3	5	4	395.155	2346.65	2503.26	2384.99	2307.72	2136.95	2099.99	1730.3	2021.34	1648.49	1948.17	1605.15	1916.11	2229.64	2265.63	1852.12	1742.44	2108.52	2228.44	2865.36	1639.96	2079.93
M89T12	89.0593	89.0591	89.0594	11.8562	2.34343	26.3971	24	4	2	3	1	1	165.321	453.901	999.288	1027.47	1133.19	997.877	1130.99	1036.47	715.858	979.439	956.677	547.85	610.041	966.182	3102.83	933.417	1011.95	1029.62	1107.85	1062.92	1060.52	1071.33
M89T44	89.0593	89.0592	89.0594	43.9002	32.4402	53.6562	16	2	1	3	1	1	164.696	755.303	155.426	685.325	674.151	661.106	683.538	598.651	514.557	547.645	2203.93	728.115	684.131	577.437	651.153	620.58	614.802	583.405	638.652	730.102	702.732	557.965
M89T66	89.0593	89.0592	89.0595	65.8687	56.1961	76.9283	14	3	2	3	1	1	173.995	2594.09	2275.44	1009.51	5763.19	2961.76	2687.82	2507.91	1162.17	2212.81	1959.89	3408.71	3304.96	2480.5	2748.12	2565.17	2444.3	2658.17	2359.61	2777.01	2590.19	2255.44
M90T1259	89.9394	89.9392	89.9395	1259.32	1233.62	1281.06	96	5	4	3	4	4	247.003	653.228	1003.41	1431.84	606.021	1124.14	953.651	4179.64	891.676	832.277	651.098	641.645	1383.17	660.19	794.009	1202.19	660.725	902.637	1122.47	634.06	1488.12	769.734
M90T1291	89.9394	89.9393	89.9396	1291.24	1282.12	1300.92	42	5	3	2	4	4	225.358	1307.28	2577.7	998.541	705.235	1352.86	1171.7	828.855	1515.89	932.808	980.464	988.855	1631.69	1609.8	1003.44	994.519	1590.65	670.298	654.18	1196.12	1352.7	976.763
M90T1311	89.9394	89.9392	89.9396	1311.07	1301.08	1317.77	35	5	4	2	4	4	198.386	1653.03	910.512	2098.32	667.897	615.656	1159.68	826.063	627.893	927.228	1293.5	1020.05	874.258	617.626	1148.65	700.712	1153.75	1210.81	2980.8	818.642	589.173	521.009
M90T1222	89.9393	89.939	89.9396	1222.43	1221.22	1230.3	18	4	4	3	4	3	386.024	1635.33	2038.48	1601.46	1770.38	2620.91	1775.92	1951.44	1482.55	1117.5	2175.87	1499.06	1420.56	1589.58	1657.47	1600.48	1762.39	1888.45	1633.55	2883.3	1757.75	1398.84
M90T107	90.0545	90.0544	90.0547	106.91	96.9677	107.186	22	5	4	3	5	4	1758.95	2546.46	2597.74	2758.02	2576.3	2311.43	3873.23	4354.13	4623.7	4401.26	3047.23	2874.77	3022.31	2463.88	2330.5	2035.78	2198.99	2292.54	3320.05	3669.23	3421.23	3305.75
M90T394	90.0545	90.0543	90.0549	393.86	393.245	394.834	21	5	4	3	5	4	444.603	876.506	1171.18	891.425	674.974	1033.38	660.091	745.806	781.903	791.643	1020.97	716.08	973.345	892.547	978.275	745.246	892.962	755.25	696.342	682.401	637.135	686.602
M91T1221	90.9027	90.9025	90.9031	1221.24	1220.55	1221.54	18	5	4	3	2	4	1064.55	1185.26	1171.52	1229.82	1418.51	1496.85	1341.14	1287.63	978.677	1418.07	1181.08	927.242	1746.26	1271	4306.41	1216.2	4005.56	4010.1	1217.28	966.295	922.047	1400.69
M91T1277	90.9472	90.9471	90.9474	1276.88	1256.68	1299.25	92	5	4	3	5	4	363.444	1092.27	1554.6	194.379	942.497	2477.5	1594.26	1501.58	1327.21	1465.44	242.871	1028.36	1285.8	235.633	8803.54	889.911	1251.13	914.774	10338.5	1076.14	806.68	2317.66
M91T1245	90.9473	90.947	90.9474	1244.89	1232.49	1256.11	49	5	4	3	5	4	325.904	2274.59	1179.07	1271.39	814.891	1105.92	1000.49	1117.66	1219.78	1352.93	1698.27	1724.41	1005.74	1281.25	1238.47	622	1738.58	981.038	983.311	1238.47	960.349	1233.03
M91T1309	90.9473	90.9471	90.9474	1308.82	1300.68	1318.89	38	5	4	3	5	3	182.208	1292.54	773.558	1051.47	569.616	1353.72	703.875	400.131	486.9	541.063	1197.44	576.655	640.575	1014.19	549.082	885.633	479.036	629.239	2681.62	652.207	424.545	637.41
M91T1223	90.9472	90.947	90.9473	1222.66	1221.99	1224.73	21	5	4	3	5	4	648.396	5973.69	4425.02	4083.07	2999.82	4483.25	4099.81	4261.16	3416.62	3926.86	4758.26	3670.89	3480.13	4546.94	4442.43	5277.05	3941.67	5790.61	3849.72	4051.47	4240.41	3843.61
M91T89	90.9762	90.976	90.9763	89.4203	88.5125	90.184	20	5	4	3	4	4	1624.85	7033.48	6940.97	5897.09	7435.59	7105.22	5373.56	4779.25	5193.26	5346.42	6236.79	6037.1	6541.04	8964.96	6703.81	9669.51	7507.93	8430.68	4853.2	3715.38	5181.04	3643.54
M91T840	91.0539	91.0534	91.0544	839.945	839.729	840.36	6	1	1	0	3	1	375.933	333.707	468.819	170.995	66.5411	573.917	321.387	661.354	302.959	400.552	504.926	378.835	398.902	630.732	588.015	520.914	498.568	289.031	443.873	314.984	153.82	33.471
M91T1236	91.0539	91.0539	91.054	1235.64	1224.8	1239.72	6	0	2	2	0	2	195.665	3918.65	3688.05	3986.3	3274.71	4210.3	3586.77	4035.34	6191.57	3612.02	2754.95	1869.1	771.411	3287.91	3294.99	3100.48	3370.4	3298.01	3515.44	3331.81	5000.3	2844.05
M91T1316	91.0539	91.0538	91.0539	1316.11	1306.63	1318.52	6	0	2	1	0	1	476.738	720.718	876.509	0	786.517	973.125	795.968	1785.86	1072.36	816.592	588.043	817.012	1002.28	725.342	745.101	545.391	0	872.544	625.43	792.703	804.69	817.233
M91T1294	91.0539	91.0539	91.0541	1294.34	1278.91	1298.07	5	0	1	2	0	0	320.002	729.614	694.108	718.817	718.047	817.972	783.823	212.582	792.98	707.235	918.882	709.94	1247.89	623.255	574.014	611.294	638.768	689.022	649.93	734.158	780.833	634.515
M92T80	91.995	91.9949	91.9951	80.2902	79.5522	80.9614	21	5	4	3	5	4	559.563	3100.76	3367.65	3444.95	3706.59	3460.01	3586.3	2987.36	3501.8	2956.79	3283.3	3305.37	3099.98	3262.04	3351.8	2486.75	2736.52	3087.57	3768.78	3770.52	2966.15	3268.7
M92T98	92.0161	92.0158	92.0165	97.6917	97.0951	98.2914	16	4	3	2	5	2	827.288	769.094	1061.39	1365.05	568.644	768.344	591.012	358.047	503.194	307.216	564.916	843.341	614.73	1352.77	1083.1	622.951	1127.99	1238.48	352.26	315.223	364.529	614.054
M93T386	93.0362	93.0361	93.0363	386.276	385.409	387.834	6	1	2	0	1	2	295.841	1069.98	1083.09	1319.89	1042.31	985.867	1057.26	1401.72	1088.81	1027.05	717.505	850	824.306	1104.62	1992.31	1034.09	881.738	1006.32	1022.6	986.001	1991.28	1023.13
M93T21	93.0695	93.0694	93.0696	21.1097	14.7407	26.9981	9	2	0	3	1	0	267.567	910.406	1194.15	832.04	917.547	980.192	885.446	911.8	841.825	831.364	756.822	1757.5	2666.74	864.153	770.799	868.231	739.204	909.669	907.357	913.749	995.148	935.391
M93T4	93.0695	93.0693	93.0695	4.02171	1.62943	11.079	9	2	0	3	1	0	228.456	882.923	676.912	862.024	1054.11	968.895	918.958	993.302	917.639	859.266	428.368	1117.12	1945.16	802.357	823.622	824.833	846.031	794.344	0	631.103	907.878	803.328
M93T36	93.0695	93.0694	93.0696	35.933	31.5357	44.0963	7	1	0	3	1	0	247.078	1457.02	745.553	1794.78	1680.61	1759.09	1720.06	1583.09	1694.94	1644.12	1737.21	1692.48	977.899	1420.25	1370.76	1403.81	1478.07	2222.21	1746.23	1637.02	1691.28	1552.37
M93T1288	93.0694	93.0694	93.0695	1288.06	1267.04	1297.74	10	0	2	1	0	0	200.873	820.316	750.89	753.811	735.432	712.793	771.344	789.077	760.345	794.818	614.447	718.851	793.29	595.795	587.002	601.378	591.754	650.231	687.269	784.177	710.033	722.317
M93T68	93.0695	93.0693	93.0695	67.6601	57.8674	80.0647	9	2	0	3	1	0	250.82	5060.22	5876.11	5140.25	1742.33	5701.07	5449.84	5083.73	5170.75	5251.1	5125.02	5838.44	4919.91	4729.87	4589.86	4892.85	4407.15	1104.68	5209.46	5390.21	5167.68	5076.55
M93T1237	93.0694	93.0693	93.0696	1237.43	1222.99	1256.35	9	0	3	2	0	2	156.787	2436.41	2346.21	2337.68	2139.66	2586.51	2162.07	399.233	1303.04	3120.98	972.416	2317.34	3418.81	2203.33	2229.07	2233.3	2100.98	2291.05	2143.08	2173.34	1814.87	2630.09
M93T1307	93.0694	93.0694	93.0695	1307.3	1305.83	1312.67	5	0	3	1	0	0	217.866	995.806	966.442	1087.84	952.408	1028.55	1019.98	1249.71	734.281	1163.77	783.769	988.38	1058.78	799.658	808.57	834.501	842.808	958.606	904.882	975.546	930.89	976.923
M95T219	95.0487	95.0487	95.0488	219.408	217.399	220.478	15	3	3	3	5	1	479.422	3026.7	2716.32	3141.12	3382.97	2935.7	2213.13	2425.32	2577.09	4137.53	2754.86	3042.22	4677.97	2897.39	3365.1	4092.8	3480.77	2399.13	2169.95	2479.68	2299.09	2420.86
M95T135	95.0488	95.0485	95.0492	135.301	134.328	137.905	14	3	2	3	5	1	958.738	1679.14	1182.61	1020.58	1103.48	1683.45	857.721	1073.75	933.142	1094.51	2025.8	1444.83	1622.02	1047.56	1550.1	1226.05	1845.6	1854.52	1330.85	1634.03	1188.49	793.325
M95T9	95.0488	95.0486	95.0489	8.67059	2.34343	25.3412	14	4	0	1	1	2	160.188	345.032	1025.49	388.547	560.484	1930.8	922.353	914.043	807.054	854.82	593.251	380.703	882.349	745.684	1650.55	878.188	798.488	778.842	1037.72	655.889	931.954	656.873
M95T65	95.0488	95.0487	95.0488	64.7332	50.5602	80.6834	15	4	0	3	1	2	195.382	2699.34	1461.9	1261.54	619.113	2836.48	1486.2	1325.05	1260.11	1404.69	718.056	668.363	724.709	1214.7	1397.76	1294.02	1157.14	1408.05	1251.14	1507.47	3508.77	2082.45
M95T37	95.0488	95.0487	95.0488	36.9813	31.7493	39.3052	5	2	0	1	0	2	216.238	973.024	1010.47	2762.51	999.584	633.177	1033.03	842.832	900.466	932.075	974.065	858.94	1056.88	844.516	826.357	879.361	862.475	801.144	964.767	1111.77	542.828	782.913
M95T828	95.085	95.0847	95.0856	827.685	826.521	828.566	14	5	2	2	4	1	1843.62	2760.25	4520.1	3003.84	2202.92	3179.07	1557.33	1460.94	2444.6	1766.31	2399.04	1496.97	1617.46	1814.2	3367.04	1978.26	2131.06	2231.86	1288.3	781.468	1116.43	981.796
M95T1239	95.0851	95.085	95.0851	1238.88	1226.31	1250.44	9	0	3	2	0	2	233.806	3649.77	3448.29	3346.02	3058.39	3702	3316.17	1266.24	2284.78	3516.21	2737.34	2990.36	3773.92	3082.56	3238.63	3102.93	3032.12	3060.26	3319.91	3407.38	6482.3	7049.97
M95T1313	95.085	95.085	95.0851	1312.62	1300.31	1318.52	6	0	2	1	0	1	417.473	2319.71	2291	0	2110.01	2284	2242.44	1533.94	2300.36	2389.91	1858.81	2145	1023.3	1805.3	1742.92	2044.78	0	2211.98	2117.02	2109.73	2184.16	2920.47
M96T130	96.0439	96.0438	96.0444	129.531	128.585	130.35	17	5	4	3	2	3	526.657	1075.37	993.895	1201.49	1025.53	1138.42	550.67	568.291	475	387.864	697.194	693.217	785.619	320.388	443.016	426.727	221.81	432.733	379.127	323.634	356.282	387.84
M97T94	96.9214	96.921	96.9217	94.0107	93.4278	94.453	19	5	4	3	5	2	1118.64	2082.3	1348.29	1415.65	1214.98	1432.53	618.365	605.548	594.896	915.732	1227.41	1262.91	1351.61	1483.12	1037.22	1762.82	1035.1	1435.93	383.184	381.077	979.43	401.48
M97T1221	97.0088	97.0087	97.009	1220.98	1220.55	1222.35	8	2	3	2	1	0	403.926	900.198	706.701	628.465	679.729	559.036	669.687	572.3	578.97	520.467	744.735	565.795	825.259	908.741	626.306	761.081	650.486	549.924	663.82	510.998	646.832	585.836
M97T101	97.028	97.0279	97.0283	101.111	100.39	101.983	7	2	0	1	4	0	371.777	943.372	976.193	1093.44	788.041	918.248	292.407	352.896	320.686	372.679	609.097	814.423	851.017	1026.14	1257.6	1838.69	1291.83	1069.2	421.072	311.953	617.843	465.691
M97T8	97.1008	97.1006	97.1009	8.12171	2.65805	16.406	17	2	1	2	2	2	188.927	697.9	1739.5	755.474	554.723	799.426	853.122	788.734	827.773	803.476	905.426	717.388	792.823	706.123	598.107	630.67	690.02	1347.42	811.783	736.247	910.011	695.037
M97T30	97.1008	97.1007	97.1011	30.1217	17.4302	42.017	23	3	1	2	2	2	166.336	584.214	657.378	679.136	998.386	715.494	1583.84	714.368	697.364	719.416	721.871	1075.56	703.662	549.702	566.124	503.348	576.286	559.645	703.045	701.321	507.948	768.464
M97T64	97.1008	97.1006	97.1009	63.6292	46.4754	82.4689	23	3	1	2	2	2	176.952	1899.67	1588.28	3314.3	1050.51	3762.05	599.404	3559.77	3751.87	3572.61	3383.64	3312.51	3657.94	3055.15	2992.82	4227.12	3027.98	4118.9	3451.56	3310.74	2653.3	2617.59
M97T1235	97.1008	97.1006	97.1008	1235.1	1225.46	1247.79	8	0	2	2	1	2	102.438	1364.92	1339.79	1241.65	1088.24	1386.76	2248.56	1246.27	1217.85	871.383	984.89	1173.09	424.201	793.75	1152.5	1187.02	1217.36	1192.73	1205.09	1070.4	1501.5	1651.32
M97T1316	97.1008	97.1007	97.1009	1316	1308.95	1318.32	6	0	0	2	0	2	164.575	446.137	563.82	0	517.909	547.442	534.611	0	496.85	562.791	285.015	532.681	886.25	430.147	420.821	363.416	0	500.501	433.619	448.093	458.572	913.387
M97T1299	97.1007	97.1006	97.1008	1298.62	1284.32	1302.93	7	0	0	2	0	2	148.776	654.764	641.975	668.671	637.278	635.34	643.694	715.051	642.076	664.799	413.857	617.487	659.981	556.909	531.997	498.145	651.951	632.713	576.948	621.256	897.51	334.64
M97T1266	97.1007	97.1005	97.1008	1265.94	1256.09	1274.84	6	0	0	1	0	2	137.305	552.824	497.195	485.002	476.876	511.365	481.67	544.774	471.932	537.538	548.366	508.153	517.388	416.158	454.313	456.547	520.634	486.162	510.885	523.149	541.555	406.369
M98T1265	97.9684	97.9682	97.9686	1265.11	1254.99	1275.16	46	5	4	3	4	4	196.186	1515.53	1215.64	3053.57	61.4665	472.051	419.548	354.229	535.49	1191.75	855.466	832.693	840.021	594.565	1110.05	2771.91	1068.76	1164.07	1114.91	496.377	645.306	885.467
M98T1288	97.9684	97.9682	97.9685	1287.7	1275.52	1301.62	55	5	4	3	4	4	180.217	1582.11	822.388	767.679	832.661	517.29	526.345	336.937	799.473	574.489	1130.31	601.9	576.708	614.319	670.396	859.155	454.602	967.858	1429.69	198.604	462.392	443.982
M98T1244	97.9683	97.9682	97.9685	1243.81	1234.25	1253.53	45	5	4	3	3	4	209.579	1164.73	908.3	765.183	895.514	686.464	798.301	616.784	601.706	601.163	603.548	1622.15	418.225	999.685	922.354	846.734	1292.19	788.107	1334.39	1149.61	1012.7	802.026
M98T1312	97.9684	97.9682	97.9686	1311.95	1302.48	1318.42	29	4	4	2	4	4	142.617	1163.89	555.619	558.853	500.745	1121.69	302.122	518.758	354.255	610.965	505.463	656.228	610.951	676.758	597.754	447.572	343.633	350.04	587.129	618.09	364.574	326.461
M98T1221	97.9683	97.9681	97.9686	1221.32	1220.56	1222.13	21	5	4	3	5	4	1006.5	3840.63	3534.27	2802.99	2890.98	2871.94	2834.67	2450.17	3019.93	2910.13	3626	2572.42	2549.59	2949.41	3751.89	3664.15	2464.32	3552.67	2563.98	2556.63	3331.8	2435.31
M98T108	98.0597	98.0596	98.0599	108.376	108.045	108.913	21	5	4	3	5	4	785.417	2038.15	2128.22	2196.79	2072.03	1932.59	590.363	525.64	644.453	621.371	1897.59	1429.65	1558.88	2145.49	2280.85	1654.42	2326.74	2313.4	769.801	741.633	793.132	547.295
M99T94	98.9187	98.9182	98.9192	93.9508	93.7902	94.1127	6	2	0	0	3	1	495.635	461.544	364.334	431.776	414.244	514.341	82.2189	41.5106	141.199	245.24	399.187	353.126	532.089	618.613	309.13	576.487	298.848	462.648	40.5377	81.6075	360.577	0
M99T1220	98.9609	98.9606	98.9612	1220.14	1219.9	1220.84	21	5	4	3	5	4	932.713	2084.19	1674.12	1587.24	1568.63	1575.08	1452.53	1498.05	1409.47	1802.46	1670.17	1277.48	1549.62	1688.35	1673.84	2041.68	1561.95	1603.85	1503.72	1437.84	1699.95	1492.39
M99T746	98.9836	98.9834	98.9836	746.347	745.624	746.624	3	0	2	0	0	1	280.103	316.403	415.89	393.353	525.243	643.193	422.229	537.622	495.021	442.128	432.903	396.451	533.993	529.363	625.292	655.632	319.75	528.198	485.332	554.884	275.982	1346.05
M99T103	98.9837	98.9836	98.9838	103.197	102.66	103.925	21	5	4	3	5	4	8697.7	37940	35870.3	31614.7	32051.4	36438.3	39580.5	43360.5	45959.7	42895.9	35740.4	37770.8	35513.9	39535.3	38035.2	43633.9	37905.7	33240.3	39713.4	37139.9	45652.7	44095.5
M99T130	98.9837	98.9835	98.9839	129.739	129.134	130.35	18	5	2	3	5	3	3081.3	6539.35	6254.42	6271.7	5963.62	6032.62	1518.93	1803.3	1859.37	1540.46	4478.86	4127.16	4789.22	3979.67	4584.29	4525.46	3637.38	4639.28	1852.09	1686.63	1349.96	1712.76
M99T695	98.9838	98.9835	98.9838	695.051	694.424	696.26	15	3	4	2	3	3	668.407	1999.64	1979.52	1940.21	2343.43	2432.28	1953	2714.04	2038.03	2235.42	2062.77	1873.78	2187.8	1972.14	1953.19	1916.89	1889.47	1985.54	1523.31	2038.94	1789.58	1797.16
M99T1239	99.0799	99.0799	99.08	1238.99	1232.84	1240.93	8	0	3	3	0	2	403.945	12461.2	11879.5	11328.7	9783.15	12005.2	11183.3	9522.94	10451.7	13005.8	8063.71	8152.7	13183.4	10641.3	10699.7	10041.4	10395.4	10167.4	10498.2	10460.8	11213.3	6807.34
M99T1315	99.08	99.0799	99.08	1314.62	1312.67	1318.52	5	0	2	2	0	1	707.918	3293.78	3274.25	0	3110.39	3301.86	3339.06	3340.73	1966.57	3538.45	2821.53	3586.37	1869.59	2602.73	2581.27	3019.67	0	3375.88	2916.34	3080.22	3017.04	2633.36
M99T1300	99.08	99.0799	99.08	1300.44	1299.91	1306.63	5	0	2	1	0	1	547.927	1665.68	1568.66	1553.82	1270.6	1532.7	1362.28	2603.31	2472.26	1487.2	3105.23	1374.03	1463.14	1303.45	1151.98	1411.24	1233.61	1377.41	1366.2	1468.12	1166.65	461.788
M99T1287	99.08	99.0799	99.08	1286.9	1279.45	1290.74	5	0	2	1	0	1	540.915	3406.99	2944.89	2963.11	2850.82	3140.29	3163.03	2202.04	3926.18	3115.24	3203.32	2870.4	3252.56	2541.8	2437.99	2687.78	2507.9	2711.96	2730.63	3033.61	2823.55	3004.43
M99T1270	99.08	99.0799	99.08	1269.87	1256.59	1275.01	4	0	2	2	0	0	477.233	4020.66	3534.54	3529.74	3229.44	3669.8	3682.25	2259.3	3102.89	3759.52	4802.73	1810.62	3725.41	3029.53	3377.22	3459.32	3408.43	3606.46	3541.72	3522.84	3546.1	3670.72
M100T1223	99.9476	99.9474	99.9478	1223.06	1221.22	1231.44	19	4	3	3	4	4	436.747	3274.15	2472.54	2652.57	2830.62	2898.93	2176.64	1346.72	2024.18	2425.84	2736.41	1910.35	2972.57	2512.36	2567.14	2851.49	2314.19	3094.73	2181.95	2116.75	2353.13	2179.92
M100T1268	99.9476	99.9474	99.9478	1268.08	1253.16	1289.47	40	2	3	3	3	2	198.617	975.734	1216.04	1225.99	4280.7	3737.24	1222.39	636.934	2930.47	920.327	910.036	697.256	843.474	455.837	1153.76	1075.11	166.684	328.141	1114.16	1442.33	884.721	1862.26
M100T1243	99.9477	99.9475	99.9478	1243.1	1234.56	1251.59	20	1	3	3	3	1	194.434	817.775	722.953	762.473	564.239	1187.19	429.104	535.612	737.257	655.428	648.912	512.195	419.926	827.426	777.778	799.674	1022.87	666.046	584.584	874.66	618.862	573.981
M100T1301	99.9476	99.9475	99.9478	1301.06	1292.75	1313.25	13	1	2	3	3	1	92.393	197.671	231.588	217.473	209.095	195	195.995	307.877	191.434	166.867	303.896	209.828	306.599	229.715	188.795	211.888	204.181	230.985	229.945	162.926	139.97	378.657
M100T80	100.024	100.024	100.024	80.0759	79.5522	80.6834	21	5	4	3	5	4	1452.65	7406.27	8014.2	8522.85	8736.69	7759.61	9198.32	7940.22	9354.11	7761.37	8253.09	7343.33	8048.94	7018.06	7060.1	5637.91	6231.73	7134.2	8674.17	8231.06	8146.84	7966.97
M101T1220	100.956	100.956	100.957	1220.24	1219.9	1220.75	13	2	3	2	3	3	408.419	879.402	590.841	589.157	620.216	852.406	558.82	644.061	649.702	788.813	713.278	552.698	675.902	633.685	689.183	755.007	699.116	518.078	494.723	640.5	525.341	554.876
M101T148	101.023	101.023	101.023	148.011	146.845	148.529	3	1	2	0	0	0	270.094	519.818	639.529	646.84	563.742	618.551	302.746	677.968	332.306	813.441	107.839	180.513	138.591	466.564	474.823	562.254	494.275	464.303	415.542	297.032	394.314	312.834
M101T80	101.025	101.025	101.025	80.297	79.7017	81.0754	21	5	4	3	5	4	297.193	1212.66	1314.46	1364.49	1525.75	1281.54	1498.12	1282.16	1578.07	1175.1	1331.68	1221.08	1166.23	1159.89	1225.88	940.201	1007.3	1201.54	1592.12	1330.24	1375.2	1192.65
M101T98	101.071	101.07	101.071	97.5906	97.0376	98.3302	16	4	1	3	5	3	1055.22	621.217	873.327	1487.59	990.898	545.57	130.432	325.27	154.426	110.68	423.251	777.135	690.06	781.028	520.646	374.001	703.091	747.699	552.278	709.994	440.771	1089.04
M102T1221	101.949	101.949	101.95	1220.6	1219.98	1221.39	11	1	2	3	3	2	399.031	734.447	615.643	675.312	439.986	586.858	585.593	498.59	424.118	488.757	536.294	429.748	527.52	497.653	497.791	476.335	493.718	493.183	637.884	450.279	547.243	474.783
M102T80	102.021	102.021	102.022	80.1925	79.6388	80.7716	21	5	4	3	5	4	264.05	1253.9	1222.88	1265.16	1250.99	1248.84	1432.55	1281.28	1526.84	1272.41	1332.44	1213.53	1282.32	1124.98	1163.64	860.594	945.354	1081.32	1418.34	1186.76	1302.29	1245.89
M102T99	102.055	102.054	102.055	98.7659	98.2123	99.356	21	5	4	3	5	4	3994.56	8574.38	9936.8	11196	8326.84	8571.38	7215.53	7810.99	9168.11	5821.17	7276.58	8660.95	8522.13	8852.02	9474.62	6706.34	9098.04	8543.93	9076.06	8759.59	7131.38	10298.8
M102T133	102.127	102.127	102.127	133.142	132.723	134.083	21	5	4	3	5	4	12401.3	14491.7	13028.9	8922.66	8680	12026.6	10678.7	10510.9	6325.02	12015	8882.73	17042.1	13418.4	15085	13825.7	7920.4	9756.22	15420.4	13723.9	6560.48	12225.2	11178
M102T246	102.127	102.127	102.127	245.672	244.165	246.812	21	5	4	3	5	4	1417.69	12308.7	18931.1	14276.7	9290.69	11844	9771.87	9164.06	6507.18	19425.6	12604.5	17612.5	19806	11719	13754.3	13661.9	10084.8	11264.8	9385.95	6833.84	15169.7	8483.95
M103T386	103.054	103.054	103.054	386.436	385.755	387.5	21	5	4	3	5	4	5041.61	12668.8	11139.6	13551.6	11864.9	12344.9	8317.09	8959.23	8402.56	8658.5	14983.2	15645.8	16845	11228.5	13243	9522.04	11671.5	12068.4	8112.2	9140.51	8765.71	9310.7
M103T357	103.054	103.054	103.054	357.251	352.02	366.408	14	5	1	0	4	1	627.693	13350.7	11124.3	12898.2	10034.9	11281.5	6571.35	8762.34	9222.73	9078.39	899.253	968.089	1064.9	1979.98	5581.67	7495.54	5789.07	10456.9	7777.94	4902.49	7242.5	6301
M103T99	103.058	103.058	103.058	98.7135	98.0223	99.0223	4	1	0	0	3	0	296.695	393.471	340.195	519.792	189.311	438.078	477.108	341.043	182.794	248.447	251.76	301.053	281.685	418.797	378.214	341.754	406.414	467.958	393.343	275.593	308.595	434.284
M103T133	103.131	103.13	103.131	132.98	132.523	133.977	8	1	1	2	2	2	968.175	809.194	446.626	348.168	343.812	1185.44	390.276	848.288	158.494	927.462	1041.55	1135.94	535.602	965.437	1017.13	263.717	337.111	962.704	895.015	366.361	1035.27	661.731
M104T133	104.052	104.052	104.053	133.023	132.297	134.083	21	5	4	3	5	4	2013.16	2300.13	1854.51	2227.25	2018.59	3019.39	596.717	903.988	984.846	1415.54	1609.44	2794.84	2548.07	2642.06	2682.29	2017.74	1750.91	2200.64	1932.03	955.098	1210.6	1017.79
M104T386	104.057	104.057	104.058	386.325	385.327	387.5	21	5	4	3	5	4	703.816	1220.77	1057.77	1399.48	1358.52	1361.32	738.741	809.603	742.314	909.14	1167.19	1486.95	1501.58	987.441	1309.05	877.138	911.756	1251.34	679.814	786.457	823.842	802.497
M104T99	104.107	104.106	104.107	99.0223	98.3316	99.6141	21	5	4	3	5	4	9417.88	23734.7	27536.6	24160	20009.9	25226.8	6987.24	9026.55	9028.96	8096.37	17601	18703.5	18885.1	20342.5	22766.5	20006.7	22819.8	23002.2	8076.9	5418.24	8342.88	7535.12
M105T80	105.003	105.003	105.003	80.1164	79.6586	81.0754	21	5	4	3	5	4	1511.75	9650.9	9560.41	10004.8	9914.81	9151.32	8264.1	6497.32	7622.01	5876.64	7278.89	6847.73	7769.29	9042	8886.99	7615.4	7314.58	8252.05	9160.45	11639.6	6791.96	7803.76
M105T455	105.033	105.033	105.034	454.792	454.161	455.33	13	5	2	3	3	0	233.54	568.554	819.851	720.663	735.351	772.367	516.912	723.925	487.628	715.749	663.76	568.046	607.306	531.551	474.183	471.723	492.109	609.117	487.639	423.787	467.113	433.825
M105T10	105.07	105.069	105.07	9.8565	2.17571	20.4713	10	0	0	2	2	1	372.692	2041.31	2161.15	2051.89	2248.23	2176.59	2121.25	1979.58	1892.85	1875.73	1434.32	1026.86	1991.81	1881.02	6062.53	1917.52	894.804	1827.98	2069.71	1392.62	1727.53	1100.7
M105T1312	105.069	105.069	105.07	1311.6	1299.94	1318.47	8	0	2	1	0	2	268.069	991.319	876.678	1040.36	767.418	946.267	917.779	820.883	896.966	840.101	630.344	129.577	930.742	688.89	633.745	720.527	679.194	802.076	961.183	2119.57	865.734	927.212
M105T72	105.069	105.069	105.07	72.4513	62.4333	80.0193	7	0	1	2	1	1	326.95	3851.47	4033.04	3784.5	4021.9	4268.02	3849.9	3541.03	2723.72	3352.5	1215.29	8372.86	3797.44	3360.5	3495.17	3735.67	3325.41	3783.46	3556.34	4031.94	3385.87	4527.72
M105T99	105.11	105.11	105.11	99.082	97.9743	99.8059	15	5	2	3	5	0	870.058	1637.55	2022.59	1606.49	972.855	1905.89	366.918	525.584	666.456	714.248	831.639	1089.18	1173.59	1375.84	1594.05	1530.85	1423.69	1586	910.699	762.791	777.91	827.44
M106T1264	105.934	105.934	105.935	1263.82	1245.16	1286.42	95	5	4	3	5	4	636.197	2503.75	4028.46	7516.83	1274.57	20791.8	2442.99	1882.68	2874.89	1720.76	7885.16	1191.14	3948.72	1697.35	2048.03	9987.03	6902.12	2566.71	19949.1	5233.72	14393.7	1478.5
M106T1239	105.934	105.934	105.935	1239.32	1231.86	1243.75	27	5	4	2	4	3	521.316	3893.43	2581.9	2979.52	2753.28	1666.53	2261.96	1895.31	3254.17	1720.29	1881.67	2098.63	2927.14	2365.45	2721.31	2912.39	1791.19	1879.22	2238.19	3223.85	2383.87	2046.18
M106T1304	105.934	105.934	105.935	1304.14	1287.5	1317.42	61	4	4	3	5	4	387.31	3027.17	3482.21	2828.72	2026.08	1161.53	2034.35	1006.46	1131.23	1268.62	560.477	7494.39	2041.56	1494.92	3329.14	5213.73	1774.46	1054.81	5904.18	1508.13	2580.68	1321.71
M106T1223	105.934	105.934	105.935	1222.74	1221.35	1229.09	22	5	4	3	5	4	1136.38	6525.07	6159.07	5603.27	5115.31	6912.51	4920.79	8260.77	5468.01	6275.88	7588.2	5920.13	6096.73	5687.88	8062.64	4656.22	6595.53	7196.66	5177.01	6661.28	6566.39	6056.96
M106T4	105.934	105.934	105.935	4.46269	2.05209	20.0632	15	3	1	2	2	1	212.363	858.62	0	767.049	3576.75	1560.29	0	1211.38	0	0	523.114	720.421	848.862	938.655	0	921.378	1463.95	740.646	0	0	782.804	361
M106T61	105.934	105.934	105.935	60.7207	55.5608	73.8067	13	2	2	2	1	1	198.385	2226.75	2105.85	1967.23	933.122	698.648	3084.51	413.387	1928.7	1946.4	4800.18	2664.88	2028.17	2408.42	2205.12	2122.53	1998.99	2269.7	1866.29	1874.29	1893.16	1837.72
M106T80	106.004	106.004	106.004	80.317	79.7411	81.2112	21	5	4	3	5	4	269.47	1327.69	1392.79	1387.03	1415.63	1215.76	1138.06	1028.26	1098.07	901.419	1029.79	987.316	1026.63	1360.11	1274.59	1173.49	987.977	1163.52	1404.64	1691.02	933.732	1095.59
M107T1288	106.942	106.942	106.942	1288.41	1280.23	1298.49	33	3	4	3	4	4	232.168	810.668	2544.17	1012.52	3111.26	994.923	612.664	648.321	952.141	762.994	811.67	2154.64	587.136	1036.35	992.394	748.963	515.531	483.816	1210.41	790.306	488.176	624.927
M107T1270	106.942	106.942	106.942	1269.52	1256.28	1279.86	40	4	4	3	4	4	217.752	1193.44	650.125	857.367	787.443	2023.38	1752.65	442.795	1348.57	1549.9	1322.76	2996.95	2050.08	1013.98	1452.47	848.844	776.64	5878.96	5287.17	341.278	2791.23	655.458
M107T1242	106.942	106.942	106.942	1241.61	1232.6	1255.33	37	4	3	3	4	4	228.365	761.001	673.586	586.198	1000.46	766.712	465.525	582.165	623.287	925.851	933.636	577.729	408.69	715.483	614.558	827.847	528.2	545.928	593.996	499.885	430.77	491.211
M107T1308	106.942	106.942	106.942	1308.31	1299.69	1318.42	32	3	4	3	4	4	213.74	932.545	638.317	1057.37	1010.42	1896.15	658.525	416.726	675.231	638.439	1510.87	959.71	1177.84	895.253	1081.46	2708.36	852.401	948.1	1679.09	499.311	515.326	928.354
M107T1223	106.942	106.942	106.942	1222.56	1221.35	1225.39	20	5	4	3	4	4	469.829	2615.76	2585.51	2313.13	2361.99	2224.47	2310.49	2059.38	1699.75	1809.25	2125.36	2230.73	1891.53	3268.14	2087.09	1762.37	2397.72	2396.92	1844.02	1951.15	2098.76	2054.91
M107T90	106.95	106.95	106.95	90.3164	89.6274	90.8888	20	5	4	3	4	4	965.041	3279.2	3561.46	3828.21	4102.93	2789.17	3981.03	3465.3	3970.75	3866.71	3346.04	3237.12	3342.03	3919.51	3633.79	3343.78	3072.33	3593.15	4472.4	3600.79	3387.91	4027.02
M107T80	107	107	107.001	80.1925	79.7017	81.0754	21	5	4	3	5	4	271.738	1504.14	1504.35	1761.08	1521.03	1402.04	1273.75	1022.44	1223.88	971.136	1222.42	1031.07	1155.7	1414.36	1358.51	1202.25	1133.47	1438.92	1613.16	1871.45	994.489	1223.52
M107T386	107.049	107.049	107.049	386.382	385.755	387.5	15	5	1	3	4	2	698.589	2381.33	1892.16	2251.39	2289.47	1994.26	1607.4	1538.34	1617.42	1649.96	2273.16	2240.62	2662.07	2329.97	2054.23	1399.02	1922.37	2015.51	1531.98	1541.01	1709.64	1788.24
M107T1309	107.049	107.049	107.049	1309.06	1291.05	1318.57	16	1	1	2	1	1	193.191	915.749	757.718	789.229	716.536	738.804	773.359	809.822	663.351	520.208	207.565	702.96	929.195	588.972	767.842	598.495	591.312	672.093	746.816	719.528	704.106	1290.43
M107T61	107.049	107.049	107.049	60.6424	45.5457	74.9577	16	2	1	2	3	1	198.949	1337.14	1396.67	1414.08	866.719	803.755	1509.36	4856.33	1432.61	1446.75	1163.33	4727.44	1258.41	645.574	1145.54	1268.04	574.752	1009.05	1270	1390.11	1419.92	2978.66
M107T1240	107.049	107.049	107.049	1239.58	1225.29	1251.79	10	2	1	2	1	1	91.1274	957.542	1018.79	1009.88	901.004	45.302	942.337	931.081	960.742	370.451	1258.86	931.973	924.108	909.491	656.087	873.711	856.813	886.776	967.57	944.456	896.912	2281.57
M107T1277	107.049	107.049	107.049	1276.85	1261.66	1288.39	11	1	1	2	0	1	129.427	449.208	462.195	445.157	435.131	487.138	443.591	507.109	444.017	290.077	987.02	408.37	504.634	364.486	402.486	387.821	440.047	420.357	398.133	411.368	461.597	679.509
M107T741	107.071	107.07	107.071	740.911	740.071	741.391	3	0	0	1	0	2	418.7	148.188	248.263	148.093	0	17.031	29.4553	382.726	255.007	38.1223	668.365	366.043	194.585	0	81.4285	330.686	45.0876	308.204	242.362	542.46	522.976	434.216
M107T5	107.085	107.085	107.085	5.19469	2.65805	16.3984	9	1	1	2	1	1	349.144	2024.97	2089.75	2007.83	2180.89	3388.51	2091.09	2114.75	1986.39	1306.72	551.697	1041.94	2132.35	1797.74	1768	1914.87	1790.46	1725.19	0	1420.32	1991.24	2796.96
M107T1239	107.085	107.085	107.085	1239.06	1225.65	1240.93	6	0	2	2	0	2	162.631	2645.79	2707.38	2588.49	2376.24	2798.37	2457.52	514.163	3440.52	2414.89	2018.82	2501.01	1483.96	2360.08	2311.86	2310.35	2205.35	2386.39	2506.66	2436.66	69.6166	4159.93
M107T1307	107.085	107.085	107.085	1307.35	1300.21	1318.52	6	0	1	2	0	1	271.263	1485.53	1507.9	1499.32	1392.07	1615.11	1427.08	1155.88	1450.53	1589.64	800.864	1429.95	573.461	1188.99	1203.28	1310.01	1281.64	1469.1	1372.91	1380.25	1413.68	1908.48
M109T827	109.101	109.1	109.101	827.405	826.806	828.566	9	4	0	1	4	0	1583.42	1313.71	3300.63	2385.28	1637.48	1732.68	782.493	1014.67	1126.94	689.821	1884.76	1007.13	1426.52	936.089	2430.54	1514.5	1514.98	1776.45	1009.07	561.547	838.542	403.582
M109T1237	109.101	109.101	109.101	1236.71	1224.33	1240.67	7	0	2	2	0	3	274.764	5571.64	5287.94	5643.24	4804.54	5823.85	5360.35	818.704	5138.58	5175.08	5005.94	5078.37	6784.24	4705.76	4870.32	4851.01	4682.34	4783.08	4913.09	128.43	6412.67	4165.53
M109T1310	109.101	109.101	109.101	1310.14	1306.35	1313.2	3	0	2	1	0	0	367.187	1487.13	1391.59	1449.63	1425.78	1391.84	1544.9	1705.86	2331.45	1575.18	1333.25	1357.9	1471.23	1212.94	1247.95	1261.06	1254.32	1408.69	1471.53	1430.23	1420.06	1479.69
M109T1284	109.101	109.101	109.101	1283.96	1279.97	1287.94	2	0	2	0	0	0	348.149	1687.13	1738.37	1758.97	1588.48	1793.69	1671.83	2070	1519.6	1782.96	1426.67	1528.15	1756.59	1416.29	1530.36	1499.67	1550.53	1516.96	1554.62	1616.28	1647.89	1760.82
M110T80	110.008	110.008	110.008	80.0759	79.5522	81.0754	21	5	4	3	5	4	2264.7	14036.6	14880.1	15086.1	15315.7	13905.3	14351.2	12131.1	14173.2	10697.4	12620.7	11294.8	13444.1	13889.9	13574.7	11505.8	11432.6	12901.9	14728.8	16751.2	10893.5	13069.8
M110T98	110.027	110.026	110.027	97.7536	97.247	98.6473	21	5	4	3	5	4	2642.58	2935.6	4280.36	4690.02	3013.44	2841.95	2342.01	1854.96	2155.97	1128.74	2233.63	3223.29	2651.97	4917.53	4253.12	2712.57	3917.99	4487.97	1287.94	1783.18	946.495	1651.21
M110T96	110.071	110.071	110.071	95.8661	95.3666	96.4841	20	4	4	3	5	4	3471.61	1085.96	1728.6	2658.26	1530.03	1441.49	1213.39	1131.16	1468.68	1806.09	1009.23	1514.27	1633.52	1770.08	1265.52	1530.11	3032.75	2363.2	732.767	1076.13	1572.46	1647.52
M111T80	111.009	111.009	111.01	80.1925	79.6447	81.0754	21	5	4	3	5	4	454.202	2649.45	2781.07	2649.52	2912.89	2314.37	2442.13	2095.96	2429.25	1768.47	2363.19	1951.82	2414.96	2469.57	2594.58	1995.59	1836.91	2234.6	2593.62	2902.43	1877.06	2266.45
M111T37	111.116	111.116	111.117	37.1532	17.1694	56.5044	31	2	3	1	1	2	142.576	622.791	673.782	467.487	686.953	549.925	1657.24	722.621	1245.96	528.529	665.888	684.311	736.224	662.47	556.319	553.758	663.05	424.109	1102.67	644.945	573.986	680.935
M111T5	111.116	111.116	111.117	5.35454	1.73817	12.4614	12	1	3	1	0	2	144.781	786.349	803.141	814.267	832.434	1690.63	903.355	838.86	470.568	834.862	737.52	864.015	1140.61	750.008	791.308	780.112	758.737	766.444	700.865	681.191	361.045	787.736
M111T69	111.116	111.116	111.117	68.5989	58.0673	75.8574	14	2	3	2	1	2	165.933	1925.24	1947.57	1793.94	2059.68	1460.56	866.255	2047.28	3661.06	410.641	1838.96	1264.09	2772.37	1852.71	1929.59	1860.17	1839.72	3954.13	1950.04	1889.76	2987.01	1962.01
M112T1223	111.968	111.968	111.968	1222.65	1221.22	1241.88	18	4	3	3	4	3	375.601	2094.11	1799.64	1931.52	1813.97	2441.4	1614.13	1671.04	1577.97	1387.68	2173.21	2066.48	1795.03	1688.58	1744.44	1394.83	1138.35	1713.4	1589.32	1634.86	1673.98	1472.73
M112T80	112.006	112.006	112.006	80.1164	79.5522	80.6834	21	5	4	3	5	4	450.829	2375.64	2430.45	2456.5	2352.44	2209.6	2209.45	1941.88	2364.64	1915.77	2147.31	1785.88	1990.49	2356.39	2256.73	1839.07	1773.39	2129.12	2356.76	2643.52	1812.92	2035.69
M112T129	112.05	112.05	112.05	129.181	128.619	129.867	21	5	4	3	5	4	5379.3	4602.08	3718	3969.32	4051.48	4021.65	5879.43	14959.1	6836.51	12665.5	8584.29	7458.23	8220.37	5723.56	5387.36	7341.26	5617.77	6288.01	8785.59	12458.9	8482.12	13648.6
M112T112	112.05	112.05	112.05	112.157	111.103	116.887	18	5	4	3	4	2	1421.56	1635.48	2618.91	1474.7	2343.18	2301.05	6338.14	7098.21	6321.91	6450.83	4183.14	3265.12	3640.34	2890.78	3454.16	2415.8	2692.39	3320.82	5004.72	4734.84	4586.84	4295.11
M112T75	112.112	112.112	112.112	75.0152	74.2454	83.0549	21	5	3	2	5	2	281.071	2469.02	1376.12	1656.61	1445.68	1575.79	1100.71	959.239	1052.28	949.89	1273.8	917.991	1381.88	1077.83	672.522	1247.7	780.36	1141.2	845.816	694.539	872.815	671.618
M113T94	112.895	112.895	112.896	94.1058	93.7673	94.5171	21	5	4	3	5	4	2776.09	4282.62	3505.9	4390.71	3787.29	4592.65	1767.22	3069.61	2461.5	3868.55	4353.4	3660.82	4635.97	3898.69	3841.37	2745	2527.04	3756.95	2538.04	1948.79	3141.49	1985.46
M113T1221	112.966	112.966	112.967	1221.35	1220.68	1222.5	7	2	1	1	1	2	386.931	972.31	703.192	818.296	759.496	744.894	745.409	806.74	652.791	685.321	833.913	638.776	652.962	971.107	681.859	1013.34	712.065	570.337	700.565	647.113	689.056	689.254
M113T233	113.034	113.034	113.034	233.416	232.407	234.698	21	5	4	3	5	4	401.162	1169.44	883.311	1088.5	1150.28	1192.81	909.302	2903	973.643	2502.37	1586.63	1506.78	1563.59	1189.23	1091.86	1178.49	1333.28	1231.76	1057.33	1362.43	1425.81	1475.41
M113T129	113.053	113.053	113.054	129.052	128.843	129.222	7	0	2	1	1	3	531.593	101.639	215.209	243.771	228.659	202.778	305.162	987.295	288.383	751.732	533.954	368.044	417.398	353.868	372.522	416.067	348.746	396.731	436.336	337.466	387.274	426.35
M113T69	113.107	113.107	113.107	68.5857	61.8102	73.5399	5	0	2	1	0	2	150.634	1331.99	1637.16	1335.2	1304.86	1794.4	760.962	1075.22	2364.32	2413.83	1296.56	1379.74	2400.01	1243.5	1010.18	1165.31	1217.63	1214.53	2052.2	2451	2604.64	3564.67
M113T4	113.107	113.107	113.107	3.98817	2.2178	4.45021	3	0	1	0	0	2	131.628	317.814	0	358.832	334.873	0	0	409.442	611.698	0	0	356.746	649.832	284.714	276.438	298.801	323.174	273.062	0	430.518	721.609	579.037
M113T928	113.132	113.131	113.133	927.797	926.629	929.751	20	5	4	3	4	4	1884.34	2488.62	2162.47	1926.88	2451.96	2284.7	3962.56	4424.09	3583.83	4088.44	3001.67	3297.11	2440.12	1107.88	1614.38	1291.97	702.031	1379.53	3482.6	3442.05	3199.92	3021.9
M114T1264	113.963	113.963	113.963	1264.41	1248.3	1281.11	88	5	4	3	5	4	1521.74	20789.4	7877.24	13497	3228.85	3989.86	3209.54	4977.42	6138.14	2708.16	4082.82	25716.6	13781.7	19835.4	27623	12320.7	5444.61	5315.66	16712.4	10927	3853.61	2646.28
M114T1293	113.963	113.963	113.963	1293.36	1281.26	1306.2	64	5	4	3	5	4	827.636	2318.16	5062.35	4290.67	4301.99	8061.78	1643.79	1565.81	2700.03	1956.38	3395.91	3972.54	2289.22	4365.54	3091.02	3165.71	4182.11	2266.38	4205.4	2573.06	2837.63	2383.68
M114T1312	113.963	113.963	113.963	1312.41	1306.59	1319.11	31	5	4	3	5	4	430.878	3633.06	242.437	1898.25	1866.08	2180.57	1175.16	1282.09	1471.85	1106.96	1822.33	4813.03	2059.01	2480.2	1563.06	3366.47	2014.13	2689.24	2392.83	1999.56	681.925	1237.3
M114T1239	113.963	113.963	113.963	1239.35	1233.71	1246.97	30	5	4	3	5	4	1965.58	10925.4	9862.35	5777.23	4335.91	7837.03	8692.74	6256.06	1339.1	11902.6	10393.3	11951.3	6143.77	6336.03	11238.8	8679.19	11579.1	10039.7	6540.62	8081.43	12587.7	8494.89
M114T1222	113.963	113.963	113.963	1222.42	1221.21	1223.38	21	5	4	3	5	4	5111.35	28114.2	30249.8	26412.4	31132.8	30074.6	29903.9	29634.3	25536.7	23326.9	32177.1	27023.6	28335.9	40703.8	33221.5	23116.7	25128.6	29976.8	25871.1	22819.1	26619	25705.7
M114T105	114.066	114.066	114.066	105.001	104.41	106.076	21	5	4	3	5	4	609.827	2001.02	1826.28	2087.51	1917.73	1789.11	2348.25	2632.53	2448.65	2701.63	2195.98	2072.95	2031.88	1529.54	1560.75	1532.54	1634.8	1471.9	2357.28	2281.27	2297.37	2311.86
M114T429	114.091	114.091	114.091	428.775	427.158	429.583	21	5	4	3	5	4	1712.26	12910.5	21241	13648.1	12110.7	19185.1	12621.5	19817.3	12801.4	12695.7	12807.5	11238.1	13638.4	8476.26	16709.1	9786.37	14125.7	5122.71	18445.3	21371.5	13265.9	18735
M114T36	114.091	114.091	114.091	36.4464	30.8667	46.491	17	2	2	1	2	2	221.477	1211.49	1296.17	867.223	1224.32	2671.31	1354.37	1234.81	1310.79	1784.57	1290.54	1039.97	1340.2	508.2	1073.52	1164.24	1269.28	619.368	1807.44	545.138	1307.57	1241.71
M114T13	114.091	114.091	114.091	13.2104	2.05046	24.3887	23	2	2	1	2	2	197.372	620.896	676.319	896.24	684.969	857.322	692.106	614.886	1203.37	535.684	568.727	623.244	547.071	352.419	566.682	544.977	538.24	1769.93	527.712	1690.36	580.061	653.379
M114T67	114.091	114.091	114.091	66.979	60.2057	82.3806	15	3	2	1	2	2	206.753	2262.57	2356.5	2415.13	1419.93	734.894	2508.98	2243.72	2157.58	1328.05	2326.46	629.654	2443.51	5445.44	2247.37	2227.11	2124.53	4823.48	1503.45	4990.05	2365.38	2376.28
M114T52	114.091	114.091	114.091	51.7914	50.6257	56.4957	8	1	2	1	1	1	205.334	740.112	784.105	732.582	749.789	810.58	875.832	787.248	696.422	834.372	790.233	1227.77	712.891	764.193	664.296	782.963	704.658	638.599	2224.14	710.118	756.552	851.838
M115T94	114.893	114.892	114.893	94.1058	93.7673	94.6793	21	5	4	3	5	4	1198.29	1886.4	1370.94	2034.08	1818.48	2095.38	957.983	1596.8	1353.45	1811.8	1856.42	1429.74	1908.65	1624.25	1557.72	1584.39	1375.11	1643.38	964.914	897.447	1527.38	945.847
M115T1220	114.956	114.956	114.965	1220.08	1219.14	1227.79	17	4	3	3	5	2	960.326	1641.27	1319.13	2077.82	1202.11	1372.18	1139.39	1316.67	1567.02	1710.04	1077.56	1094.7	1288.1	2363.08	1452.37	1524.6	1145.44	1350.36	1755.74	1208.78	1554.83	1082.06
M115T766	115.039	115.038	115.039	765.962	765.516	766.547	11	3	1	2	2	3	1374.35	1258.46	2015.12	1525.06	1831.01	2204.27	2942.56	1920.07	1781.6	1569.33	1579.7	3439.77	1809.59	1804.62	2256.43	1482.07	1972.81	1880.18	1995.68	2863.73	2142.05	2804.31
M115T1310	115.111	115.111	115.111	1310.29	1299.65	1318.52	19	1	3	3	0	2	261.578	1107.78	488.403	1031.99	897.592	1033.72	950.026	1450.55	865.676	1095.59	676.18	753.299	718.573	804.263	751.044	854.58	867.967	998.161	1057.06	1441.92	912.301	1378.38
M115T1285	115.111	115.111	115.111	1285.27	1264.44	1298.96	27	1	3	3	1	2	209.921	947.46	1272.51	919.033	888.794	892.024	915.179	829.496	921.201	228.268	424.968	751.601	1059.03	818.007	243.642	734.569	767.704	880.805	843.496	681.386	838.221	943.668
M115T68	115.111	115.111	115.112	67.5829	50.5311	82.3806	18	3	1	2	2	0	255.006	4046.4	4331.04	616.297	4248.5	1088.49	4196.31	4001.86	5904.65	4162.35	5351.26	5936.17	4294.9	3760.28	2405.23	3819.74	3520.52	4137	4013.78	4022.3	4093.42	4038.74
M115T1237	115.111	115.111	115.111	1237.07	1229.98	1240.39	10	1	3	3	1	2	190.801	4481.66	1672.95	4415.52	3542.74	4378.89	3880.13	3780.65	4139.15	5381.4	3491.4	3662.74	2688.77	1816.28	4056.79	3935.21	3872.12	3856.54	4036.54	3417.75	3877.98	3981.08
M115T7	115.111	115.111	115.112	6.7087	2.44827	15.1097	8	3	0	1	2	0	240.489	2219.93	2935.54	1043.08	2544.01	4076.8	2427.68	2423.62	2336.48	2412.04	1999.86	1157.64	2430.35	2139.52	3217.39	2215.18	584.635	2297.59	0	1968.73	2348.99	2264.31
M115T37	115.111	115.111	115.111	36.7223	26.9981	44.6131	7	3	0	0	1	0	249.198	2072.65	1321.24	4770.07	2185.03	2653.78	2181.54	2174.62	2142.19	2309.82	1909.45	2297.8	2303.93	1829.91	1048.78	1744.72	1965.01	1871.5	2125.04	2067.81	2177.36	2112.99
M116T1221	115.964	115.963	115.964	1220.56	1219.9	1221.29	21	5	4	3	5	4	2255.97	5609.32	4192.45	4473.38	4341.46	5078.06	4529.88	4357.34	3587.87	4702.61	4474.21	3870.55	4474.09	6063.72	4953.04	5628.97	4430.17	4106.15	4333.86	4102.89	4234.48	3563.35
M116T1252	115.964	115.963	115.964	1252.48	1233.99	1274.85	44	3	3	2	2	2	197.665	924.283	952.425	928.65	397.457	625.369	273.975	804	552.05	722.135	833.715	383.919	935.892	1726.72	916.671	822.601	727.561	1260.98	855.239	757.783	758.709	739.98
M116T1302	115.964	115.963	115.964	1301.94	1290.48	1313.84	17	2	2	1	2	1	190.892	951.292	985.493	929.344	422.166	744.989	999.924	967.613	227.537	738.585	758.598	906.273	365.469	127.279	687.688	807.17	842.316	259.069	864.946	958.129	345.776	956.304
M116T8	116.016	116.016	116.016	8.36371	2.17571	23.4777	21	2	0	2	2	2	187.317	490.492	459.717	569.467	386.751	1754.58	547.441	530.287	517.093	557.92	338.629	51.1935	753.05	361.348	334.574	451.07	397.344	393.417	820.33	374.976	558.01	541.02
M116T61	116.016	116.016	116.016	60.7577	46.491	80.1925	19	1	0	2	2	2	176.152	903.115	999.255	971.57	924.476	1043.47	1053	1040.14	1195.67	1225.58	891.241	3532.73	1176.48	924.41	872.726	867.093	150.88	519.122	629.237	1092.91	4384.24	1052.79
M116T34	116.016	116.016	116.016	34.4377	30.5707	39.8787	9	1	0	2	2	2	191.276	846.354	966.642	1021.63	984.163	1671.95	1095.88	1070.99	1002.22	1161.15	916.325	571.001	573.777	838.315	791.74	780.116	708.956	1537.72	1860.34	950.188	788.688	1015.32
M116T109	116.07	116.07	116.07	108.854	108.376	109.125	21	5	4	3	5	4	16114.8	51859.4	50148.6	52862.8	51277.8	49686.9	41199.3	42631.5	41365.6	41688.8	44907.2	38304.9	44508	28998.9	31069	22955.1	27904	29429.9	37723.4	41538.1	36844	37012.4
M117T1220_1	116.951	116.951	116.952	1220.08	1219.24	1220.4	5	2	2	0	1	0	3213.91	6466.04	5125.76	440.827	5838.59	502.733	5195.98	420.606	4731.53	425.25	5264.86	4545.79	4828.69	6141.25	5459.81	447.865	5753.77	5100.35	4874.23	5004.31	5229.77	4495.54
M117T1220_2	116.971	116.971	116.972	1220.24	1219.9	1220.84	21	5	4	3	5	4	3213.91	6869.3	5349.94	6112.3	6091.07	6167.84	5385.48	5209.96	4919.09	6406.62	5839.36	4845.97	5574.48	6480.24	6500.14	6951.44	6097.65	5552.35	5347.47	5620.21	5269.8	4833.65
M117T1289	116.971	116.971	116.972	1288.59	1267.07	1319.35	60	4	1	2	3	3	169.42	312.277	635.098	425.953	388.582	556.647	235.884	172.194	62.809	304.498	369.465	372.767	5635.55	430.435	388.989	342.353	247.023	291.02	448.688	449.01	817.536	233.481
M117T1251	116.972	116.971	116.972	1251.31	1237.37	1265.91	38	4	1	3	4	3	158.044	747.375	457.705	773.943	627.184	638.899	637.057	565.284	635.962	674.992	581.839	620.886	736.321	2070.83	782.736	598.306	566.365	501.407	663.947	833.823	927.58	450.173
M117T103	116.994	116.994	116.995	103.183	102.473	104.146	21	5	4	3	5	4	349.422	970.727	917.143	791.794	715.969	1125.42	1032.05	1172.48	974.385	1033.41	949.481	1086.78	890.008	1019.02	1055.25	1273.87	972.419	723.546	1005.76	760.189	1247.8	1024.79
M117T80	117.039	117.039	117.039	80.2033	79.0767	80.7432	12	5	3	0	2	2	191.62	770.05	820.365	779.73	883.484	754.443	801.752	789.394	771.118	666.039	584.32	613.597	667.725	699.896	724.475	637.943	596.578	729.305	846.317	973.381	674.909	752.674
M117T109	117.074	117.073	117.074	108.845	108.341	109.125	21	5	4	3	5	4	1356.39	4542.6	4362.25	4338.63	4252.56	4187.7	3250	3194.55	3360.61	3356.08	3713.2	3009.04	3366.06	2246.98	2282.98	1761.47	2119.33	2217.45	3158.99	3231.56	2942.88	2623.76
M118T1221	117.959	117.959	117.959	1220.63	1220.04	1221.29	20	5	4	3	4	4	900.135	2602.04	2008.04	1967.19	2137.69	1931.34	1814.58	1898.21	1690.52	2244.79	1993.77	1722.02	2247.03	2518.75	2000.3	2276.82	2085.41	1829.96	1781.85	1927.23	1865.24	1395.47
M118T1254	117.959	117.959	117.959	1254.07	1250.18	1263.82	4	0	2	0	1	0	131.426	391.596	379.862	401.204	324.795	348.663	230.153	185.896	279.118	252.807	347.347	290.12	347.412	389.974	401.519	380.688	315.771	334.907	379.998	324.464	263.233	251.932
M118T1240	117.959	117.959	117.959	1239.54	1239.11	1239.96	2	0	2	0	0	0	126.991	339.344	317.215	325.076	263.59	308.868	227.798	262.299	257.486	299.474	344.664	293.087	285.715	299.015	302.264	313.099	262.545	339.765	202.753	261.172	254.695	252.974
M118T80	118.035	118.034	118.035	80.1812	79.5522	81.1602	21	5	4	3	5	4	294.113	1491.41	1670.91	1748.22	1830.09	1511.31	1776.9	1616.53	1857.1	1640.25	1486.78	1552.75	1504.09	1395.88	1441.07	1136.83	1251.24	1371.35	1903.95	1599.14	1604.01	1471.12
M118T418	118.065	118.065	118.065	417.927	417.085	418.649	21	5	4	3	5	4	882.843	2144.99	1897.24	2177.88	1740.92	1823.9	1443.86	1561.19	1535.15	1790.61	1969.71	2191.02	1606.07	1981.39	2137.35	1604.97	1810.24	1546.52	1108.96	1901.94	1808.41	1446.93
M118T108	118.086	118.086	118.086	107.593	107.186	107.803	20	5	4	3	4	4	7595.66	16311.4	16890	16141.5	15236.3	13661.6	22298.2	24866.1	23293.8	28229.7	20554.2	18031	20959.1	13304.4	16922.7	19808.5	14915.3	14382.6	19999.6	21601.5	21649.4	19569.3
M118T122	118.086	118.086	118.086	121.878	121.31	122.173	19	5	4	3	5	2	5846.03	16086.4	14730.1	15893.9	16245.5	15205.8	11368.1	13079.3	12306.6	13605.4	15045	15116.3	16322.6	16274.1	15438.8	14702.2	16191.9	14805.9	15795.1	13353.4	13875.8	12978
M119T1224	118.943	118.942	118.943	1223.87	1221.35	1242.05	24	4	1	3	4	1	189.329	977.092	956.592	675.453	793.817	944.421	769.25	754.843	602.977	912.206	876.33	568.064	775.124	809.545	946.753	668.835	636.844	879.171	732.535	708.767	899.439	726.521
M119T1275	118.943	118.942	118.943	1275.2	1265.71	1287.12	19	2	1	1	3	1	142.164	375.31	557.307	527.449	418.589	734.016	218.748	215.645	375.812	83.4073	374.689	438.095	501.546	935.416	514.186	457.652	389.608	409.066	590.84	363.335	1227.67	247.061
M119T1300	118.943	118.942	118.943	1299.9	1288.51	1318.92	20	2	1	1	3	1	96.0565	348.963	511.008	446.848	517.538	657.49	244.54	172.965	374.726	200.689	60.3789	323.05	391.684	260.916	583.766	392.457	364.408	372.536	498.682	340.182	412.485	227.592
M119T1255	118.943	118.942	118.943	1255.25	1247.01	1264.02	14	3	1	2	3	1	128.465	579.835	372.373	630.36	564.622	1233.31	328.415	414.453	535.856	664.9	863.534	409.706	594.709	331.806	840.773	582.367	484.62	536.946	657.922	477.315	700.084	399.43
M119T1220	118.967	118.967	118.967	1220.38	1219.9	1235.04	22	5	4	3	5	4	1358.41	2990.31	2334.06	2341.24	2333.45	2552.07	2149.61	2360.33	2014.05	2612.99	2235.57	1817.77	2434.95	2617.86	2523.23	3061.37	2461.16	2341.36	2214.11	2081.37	2270.31	1999.36
M119T80	119.019	119.018	119.019	80.1054	79.5522	80.7716	14	5	2	1	2	4	183.82	726.365	826.431	780.384	866.122	813.442	868.843	739.963	812.67	668.267	532.889	660.497	709.028	657.497	764.552	578.446	668.306	660.338	928.066	1075.15	735.17	778.461
M119T219	119.049	119.049	119.049	219.3	218.312	220.093	21	5	4	3	5	4	618.603	4057.31	3425.03	3443.98	3783.85	4349.8	2360.35	2780.5	2620.12	3072.91	3580.56	3573.52	4247.36	3145.76	4053.18	3062.31	3457.54	3030.67	2374.66	2775	2416.22	2385.98
M119T135	119.049	119.048	119.049	134.882	133.804	137.905	21	5	4	3	5	4	1785.23	3271.66	3163.06	3008.81	2110.64	3823.18	2819.78	2207.34	2117.64	2197.21	4658.14	3599.45	4193.81	2882.15	2507.77	3076.34	3307.08	3292.37	2390.86	2888.38	1624.32	2249.85
M119T387	119.073	119.072	119.073	386.77	386.098	388.109	7	4	1	0	2	0	270.328	740.426	407.096	452.71	385.484	395.437	491.478	626.915	736.054	222.807	675.605	544.403	942.892	590.334	406.032	395.608	530.999	340.828	496.597	438.405	663.266	562.027
M119T108	119.089	119.087	119.089	107.716	107.187	108.439	13	3	2	3	1	4	663.893	1672.87	1764.19	1669.72	1190.98	1421.87	1879.42	2014.66	2139.24	2722.42	1754	1607.43	1835.89	1523.66	1612.49	2061.87	1676.48	1452.8	1615.57	1648.27	1937.37	1387.23
M119T122	119.088	119.088	119.089	121.874	121.394	122.151	10	3	1	1	2	3	632.97	1644.56	1290	1278.85	1614.85	1469.5	995.294	1073.25	1096.84	1193.78	1375.51	1363.3	1367.72	1544.47	1480.19	1423.56	1586.32	1392.67	1739.58	1315.34	1183.98	1053.79
M119T15	119.085	119.085	119.085	14.5982	2.17571	42.778	19	3	0	1	1	1	229.672	982.298	1067.82	1032.1	879.369	746.033	1106.63	1023.41	993.737	1038.88	933.974	1419.42	1068.28	1044.7	994.88	914.76	1060.08	1008.6	1156.7	1264.28	1038.5	1405.73
M119T1307	119.085	119.085	119.085	1306.66	1288.12	1319.18	11	0	2	2	0	1	153.226	575.362	601.372	593.437	481.927	602.751	569.377	711.396	539.778	612.218	459.681	546.145	630.308	415.449	468.699	467.799	470.733	571.661	530.042	497.733	501.378	1001.06
M119T73	119.085	119.085	119.085	72.9464	67.571	83.0549	5	3	0	1	0	0	247.502	4307.79	3233.64	3071.57	1621.33	2125.02	2990.31	2608.11	2858.92	2686.34	2459.77	4190.37	3019.47	2821.53	2791.92	3000.29	2722.58	3088.86	2715.49	3446.5	2827.38	2795.54
M119T1240	119.085	119.085	119.085	1239.51	1237.49	1240.51	4	0	1	2	0	1	99.1789	1028.34	1053.48	989.828	905.945	1115.14	939.21	938.241	913.904	766.062	459.893	922.617	2342.53	879.25	919.038	900.825	852.906	954.763	932.395	979.19	957.882	57.032
M119T1272	119.085	119.085	119.085	1271.85	1266.64	1280.4	4	0	1	2	0	1	103.191	417.389	382.498	390.752	380.54	405.134	380.319	390.974	336.468	103.93	305.174	383.34	427.135	298.712	293.461	332.695	329.586	367.95	360.995	330.669	426.928	404.966
M120T94	120.003	120.002	120.003	94.4644	94.1058	95.2754	9	3	0	2	4	0	892.304	1211.61	1030.76	1165.34	934.03	878.706	57.2599	385.027	255.389	270.691	549.422	519.043	753.742	1497.83	1119.89	1062.79	967.493	1133.03	255.427	180.605	318.53	227.32
M120T98	120.065	120.065	120.065	97.7181	97.247	98.2914	21	5	4	3	5	4	3253.06	3400.82	3767.37	5549.57	3591.14	3407.35	1805.54	1544.3	2113.23	1316.23	2677.97	3540.09	3032.95	4270.81	4122.21	2543.56	4614.76	4036.46	2221.84	3141.8	1853.38	3191.65
M120T386	120.08	120.08	120.08	386.409	376.213	387.734	22	5	4	3	5	4	28426.4	81731.8	75829.3	80745.6	84182	78436.5	59544.5	60061.9	57992.9	61557.2	97791.4	105880	106685	72910.4	84485.9	65405.9	79977.2	77868.1	60677	63311.7	57816.3	65958.8
M120T357	120.08	120.08	120.08	357.29	348.32	365.554	23	5	4	0	5	4	4906.72	101829	78145.9	6673.18	81711.9	90163.1	21458.6	79859.2	71559.5	82517.9	1842.74	1692.23	1496.56	27262.2	86559.6	72955.9	98772.6	90799.6	63519.5	58402.2	70362.5	56408
M120T373	120.08	120.08	120.08	373.369	369.389	374.683	9	2	3	0	2	1	3532.35	18270	18160.8	14847.8	14259.4	19471.6	16860.6	12432.6	12322.6	9152.11	17559.5	14862.6	13188.4	20048.9	17433.8	18337	17464.8	20118.7	12475.3	9916.94	11438.4	16383.6
M121T690	121.028	121.028	121.029	690.487	690.271	691.253	14	3	2	3	3	3	429.091	1049.04	1097.32	545.026	114.115	265.713	869.579	352.256	1079.58	330.349	604.481	504.367	580.521	161.768	621.46	513.452	184.407	713.623	1185.77	419.781	478.607	599.479
M121T34	121.064	121.064	121.065	33.6447	15.3637	49.2825	25	1	1	2	2	3	460.054	2680.06	2671.16	6872.21	2269.69	2668.03	2364.6	2276.71	2393.54	3249.66	1061.19	2335.38	1222.31	2039.03	2162.24	2017.42	1159.34	1905.72	4043.3	2504.25	2338.4	2419.01
M121T63	121.064	121.064	121.065	62.5687	50.5602	82.0324	19	1	1	2	2	3	436.573	1475.45	1355.68	2029.07	1443.3	1511.22	1366.85	1067.99	1413.89	3312.21	952.621	1350.38	364.93	1141.42	1198.11	1390	1573.54	817.423	4518.1	3134.77	1351.75	1738.14
M121T1314_1	121.064	121.064	121.065	1313.84	1306.91	1319.09	11	0	3	1	0	3	309.269	1338.22	1422.88	1382.78	1236.31	1336.55	1286.24	1207.66	900.608	1000.87	870.42	717.447	1431.26	981.474	991.696	1161.96	1030.77	1256.84	1230.8	1206.58	1295.26	1938.77
M121T5	121.065	121.064	121.065	5.20621	2.41469	11.7007	9	0	1	2	1	2	403.537	1371.41	1403.07	1408.69	1586.07	1535.95	1404.36	1472.97	1365.46	3515.44	910.225	925.846	794.315	1133.57	1169.58	1309.15	1217.09	1088.32	1580.01	842.744	1402.78	2188.45
M121T1267	121.064	121.064	121.065	1267.36	1251.87	1279.45	14	0	2	1	0	3	136.011	794.07	697.969	719.571	648.421	752.528	750.687	734.247	418.462	655.079	548.031	854.71	731.953	610.716	598.442	671.313	683.184	714.433	733.525	556.347	507.964	587.125
M121T1293	121.064	121.064	121.065	1293.32	1283.54	1303.03	11	0	2	1	0	2	261.966	660.056	585.791	674.811	540.336	688.978	640.23	704.166	162.68	930.127	391.335	638.393	653.886	513.825	535.031	532.57	526.388	611.905	529.59	634.374	803.731	583.534
M121T1238	121.064	121.064	121.064	1238.48	1233.7	1248.3	8	0	2	1	0	3	99.452	352.394	339.256	348.159	325.373	333.703	292.745	292.189	1038.46	1294.91	226.413	50.3439	279.866	264.999	313.947	313.365	224.366	295.894	318.628	43.215	1848.53	101.599
M121T386	121.084	121.084	121.084	386.382	375.266	387.734	23	5	4	3	5	4	4970.15	11046.8	9948.19	11104.9	10668.3	10556.2	6784.68	7465.01	7247.71	7964.51	12544.8	13127.6	14646.2	9079.56	12339.8	7863.21	10077.5	10471.8	6861.52	7401.05	7562.92	8178.45
M121T358	121.084	121.083	121.084	358.245	344.229	374.694	34	5	4	0	5	4	492.735	10238.7	9635.5	10097.9	7633.74	980.466	2121.32	4966.71	7208.97	2909.15	4557.08	5251.14	5803.46	2578.87	5413.95	2689.15	3563.16	8553.96	5706.88	6388.38	906.311	5444.58
M121T64	121.101	121.101	121.101	64.257	45.0612	82.0334	13	2	1	2	1	0	436.573	5907.07	6015.8	5898.54	6198.97	5394.19	5794.43	4344.2	5706.43	5581.36	4390.51	615.494	2196.57	5232.11	5089.63	5544.15	4836.97	5756	5840.43	6461.56	5338.06	5292.7
M121T3	121.101	121.101	121.101	2.65805	2.2178	5.18417	5	1	1	2	0	0	372.978	561.582	954.975	917.409	1227.46	0	964.276	1063.49	970.433	866.809	549.967	796.053	880.019	799.837	831.82	860.925	829.727	854.738	0	558.72	905.548	0
M121T1314_2	121.101	121.101	121.101	1314.35	1312.67	1319.13	5	0	2	1	0	1	297.92	1220.78	1154.72	1208.38	1039.39	1223.31	1043.77	1175.01	613.07	900.905	813.746	1016.78	3003.43	877.764	842.415	984.569	871.51	1092.31	1055.99	1041.13	1000.18	954.4
M121T1295	121.101	121.101	121.101	1294.93	1288.78	1301.36	5	0	2	1	0	1	261.966	1643.17	1470.83	1727.25	1385.94	1677.2	1599.22	1673.21	2347.67	825.791	1211.18	1477.93	703.411	1275.11	1290.59	1360.27	1404.15	1490.75	1355.27	1514.62	1444.86	746.708
M121T1240	121.101	121.1	121.101	1240.15	1227.17	1241.71	4	0	2	1	0	1	105.184	1416.27	1317.2	1386.99	1194.54	1453.04	1296.27	1239.33	393.513	1192.22	1074.28	1258.66	2669.09	1228.9	1315.18	1232.13	1185.83	1295.02	1246.28	1284.69	1282.8	483.509
M122T133	122.027	122.026	122.028	133.138	132.346	134.083	12	1	4	3	0	4	1498.85	454.039	44.5975	376.602	545.284	335.942	3537.84	3320.4	3007.07	3108.93	841.427	2366.26	1273.17	37.1348	0	0	0	0	3955.44	2631.92	2820.96	3266.06
M122T104	122.071	122.07	122.071	103.624	102.722	104.311	10	3	2	2	3	0	244.664	500.15	426.532	562.416	564.265	497.129	396.514	318.563	417.88	400.907	553.988	523.295	490.165	485.671	465.333	667.546	575.635	436.932	321.705	247.568	354.818	289.042
M122T388	122.096	122.095	122.096	387.564	386.79	390.128	18	3	3	3	5	4	266.577	573.428	1047.56	574.548	763.626	438.263	771.59	894.22	919.427	733.765	519.404	730.597	397.131	559.947	823.003	482.218	393.952	598.931	709.737	739.131	888.587	746.617
M123T91	122.924	122.924	122.925	91.1502	90.4949	91.6078	21	5	4	3	5	4	2180.49	2677.09	3295.34	5203.4	3868.32	2888.84	5836.37	5111.56	6061.03	5566.67	3431.39	3530.43	3670.16	3257.89	3187.62	1897.48	2689.61	3195.35	7097.03	7268.01	4041.35	7149.99
M123T80	123.014	123.013	123.014	80.3938	79.2142	80.9647	17	5	3	1	5	3	188.862	941.65	1005.3	1008.15	1058.61	990.066	744.642	791.125	798.147	728.572	769.418	797.193	736.926	938.78	1014.47	855.025	787.658	906.228	865.67	1331.7	858.797	861.459
M123T219	123.044	123.044	123.044	219.3	218.519	220.208	21	5	4	3	5	4	1192.72	9732.41	9456.3	7966.28	8615.85	8790.83	5760.04	7309.67	6383.74	7651.79	8122.49	9011.43	9047.49	8649.99	9215.93	8864.51	8545.21	7257.31	5841.44	6442.84	5865.96	7051.68
M123T135	123.044	123.043	123.045	134.809	134.255	137.905	21	5	4	3	5	4	3775.09	7362	6868.57	6571.51	4931.17	7888.81	4719.78	4878.31	3683.05	4757.14	8703.51	6748.75	9064.03	6615.25	6281.98	8254.23	7103.78	5959.02	5131.5	6223.24	3406.75	3826
M123T234	123.055	123.055	123.055	233.976	233.416	234.698	13	4	2	3	3	1	608.76	3729.07	3404.54	3441.27	3627.97	3753.95	4158.91	4458.32	4226.06	4408.01	4051.06	3943.58	4212.56	3153.63	3548.93	2976.37	3161.24	2749.7	3600.59	3613.32	3791.49	3867.41
M123T7	123.116	123.116	123.117	7.28454	2.4894	17.0807	14	3	2	2	0	1	132.966	906.392	2002.41	1738.11	441.399	1160.16	1063.04	1039.84	426.438	1009.36	770.455	471.347	975.684	814.927	851.956	926.753	890.772	933.518	1116.99	816.704	893.287	1019.19
M123T40	123.116	123.116	123.117	40.0574	32.6261	50.8907	12	3	2	1	0	0	155.457	743.855	397.029	1506.21	533.993	828.483	771.899	664.91	870.963	583.54	553.398	730.808	949.011	579.022	633.244	661.169	650.017	597.763	801.267	742.067	760.929	671.671
M123T25	123.116	123.116	123.117	24.6289	21.0984	29.9194	8	1	2	1	0	1	133.362	619.632	643.262	581.135	496.223	626.873	607.984	631.298	571.835	593.006	456.818	594.863	451.984	540.765	500.083	527.162	545.008	523.342	687.718	637.498	746.451	631.044
M123T66	123.116	123.116	123.117	66.3117	55.3367	81.7213	12	2	2	2	0	1	154.608	2365.95	3399.64	657.234	2515.64	2748.95	2468.05	2408.04	1478.76	1033.59	1964.6	3245.98	2425.26	2120.31	2106.52	2139.85	2061.58	2262.63	2501.48	2638.89	4234.11	2408.86
M123T828	123.117	123.116	123.117	827.585	826.806	828.819	5	1	0	1	3	0	982.769	691.483	1537.81	1332.01	117.272	854.35	357.401	106.956	287.508	356.969	292.755	621.441	176.675	757.802	1043.79	85.6227	769.296	1392.98	52.0559	160.736	90.6188	242.686
M123T1236	123.116	123.116	123.116	1235.72	1232.82	1238.62	2	0	0	0	0	2	89.5134	1001.03	1035.88	990.783	949.894	1246.89	967.732	947.313	944.832	1022.3	738.791	1004.01	969.13	823.881	899.473	948.223	878.142	854.985	1018.51	994.586	971.984	983.695
M124T1264	123.945	123.945	123.945	1264.07	1247.75	1275.06	17	3	0	2	2	0	124.375	477.407	505.2	445.328	405.788	855.517	267.88	245.549	338.39	349.635	392.328	359.849	502.985	357.403	487.73	456.765	397.626	554.227	461.331	376.497	355.071	272.16
M124T1285	123.945	123.945	123.945	1284.83	1278.31	1298.62	10	2	0	2	1	0	127.217	465.066	445.504	473.793	529.258	527.663	325.54	247.642	396.001	420.473	537.026	438.816	621.925	496.582	522.476	538.76	476.133	312.586	571.417	380.298	425.567	313.073
M124T1230	123.945	123.945	123.945	1229.6	1222.78	1244.58	10	3	0	2	3	0	240.169	1510.27	1043.74	958.492	1215.12	395.396	1045.44	1176.94	1000.56	1187.92	1333.8	1200.22	1932.92	1751.12	962.83	1604.96	1442.48	1365.03	1107.48	1130.81	1139.91	1141.64
M124T138	124.047	124.047	124.047	138.483	134.475	138.57	3	0	1	2	0	0	408.593	216.625	209.489	158.505	69.7248	182.814	368.8	138.093	89.3066	189.854	759.944	348.159	521.62	14.3198	89.2074	51.293	186.613	264.481	23.4662	61.1234	70.4991	34.9043
M124T1218	124.087	124.086	124.087	1217.75	1207.06	1218.99	20	4	3	3	5	4	2830.29	11563.8	9680.6	8398.89	10343.6	6845.69	5922.63	3122.48	5711.52	5472.73	7778.73	5225.84	8603.18	10129.2	15308.5	9101.3	10150.5	9155.04	6001.87	3616.47	4098.69	5731.12
M124T1121	124.087	124.086	124.087	1121.01	1106.37	1134.09	15	2	1	1	3	1	1852.64	2426.69	4296.35	5597.04	4389.59	4166.58	4637.18	1643.79	4491.38	2034.43	2159.55	1994.63	4928.1	5294.17	5970.84	4514.64	8065.77	5941.05	1366.56	3858.44	1865.96	1912.34
M124T1161	124.087	124.086	124.087	1161.23	1146.61	1180.63	17	2	1	2	4	2	2772.21	9002.27	8467.47	3885.05	7959.3	7275.6	7162.22	2802.01	3409.51	3731.54	2671.43	5120.18	7297.13	7799.09	2168.62	5736.74	11209.9	1281.04	7009.79	5950.99	3195.46	2491.53
M124T1196	124.087	124.086	124.087	1195.68	1185.22	1201.59	10	2	2	1	4	0	2902.58	4811.29	4769.75	5962.18	5024.29	4972.85	4930	1851.7	4219.67	2844.05	2094.66	1698.22	3736.17	5256.08	6271.29	5347.57	1411.87	2336.94	5764.28	1963.57	1910.16	2199.57
M124T1092	124.087	124.086	124.087	1092.18	1085.21	1099.99	6	2	2	0	1	1	2668.53	13207.4	12263.7	5664.16	12826.9	11710.9	33520.8	6288.12	5386.09	5901.22	7025.08	4717.11	7512.31	14658.7	15020.8	12533.4	13036.6	19426.4	4228.27	5376.17	5712.18	5822.37
M124T1024	124.087	124.086	124.087	1024.09	1020.94	1028.79	4	1	0	0	3	0	1019.97	12451.9	13112.1	8525.94	6951.92	12997.6	10034.7	9068.68	8713.95	7827.17	7871.49	6890.63	9863.98	12677.4	13345.9	11462.6	12181.3	15072.9	7077.47	7660.74	7140	7422.54
M124T1043	124.087	124.086	124.087	1042.74	1039.36	1045.18	3	1	0	0	0	2	1140.83	1825.12	2035.45	1608.43	437.383	2000.19	650.109	932.642	1246.97	1016.46	1577.88	965.864	1467.58	1858.48	2365.86	2053.73	1919	1850.74	4419.09	3306.33	1105.53	921.585
M125T92	124.922	124.922	124.923	91.5078	90.3437	92.4619	7	1	2	1	0	3	413.861	432.95	348.252	735.961	401.595	446.881	1033.03	507.345	786.918	782.476	343.641	372.824	426.674	329.423	263.898	277.208	222.356	262.872	1042.3	737.813	493.846	987.147
M125T100	125	124.999	125	99.5259	99.0223	99.9976	21	5	4	3	5	4	1414.29	2335.24	2500.05	2514.67	1986.51	2115.81	3189.46	3304.09	3824	2403.77	2638.22	3191.9	2840.59	1932.07	2521.21	1764.29	1959.78	1896.58	3631.81	3289.9	2858.57	4060.56
M126T1221	125.986	125.985	125.986	1220.65	1220.45	1220.9	9	2	2	1	2	2	426.044	560.041	487.636	549.931	520.47	699.231	610.467	575.9	529.197	631.391	661.002	522.834	597.74	617.81	561.048	621.667	545.267	566.653	424.446	561.963	789.801	601.867
M126T130	126.055	126.054	126.055	129.549	128.585	130.35	18	4	4	3	5	2	736.75	1582	1254.59	1168.78	1183.03	1322.69	512.582	598.421	430.082	382.947	791.176	901.653	1067.01	426.316	528.996	434.857	305.133	534.454	473.453	228.814	319.774	522.309
M127T1221	126.967	126.967	126.968	1220.6	1220	1221.01	15	4	3	3	2	3	451.691	941.089	820.956	843.469	904.924	1088.43	1004.47	851.307	639.23	963.152	839.865	745.985	871.362	1017.7	867.739	1019.57	809.039	756.27	775.808	821.669	701.749	627.027
M127T130	127.015	127.015	127.016	129.947	129.595	130.89	13	5	0	3	5	0	949.819	1817.06	1738.41	1720.83	1561.54	1684.55	225.722	227.084	272.519	208.653	950.378	1191.97	1415.79	937.914	1204.93	956.22	991.495	1200.1	312.497	172.16	176.864	235.372
M127T80	127.024	127.023	127.024	80.1812	79.5522	81.0758	21	5	4	3	5	4	258.84	1195.69	1248.26	1243.23	1115.67	1089.44	1206.42	955.353	1017.83	888.66	907.818	868.339	1000.45	1120.47	1057.74	984.34	870.953	1075.36	1185.12	1424.92	785.212	1053.73
M128T80	128.019	128.019	128.019	80.1246	79.6586	81.0754	21	5	4	3	5	4	4957.82	31790.3	32983.6	33524.6	32980.3	31579.7	30553.9	25422.8	29484.4	22161.7	25065.3	24865.3	28540.5	30203.4	29860.7	24419.6	24551	27966.5	31694.7	37451.7	24633.1	28426
M129T1268	128.951	128.95	128.951	1268.16	1256.35	1281.17	52	5	4	3	5	3	218.007	1137.55	1351.09	2187.66	640.225	1176.26	572.457	136.212	980.69	2960.01	2035.38	649.916	1343.42	1273.64	731.287	1213.46	202.212	1009.19	966.967	642.045	651.369	1964.53
M129T1245	128.951	128.95	128.951	1244.91	1233.6	1255.84	46	4	4	3	4	3	221.198	953.375	942.024	1124.77	565.273	771.121	948.587	672.166	892.397	824.852	1274.07	806.103	882.637	1561.42	671.944	1976.6	927.252	846.123	717.667	690.201	633.902	2117.02
M129T1300	128.951	128.95	128.951	1300.23	1281.58	1319.09	78	5	4	3	5	3	145.937	900.338	533.825	675.27	906.55	495.839	1406.92	1142.27	1240.18	424.39	749.246	1523.17	457.843	1012.23	411.796	406.481	1285.7	985.279	731.601	1091.65	981.729	1116.79
M129T1222	128.951	128.95	128.951	1222.01	1221.22	1222.56	21	5	4	3	5	4	1290.93	4282.31	4055.54	3093.61	3253.37	4029.47	2681.47	3219.88	2817.49	3261.59	3404.1	2837.87	2443.29	3545.3	3171.25	2748.69	2921.45	3175.84	2721.29	2721.01	3844.37	3471.37
M129T80_1	129.02	129.02	129.02	80.0759	79.5522	80.8272	21	5	4	3	5	4	1156.62	5887.56	6084.18	6308.15	6233.85	5885.61	5741.71	4644.51	5307.91	4586.97	4646.13	4446.85	4818	5527.24	5581.82	4582.13	4561.93	5122.01	6055.69	7159.42	4398.6	5004.25
M129T829	129.018	129.017	129.018	828.749	828.273	829.225	2	0	0	2	0	0	661.848	0	0	0	0	0	0	0	0	0	817.227	1594.14	519.788	0	0	0	0	0	0	0	0	0
M129T80_2	129.039	129.039	129.039	80.0284	79.4334	80.7387	21	5	4	3	5	4	344.407	1987.25	2105.78	2211.92	1863.12	1728.93	1640.16	1346.7	1711.36	1409.67	1573.67	1260.38	1542.82	1754.18	1709.74	1542.5	1600.65	1688.57	1971.59	2392.29	1223.25	1586.2
M129T781	129.054	129.054	129.054	781.371	780.533	781.995	5	0	1	1	1	2	248.255	339.638	581.58	321.123	621.749	484.151	525.085	510.75	648.155	571.532	473.017	346.908	531.365	659.44	588.386	586.271	446.499	458.327	593.213	778.859	585.87	571.02
M129T105	129.066	129.066	129.066	105.399	105.009	105.828	17	5	3	3	5	1	922.302	2445.63	2206.58	2374.92	2542.98	2348.11	477.656	397.08	362.256	463.546	1413.71	1542.94	1396.17	1765.75	1557.44	1667.33	1877.46	1832.95	404.332	529.376	397.405	374.905
M129T76	129.138	129.138	129.139	75.6437	73.5844	82.7163	27	5	4	3	5	4	491.102	2898.27	2319.13	1990.21	2679.21	2723.29	2035.31	1782.38	2151.99	1769.95	1241.35	1883.93	2907.3	1878.18	2178.12	1448.07	2571.73	1789.49	1782.66	1314.67	1628.34	1234.9
M130T80	130.017	130.016	130.017	80.0863	79.5522	81.3868	21	5	4	3	5	4	879.818	5483.99	5688.44	5861.57	5639.97	5369.92	5211.52	4532.99	4940.32	4163.84	4344.91	4193.66	4914.67	5237.24	5211.49	4200.28	4198.66	4854.87	5700.16	6386.62	4141.89	4738.03
M130T133	130.05	130.049	130.05	133.17	132.778	146.723	22	5	4	3	5	4	3642.92	6915.5	5331.76	6412.61	10408.4	6718.85	7227.33	7634.62	7035.8	7225.68	5917.09	7887.14	6586.45	5373.96	5670.94	6049.85	4533.04	5818.28	8912.28	7101.75	6339.56	8685.76
M130T98	130.05	130.049	130.05	98.2765	97.7536	98.7659	21	5	4	3	5	4	29316	71204.7	80995.4	94903.3	76647.1	74385.4	44834.2	48440.1	56952	42898.2	58693.5	69997.1	63876.3	66467.6	73843.2	52121.1	73552	70169.4	69578.1	80969.1	55146.6	82766.2
M130T188	130.05	130.049	130.05	188.426	187.62	188.91	21	5	4	3	5	4	851.455	5437.67	6396.77	6978.23	5812.39	6218.26	4362.57	5503.62	4478.8	6064.57	5504.17	6519.17	6644.74	4624.16	5190.97	5689.65	4589.05	5736.05	5001.5	4558.33	4320.2	4179.65
M130T117	130.05	130.05	130.05	117.051	115.753	118.079	4	1	2	0	0	1	524.046	4750.79	4483.15	4466.66	4400.96	4368.91	2472.25	2454.87	2643.68	2360.78	3499.84	3447.5	3661	3403.83	3640.77	3014.3	2889.1	3768.42	2991.59	3817.24	2462.25	3177.2
M130T411	130.05	130.049	130.05	411.006	410.841	411.307	3	0	0	0	3	0	193.894	90.3287	124.395	177.135	95.2036	60.6562	72.3163	263.444	258.528	100.368	151.587	134.517	80.3378	280.373	242.89	504.281	459.913	566.969	270.681	199.166	182.82	82.4147
M130T418	130.065	130.065	130.065	417.927	417.666	418.649	21	5	4	3	5	4	962.664	2442.45	2233.29	2335.76	2093.47	2002.39	1596.54	1645.35	1803.58	1801.09	1954.97	2255.85	1811.7	2016.88	2429.03	1903.02	2190.2	1825.92	1316.23	2287.96	1604.9	2017.33
M130T85	130.086	130.086	130.086	84.935	84.3531	85.8607	20	5	4	2	5	4	513.053	1357.33	2077.12	3070.39	2818.23	1993.91	2133.8	2287.56	2154.5	2617.3	1928.62	2439.43	2153.53	2727.74	2018.66	2347.56	2020.05	2613.82	2777.45	2537.62	1589.09	2455.38
M130T130	130.086	130.085	130.086	130.486	130.161	131.598	5	3	0	1	1	0	2285.17	561.427	512.945	684.558	594.201	624.899	332.907	361.595	1505.52	341.065	750.496	635.144	616.947	1781.72	677.219	678.167	902.126	1386.25	675.964	1898.12	406.365	1983.48
M130T390	130.159	130.158	130.159	389.576	388.729	391.466	21	5	4	3	5	4	11155.5	38984.8	40279.1	42129.7	40754.6	38558.9	43407.7	43552.9	47387.9	42645.4	35825.2	40048.6	36541.1	39160.1	43162.5	38101.2	39135.2	38237	43624.7	44238.8	46264.8	45300.1
M130T441	130.159	130.159	130.159	440.855	440.246	441.376	19	4	4	3	4	4	4875.89	40198.9	20072.5	16227.7	9424.78	17205.6	19894.5	14696.2	18560.5	34362.8	16803.5	15022.9	13890.3	11205.8	15680.8	11541	10355.1	14682.7	19466.7	21109.2	17154	18178.9
M130T1209	130.159	130.158	130.159	1209.29	1195.76	1219.28	23	5	2	0	5	2	14077.2	43807	215974	60058.9	30344.1	121906	109445	17814.1	19123.1	9857.64	22553.1	21739.5	21644.9	27246.4	25941.7	5204.72	102989	23364.1	44440.7	21644.3	20422.8	21909.9
M130T1121	130.159	130.159	130.159	1121.07	1107.63	1139.54	24	5	2	2	5	0	12307.9	30219.3	61645.3	31420.6	37618.3	54661.8	35751.4	12102.5	23342	12106.3	16810.4	35663.3	23830.6	53015.7	65919.1	30605.2	22545.1	39386.5	12429.6	12451.1	15690.7	13809.7
M130T1162	130.159	130.158	130.159	1161.68	1142.2	1177.92	27	3	4	2	4	3	12028.3	34039.3	22071.7	32328.1	34261	17188	25919.3	12263.5	4597.34	21408.9	10120.7	26416.1	33052	33409.4	29419	30045.5	6062.35	8491.02	40478.8	61106.4	9905.93	22482
M130T1092	130.159	130.158	130.159	1092.22	1085.21	1100.44	13	4	2	1	3	1	12307.9	65898.9	48640.3	48878.4	69077.5	55165.5	174088	35120.3	25588.9	27055.6	32057	24054.8	34015.5	55911.8	75017.7	69373.1	35365.7	68863.9	20069.1	40240.2	25239.9	28425.2
M130T1035	130.159	130.159	130.159	1035.28	1019	1056.02	23	5	3	2	3	3	7962.91	39433.4	40080	82310.6	31082.7	100177	33517.9	156801	57917.2	59562.2	49733	20434.4	34017.7	83036.3	82221.3	56245.6	46305.8	89926	24940.6	18353.4	122761	48435.9
M130T1072	130.159	130.159	130.159	1072.1	1060.17	1078.91	12	5	1	1	1	1	10728.4	46015.1	66718.1	104245	30141.2	40976.9	8622.51	17808	20372.1	44592.4	17691	16841.8	24924.4	49390.2	46757.5	47328.6	52248.5	22518.6	16396.5	20204.7	17584	24031.6
M130T1187	130.159	130.159	130.159	1186.56	1180.99	1192.32	8	3	2	1	1	1	11999.9	24154.6	25286	32066.9	28026.1	4784.69	46388.1	7347.05	7661.72	9008.29	10645.7	7962.41	14891.7	22548.4	46981.7	24794.7	24414.5	25593.5	28583.6	8681.83	9073.16	6277.5
M131T1267	130.966	130.966	130.966	1266.54	1252.2	1280.23	59	5	4	3	3	4	251.783	1432.68	1304.73	875.399	639.46	650.308	3321.96	502.582	2363.79	798.483	844.945	1269.1	1344.74	1583.87	1052.66	1115.49	1026.16	492.539	942.788	1171.38	3976.37	988.036
M131T1310	130.966	130.966	130.966	1310.03	1299	1318.52	38	5	4	3	4	4	173.309	1523.31	2233.59	1106.75	1403.54	923.647	776.402	531.525	577.205	2720.03	1325.55	146.837	1049.03	1665.86	997.998	757.557	434.9	906.457	1119.55	893.457	624.947	1765.24
M131T1242	130.966	130.966	130.966	1241.76	1231.86	1251.65	37	5	4	2	4	4	220.289	1456.53	950.514	685.016	1160.93	1136.43	394.042	610.955	620.259	437.871	566.387	1172.04	604.774	660.274	617.918	804.204	694.781	1221.63	827.926	732.331	1179.33	541.126
M131T1289	130.966	130.966	130.966	1288.98	1281.91	1298.67	31	5	4	3	3	2	203.577	198.615	1540.42	1160.26	2437.07	606.665	373.041	1174.28	1115.87	746.479	699.669	830.406	1057.76	629.116	794.522	763.974	592.351	1209.44	812.664	588.771	722.433	419.311
M131T1222	130.966	130.966	130.967	1221.86	1221.21	1223.38	21	5	4	3	5	4	609.849	2525.61	2313.35	2318.4	1702.59	2224.34	1706.51	2212.31	1501.29	1650.75	2695.22	1596.23	2488.82	3029.61	2248.38	1859.19	2102.22	2196.97	1891.36	1689.37	2014.57	1534.72
M131T80	131.019	131.019	131.019	80.0193	79.1945	80.5562	21	5	4	3	5	4	855.907	4169.17	4368.42	4147.75	3985.42	4286.21	3842.01	3558.32	3899.12	2998.36	2598.6	2776.11	4006.95	3699.01	3660.11	3427.73	3418.91	3475.35	4589.98	5123.86	3541.76	4052.84
M131T98	131.053	131.053	131.053	98.2914	97.7536	98.7659	21	5	4	3	5	4	3459.49	6444.63	7630.11	8766.92	7185.8	6872.21	3737.95	3691.78	4685.26	3740.84	5624.32	6485.01	5440.64	6215.2	6681.4	4443.96	6700.96	6242.15	6016.49	6968.62	4654.13	7646.65
M131T386	131.049	131.049	131.049	386.382	385.755	387.5	21	5	4	3	5	4	1236.64	2298.96	2286.37	2735.07	2977.2	2568.82	1649.48	1988.86	1763.35	1666.26	2902.78	3647.54	3679.9	2455.33	2963.17	2074.33	2587.77	2882.14	1736.06	1971.16	1891.01	1944.67
M131T390	131.162	131.162	131.162	389.643	388.688	391.466	21	5	4	3	5	4	1475.87	4482.08	4701.31	4969.58	4433.02	4301.37	4998.16	4869.74	4876.38	5217.26	4199.81	4663.05	4112.05	4605.4	4856.23	4370.46	4309.28	4714.69	4881.89	5074.27	6184.91	5121.92
M131T441	131.162	131.162	131.162	440.676	440.139	441.376	16	3	4	2	3	4	574.872	4010.74	2211.45	1612.2	850.028	1799.07	2159.04	1557.17	1934.19	1552.31	1412.76	1558.71	1357.3	1081.9	1764.26	1449.75	1009.57	1479.32	3429.93	2197.05	1800.62	1815.93
M131T1163	131.162	131.162	131.162	1163.37	1144.06	1173.78	9	0	1	2	1	2	1282.31	4913.51	4771.32	4907.69	4507.86	4900.77	4010.71	1588.27	1762.06	1939.74	1502.09	4106.68	1549.12	4804.79	4926.57	3081.58	4954.18	5025.25	4196.85	5209.24	1645.31	1514.47
M131T1079	131.162	131.162	131.162	1079.19	1070.74	1088.45	5	0	1	1	0	2	1057.3	4182.42	3492.32	4668.6	4234.94	4028.26	269.412	1128.57	1774.01	1556.94	1602.57	1426.84	2096.32	4269.88	4231.99	3961.79	4421.61	3429.06	1397.21	3841.62	1443.66	2213.66
M132T1221	131.93	131.929	131.93	1221.21	1220.66	1221.54	21	5	4	3	5	4	1844.08	2805.14	2858.35	2508.75	3342.36	4011.08	3325.98	3235.75	3112.63	4093.59	2672.69	2776.34	3920.95	3010.96	2124.53	3193.66	3227.74	2416.31	2958.44	2990.8	2924.07	3140.35
M132T1244	131.93	131.929	131.93	1243.66	1232.45	1255.08	30	4	2	3	4	2	163.859	653.579	1563.62	699.893	480.826	1550.89	1054.94	519.275	535.526	540.482	591.064	645.954	385.635	621.022	365.787	474.464	444.733	391.629	459.847	1262.88	324.437	495.523
M132T1268	131.93	131.93	131.93	1268.48	1257.9	1280.75	29	2	1	2	4	2	140.165	464.489	732.897	532.926	447.623	1107.54	310.888	312.515	360.71	811.396	493.078	480.765	382.786	751.644	739.114	221.022	426.079	325.462	515.295	1432.55	644.018	312.294
M132T1295	131.93	131.929	131.93	1294.97	1282.39	1319.09	30	2	1	2	4	2	116.413	588.326	402.71	635.026	487.444	386.813	342.22	303.126	475.305	362.604	352.225	477.921	1368.49	581.147	1453.12	480.86	424.632	332.762	539.872	236.711	529.877	368.253
M132T1266	131.974	131.974	131.974	1266.13	1252.67	1278.49	63	5	4	3	5	4	490.129	1906.49	6728.71	4355.35	1374.26	2911.5	2035.81	3591.31	1334.58	2224.25	1723.11	2909.89	2404.56	1932.11	8870.68	11325.1	4653.86	1248.29	2022.52	1308.47	2397.93	887.39
M132T1296	131.974	131.974	131.974	1295.9	1279.71	1317.42	76	5	4	3	5	4	249.288	2252.3	939.058	2745.3	509.844	861.592	747.313	705.538	634.09	571.603	763.108	985.701	2474.73	937.1	1035.32	852.61	1044.22	735.901	916.761	614.174	725.019	1026.1
M132T1243	131.974	131.974	131.974	1242.85	1234.51	1251.47	41	5	4	3	4	4	550.842	3092.18	2050.13	1828.53	1369.44	3098.86	2134.99	1797.69	2018.85	4435.04	2338.8	4161.37	1811.86	2155.86	2423.12	3128.23	3221.23	3334.45	2269.83	2039.26	4073.55	1921.71
M132T1223	131.974	131.974	131.974	1222.54	1221.35	1224.03	21	5	4	3	5	4	2265.66	10563.2	9477.36	8776.99	9709.15	9347.95	9283.79	8909.85	6965.51	7136.07	9856.76	7883.93	8350.32	11406.2	9261.09	6923.79	7703.27	7555.46	8147.79	9049.95	8156.15	8362.88
M132T80	132.02	132.02	132.021	79.9095	79.1945	80.9647	17	5	4	1	3	4	185.27	813.344	767.933	782.128	842.602	831.148	841.995	791.798	795.919	772.857	531.679	593.779	993.188	893.037	743.334	680.72	692.818	727.63	871.912	1018.01	698.274	845.43
M132T99	132.065	132.054	132.065	98.5254	97.566	99.252	15	2	2	3	4	3	1480.7	1562.24	668.701	2440.18	1793.86	1517.76	1805.57	1602.12	2740.97	1745.44	1200.78	1748.76	747.671	563.57	718.582	711.204	817.429	1017.22	2482.02	2503.04	2236.6	3349.65
M132T126	132.066	132.066	132.066	125.824	125.64	126.24	4	0	0	1	3	0	319.891	1057.73	897.982	1074.89	1069.82	1156.14	1418.83	1503.01	1711.16	1417.18	829.109	1220.73	1246.31	1174.57	698.524	858.827	790.098	912.609	1617.6	1839.42	1528.95	1460.96
M132T107	132.076	132.076	132.076	106.945	106.558	107.186	21	5	4	3	5	4	24859.5	52191.2	49616.5	52706	51312.1	50632.4	69275.7	76478.2	70106.2	69087	55553.6	58282.9	59788.6	44595.8	45436.6	40127.4	44755.1	47796.9	66803.4	71522.7	64406.1	65732.8
M132T418	132.081	132.08	132.081	417.884	417.292	418.649	21	5	4	3	5	4	2248.97	5559.06	4758.98	4874.97	4573.77	4564.16	3481.33	3794.82	4253	3458.37	4429.61	4976.68	3802.97	4571	5042.22	4548.15	4697.95	3710.83	2813.95	4804.86	3856.15	4747.12
M132T188	132.102	132.101	132.102	188.239	187.646	188.638	21	5	4	3	5	4	1821.1	12373.4	12939.3	13666.6	12588.1	14056.6	8480.85	10182.6	9225.96	12101.3	12476.6	13694.5	14778.3	12070.2	13522.3	12007.7	11945.6	14370.9	9414.05	10023.1	8477.58	8787.98
M132T208	132.102	132.101	132.102	207.903	207.229	208.898	21	5	4	3	5	4	3162.04	22344.9	22823.4	19369.3	22082.4	23156.9	13263.3	19393.1	14317.9	20724	19650.8	22685.3	26378.4	20006	25607.1	18851.2	22909.3	22036.6	15439	14923.1	16544	15833.6
M132T134	132.102	132.101	132.102	133.822	133.172	136.012	21	5	4	3	5	4	18113.8	42890.1	36177.8	37940.9	35771.9	45656.8	24863.2	27503.6	24623.7	31229.9	43377.9	45259	46328.5	40471.7	41407.5	43798.2	44268.3	43842.6	30812.7	28319.2	25900.3	28490.5
M132T413	132.102	132.101	132.102	412.708	412.635	413.171	4	4	0	0	0	0	855.439	645.089	461.269	556.993	749.369	613.425	224.946	816.892	476.016	578.043	738.718	640.406	599.342	405.033	860.626	557.36	324.778	604.255	454.404	746.486	651.809	137.091
M133T1211	132.905	132.904	132.905	1211.25	1202.79	1225.81	13	4	2	3	3	1	28373.4	3099.1	26410	2234.56	8705.87	6701.69	104091	540281	301257	267397	542301	633534	558296	1673.82	76.6816	1786.67	69370	18668.3	33756.9	309328	239704	469876
M133T1051	132.905	132.904	132.905	1050.99	1039.98	1057.97	11	3	1	1	1	1	40254.4	2238.7	6832.99	610.734	130919	6094.31	150149	153190	171568	150713	209437	167039	143479	308.941	15.3597	49225.6	1305.12	1592.6	114433	175622	182624	164599
M133T1065	132.905	132.904	132.905	1065.12	1063.96	1068.95	6	3	0	1	1	1	48597.7	1771.04	10093.5	581.896	133028	2429.34	147578	94605.7	111608	109488	70652.4	96899.7	71504.1	658.02	30.7345	17975.3	846.693	770.687	169811	99138.8	110062	96176.2
M133T1094	132.905	132.905	132.905	1093.91	1086.95	1100.65	9	2	0	1	3	1	27366.4	4638.19	49204.9	2891.01	2300.32	1585.61	6393.61	146118	205756	172142	119778	205307	156049	1227.97	46.3528	21767.6	1005.02	2110.29	193143	182759	177567	169632
M133T1118	132.905	132.905	132.905	1117.86	1107.18	1128.53	11	1	0	2	3	1	45303.5	2954.44	3695.52	937.117	799.107	10324.6	1294.35	135539	113625	117291	144496	116261	110235	95.4388	32.2716	9852.26	3767.65	1768.64	176568	112146	126900	139978
M133T1176	132.905	132.905	132.905	1176.38	1169.71	1183.67	7	2	0	1	3	1	31169	3404.04	13339.1	8137.59	331.931	2656.17	358.518	172361	127806	125668	95392.6	138635	104110	985.258	5.82879	3225.31	40143.7	14966.4	15688.9	149214	121407	145444
M133T839	132.905	132.905	132.905	838.632	830.696	850.803	5	0	1	2	0	1	21131.8	105.644	859.931	91.4572	2219.05	71.0761	34660	55832.3	48737	45847.2	45121.4	51546.2	76448.6	0	0	0	24.48	0	88713.5	36504.5	55342.3	46474.5
M133T80_1	132.998	132.998	132.998	80.0239	79.5322	80.516	14	3	3	2	2	4	204.266	987.952	895.387	1067.67	861.173	780.207	860.597	737.893	777.575	846.894	765.792	732.274	761.307	890.182	802.68	821.418	740.202	762.835	900.247	999.955	761.108	815.472
M133T80_2	133.016	133.016	133.017	79.7411	79.4549	80.2902	11	3	2	1	3	2	171.068	763.324	795.847	1034.31	945.336	834.215	761.842	886.595	778.896	780.205	781.289	722.536	775.372	805.478	884.586	791.814	586.933	773.849	896.949	1051.3	793.188	966.025
M133T133	133.032	133.031	133.032	133.122	132.723	134.083	21	5	4	3	5	4	6955.94	12773.5	9379.19	12135	11795	12963.8	4748.21	5976.85	5880.54	8102.65	9994.53	11628.6	12105.2	12208.6	13373.3	11054.4	10694.4	13818.1	8143.61	5829.6	7358.67	6714.39
M133T81	133.034	133.034	133.034	80.516	80.317	80.9647	5	3	0	0	1	1	204.266	725.502	983.224	759.355	937.686	725.58	970.175	885.835	988.678	846.894	791.411	732.274	877.28	576.745	898.748	821.101	740.202	762.835	701.035	1175.62	793.257	992.094
M133T97	133.061	133.061	133.061	97.0183	96.999	97.0376	2	0	0	0	0	2	353.621	175.79	280.909	383.993	293.585	188.58	315.9	187.227	416.354	166.443	165.375	348.241	178.334	336.659	314.042	142.336	385.43	198.59	325.385	428.343	320.857	337.846
M133T864	133.065	133.065	133.065	864.256	864.03	865.089	4	0	0	0	3	1	496.574	182.011	215.553	0	126.075	0	0	65.0466	0	0	253.302	218.062	283.533	399.508	414.289	980.143	454.748	129.437	250.935	92.8454	451.536	297.06
M133T107	133.08	133.079	133.08	106.945	106.558	107.186	21	5	4	3	5	4	2389.09	3846.85	3814.06	4128.12	3984.81	3817.25	5730.79	6245.51	5850.78	5836.04	4301.68	4493.59	4395.91	3449.77	3164	2849.4	3346.5	3380.12	4893.63	5686.18	5032.83	4904.82
M133T418	133.084	133.084	133.085	417.696	417.045	418.649	10	4	2	1	1	2	330.681	527.744	463.916	508.439	501.452	697.7	403.961	394.01	502.632	440.503	648.676	516.607	431.887	353.432	695.458	381.783	389.231	396.511	403.943	539.269	467.702	412.732
M133T4	133.101	133.101	133.101	3.84754	2.1282	15.0454	8	1	2	1	1	0	284.635	654.867	632.326	529.699	650.548	2321.12	550.993	579.536	571.939	546.409	161.155	558.369	525.678	610.209	578.169	507.836	435.289	505.977	0	454.215	595.072	484.294
M133T812	133.101	133.101	133.101	812.142	811.576	812.495	21	5	4	3	5	4	1640.3	2530.09	3709.28	3245.63	2886.96	3484.32	4190.46	4469.17	4578.09	4049.74	3852.82	3726.67	3811.7	3629.67	3419.51	2962.42	2542.13	3265.5	4861.17	4320.45	3715.72	4314.81
M133T134	133.105	133.104	133.105	134.196	133.172	135.997	17	5	3	1	5	3	2100.22	3651.76	3192.51	3051.3	3476.32	3432.14	2045.1	2095.62	1749.6	2678.25	3575.23	3477.88	2679.73	3410.5	3821.42	4001.27	2910.54	4197.1	1807.99	1712.05	1597.72	2002.45
M133T46	133.101	133.101	133.101	46.2876	19.3953	61.4063	16	1	2	1	1	0	215.067	1169.98	1190.52	1150.89	1069.49	1418.84	1206.81	1007.4	1045.97	662.795	961.167	1043.11	1166.62	949.687	1022.01	969.953	1016.18	1536.51	1039.92	1209.22	997.702	991.153
M133T74	133.101	133.1	133.101	74.3908	65.3438	83.2595	7	1	2	1	1	0	201.636	1680.64	1875	1798.02	1856.75	2545.72	1668.1	1409.25	1674.04	3602.42	606.236	1780.74	1757.13	1805.11	1688.74	1901.01	1723.09	1174.33	1927.88	1984.84	1585.86	1704.61
M134T1221_1	133.928	133.928	133.928	1221.22	1220.03	1221.54	20	5	4	3	4	4	1095.98	1786.4	1625.3	1725.31	1723.55	2204.24	1758.24	1800.98	1597.71	2106.59	1514.46	1645.73	2173.71	1729.9	1229.25	1861.46	1681.06	1857.28	1746.64	1327.55	1285.34	1686.18
M134T1221_2	133.974	133.974	133.975	1220.67	1220.07	1221.4	20	5	4	3	4	4	534.08	1580.95	1294.51	1282.93	1287.94	1313.78	1193.05	1191.72	987.843	1244.7	1280.58	1112.83	1121.35	1282.5	1049.04	1420.79	1419.81	934.978	1291.93	963.541	1046.69	1053.72
M134T97	134.045	134.044	134.045	97.0955	96.6089	98.427	17	3	3	3	4	4	1019.67	1024.99	1155.63	1847.09	987.046	730.241	842.975	517.202	677.848	559.237	650.943	803.257	771.06	829.55	702.467	558.162	745.365	612.417	732.314	1127.3	546.185	1263.84
M134T127	134.044	134.035	134.045	126.797	126.528	132.267	6	0	2	0	2	2	576.472	711.899	340.751	209.827	468.853	416.34	517.665	623.431	581.397	652.168	471.203	592.98	404.285	680.985	447.264	460.059	470.626	511.463	906.373	776.532	698.826	809.9
M134T133	134.06	134.059	134.06	133.142	132.827	133.671	5	4	0	0	1	0	664.007	1340.7	805.239	967.068	1285.43	1011.58	104.437	522.397	87.0537	362.522	370.645	635.43	242.916	254.661	715.835	613.27	564.514	833.763	353.657	42.5043	267.416	0
M134T107	134.081	134.08	134.081	106.941	106.446	107.174	15	5	4	2	0	4	281.423	335.871	373.811	419.719	399.597	449.273	537.725	718.512	610.727	614.254	407.054	489.525	506.193	407.919	302.008	322.214	400.516	352.252	485.106	522.936	512.33	463.99
M134T812	134.104	134.104	134.105	812.228	811.609	813.021	5	1	2	0	0	2	284.522	46.69	427.187	278.54	88.8646	247.998	331.137	547.091	432.502	376.634	221.342	245.359	274.444	123.708	152.826	0	111.139	174.553	397.775	443.249	144.945	362.422
M135T133	135.028	135.028	135.029	132.935	132.722	134.083	6	1	0	3	1	1	892.287	636.054	436.37	969.591	768.582	706.447	458.75	529.555	201.164	586.438	759.856	731.415	727.055	827.748	509.39	581.366	739.911	1166.44	398.644	322.475	755.684	695.275
M135T840	135.08	135.08	135.08	839.985	839.324	840.564	21	5	4	3	5	4	2070.22	3488.16	4167.01	2880.98	2681.28	3288.13	2183.7	3091.93	1752.69	2193.28	2603.66	3871.4	2580.67	3204.46	4047.13	3146.39	3337.73	2773.05	2774.63	2257.08	1492.47	2607.78
M135T46	135.08	135.08	135.08	45.8695	32.9049	57.4337	20	1	3	0	1	3	818.979	4329.27	4485.08	4197.83	3915.27	492.078	356.209	401.139	148.251	3391.9	3437.64	3638.17	4104.53	3485.4	3753.53	3537.36	3795.3	712.232	472.578	4815.98	538.938	350.716
M135T705	135.081	135.08	135.081	705.284	704.698	705.516	8	4	0	0	4	0	593.864	627.765	860.345	840.296	700.111	922.143	146.847	62.4584	0	0	38.0576	577.981	49.4529	484.85	664.141	680.902	628.048	576.193	0	44.4132	0	49.46
M135T68	135.08	135.08	135.081	67.5318	60.4597	82.4689	11	1	3	0	1	3	847.346	12161.6	12153.4	11265.6	11677.9	1297.29	1845.18	2020.86	1327.86	11044.6	9118.01	10801	11181.9	10744.8	11041.4	11355.8	10341.1	1490	514.179	12659.3	2417.64	880.665
M135T24	135.08	135.08	135.08	23.7958	16.8257	26.4197	8	1	3	0	0	3	743.189	3052.64	2827.05	2700.09	2614.53	479.839	353.119	956.225	513.063	2810.33	2113.47	2590.27	3002.96	2574.41	2555.29	2502.62	2593.25	2471.76	435.995	2794.95	75.7684	506.093
M135T6	135.08	135.08	135.081	5.56871	2.85371	14.4342	9	1	3	0	0	3	836.31	5766.9	6064.84	5374.26	5869.82	977.379	973.861	860.695	413.392	5260.44	4343.33	5134.67	5351.27	5123.81	4842.8	5083.65	5247.98	5364.07	1135.24	5386.56	352.244	1279.54
M135T837	135.117	135.117	135.117	837.195	836.821	837.51	5	2	0	0	0	3	2070.22	3955.82	4569.72	491.72	1161.72	4124.06	2727.41	3923.16	2151.26	2775.21	3193.43	4523.09	3659.6	3744.32	4942.96	3963.81	3852.16	3169.5	3438.17	1704.93	1159.17	1581.34
M135T1313	135.117	135.117	135.117	1313.11	1310.39	1318.52	4	0	2	2	0	0	589.648	1479.06	1494.61	1487.49	1373.94	1282.91	1479.77	2581.45	454.631	1531.19	1751.86	1285.77	2243.39	1348.82	1147.04	1203.71	1181.29	1387.51	1540.05	1107.66	1244.93	1371.09
M136T1220	135.927	135.926	135.927	1220.4	1219.9	1220.66	8	2	3	1	0	2	307.045	346.447	275.03	263.591	263.117	365.675	341.165	347.857	359.345	508.062	306.44	345.211	439.119	300.252	110.365	228.965	346.541	207.931	358.913	220.689	240.241	337.852
M136T1221_1	135.97	135.97	135.97	1220.73	1220.55	1222.35	3	1	2	0	0	0	2021.46	582.607	2319.7	3128.9	3193.41	3066.63	2381.81	418.591	2053.32	443.775	2381.25	2047.49	2447.43	3865.21	2876.41	4061.36	2860.78	2707.1	3131.74	2006.22	2118.57	2109.47
M136T94	135.977	135.977	135.978	94.4413	93.7673	94.7966	20	5	3	3	5	4	2352.88	2953.21	3296.56	3801.56	3878.27	2846.31	956.03	1145.2	1232.13	1007.76	2634.51	2348.22	2136.58	2983.34	2418.37	1898.81	2217.2	2498.15	1876.52	2305.45	1082.42	1541.17
M136T1217	136.021	136.021	136.022	1217.33	1206.48	1217.67	11	3	1	0	3	2	2308.36	5683.92	4983.15	7065.3	7389.15	8402.53	4457.76	3340.67	2796.46	3072.38	3712.32	3361.7	3376.88	8276.75	8002.21	7705.15	6218.84	6313.09	7596.2	3192.85	3579.96	2843.46
M136T982	136.021	136.021	136.021	981.625	971.572	984.096	4	1	1	0	0	2	887.694	6331.49	9826.12	5911.76	5733.68	10347.9	9135	9195.66	8314.47	8050.55	7762.37	5808.16	9266.25	9578.64	9860.82	8328.32	5581.11	5111.82	31432.8	4972	7830.54	7833.94
M136T1100	136.021	136.021	136.021	1099.99	1092.22	1100.44	3	1	2	0	0	0	2799.45	20943.5	7560.79	18238.2	19424.6	18076.1	41211.8	9295.24	8975.83	10095.3	10489.1	8587.46	11089.2	19724.6	20151.4	18527.3	18062	17372.8	7597.61	9918.57	9724.96	10409.3
M136T1162	136.021	136.021	136.022	1162.29	1147.27	1172.6	5	1	1	0	0	2	2181.16	17008.3	4696.07	15533.1	17298.6	15561.3	17377.7	7634.87	16636	8395.99	7135.18	9177.69	8772.34	16263.9	15672.7	15502.7	16082.9	14920.7	7020.51	14456.4	7656.98	7038.07
M136T107	136.048	136.048	136.048	106.91	106.208	107.798	21	5	4	3	5	4	840.851	2737.42	2539.43	2021.66	2135.15	2256.33	3279.4	3561.78	3522.38	3380.78	2529.04	2950.41	2511.76	1626.11	1655.26	1611.68	1444.45	1612.62	2759.77	2793.35	3140.5	2842.43
M136T410	136.062	136.062	136.062	410.154	409.537	411.006	21	5	4	3	5	4	2814.4	3666.97	3119.31	3132.62	2624.5	2865.9	9565.11	5507.04	6832.94	6317.77	3074	4221.37	4026.88	2019.57	2448.48	2492.63	1965.47	2663.28	3904.63	4269.75	4434.3	8658.44
M136T133	136.062	136.062	136.062	132.8	132.267	133.346	16	0	4	3	5	4	16829.1	56548.8	39700.9	46154.8	45259.2	52251.8	18490.3	24715.4	18127.4	21926.1	14949.9	13860	12175.5	9868.98	12533.3	9694.54	11289.2	12041.1	18685.7	18154.7	21539.2	21313.3
M136T164	136.062	136.062	136.062	164.354	153.536	167.163	17	2	4	2	4	4	1742.19	29034.3	29079.5	29164	15169.6	32037.3	26730.6	26644.3	14448.6	26255.5	29303.3	23299.7	17284.7	15896.6	28136.9	23345.9	24433	32204.9	20093.7	33069.3	25566.1	29383.9
M136T384	136.062	136.062	136.062	383.616	382.467	384.92	13	4	1	1	4	3	560.92	2943.86	2510.98	3780.71	3014.56	3508.71	2295.87	2365.65	1590.96	2137.53	2715.24	3327.94	2349.88	2867.33	3352.75	2583.43	3372.32	2217.48	2649.61	2304.76	2457.48	2354.07
M136T1221_2	136.062	136.061	136.062	1221.41	1220.68	1245.74	16	3	2	2	3	2	735.123	1446.08	1400.52	1133.36	1520.72	1461.54	1258.55	1010.12	1759.02	1473.31	2317.78	1216.06	1399.73	1657.08	1340.42	1758.46	1425.73	1185.45	1002.95	1238.91	1913.99	1271.03
M136T234	136.062	136.062	136.062	233.61	230.099	234.718	6	1	2	3	0	0	3001.52	9560.97	8386.19	2870.01	9092.08	9590.6	4572.53	7784.64	5134.21	6874.06	4006.85	7735.03	6101.86	9620.18	9046.28	7449.65	10191.3	6576.24	7924.13	6009.72	6423.71	6809.21
M136T219	136.075	136.075	136.075	219.334	218.519	219.629	21	5	4	3	5	4	5166	39932.5	36158.3	34811.7	32655.1	35992.6	21554	26229.5	23780.1	27666.2	34390.3	35295.1	40892.1	34874.9	38527.1	35299.8	33978.6	30571.9	23281.4	26227.4	23171.9	24240.2
M136T134	136.075	136.075	136.075	134.458	134.099	137.866	21	5	4	3	5	4	20859.7	54203.6	37612.5	43309.9	43080.6	49723.4	31190.4	29131.8	28534.1	33734.5	59185.9	42364.1	55024.9	39865.8	44788.5	50119.7	41239.1	50749.2	29336.6	26358.3	27919.9	30001.9
M137T205	137.046	137.045	137.046	204.538	192.017	205.887	35	5	4	3	5	4	3499.63	17446.3	17672.9	18559.4	17509.2	19953.7	3897.16	24551	6005.55	22320.5	18949.4	32575.9	21599.3	19115.3	44547.1	20125.5	21583.4	55580.4	18044	14927.3	19841.2	19243.2
M137T133	137.046	137.045	137.046	133.448	133.029	134.734	21	5	4	3	5	4	13714.9	24702.7	15985.8	24424.3	22842.1	20729.9	6544.67	27879.1	7998.24	31005.6	24822.2	25629.9	27056.1	21795.9	24529.9	30939.1	25652	32508.3	24881.2	19559.2	32268.1	29592.5
M137T385	137.046	137.045	137.046	384.581	383.828	386.142	21	5	4	3	5	4	2401.79	5481.8	4947.55	6382.52	5801.21	5108.77	390.856	1724.64	559.695	1418.99	3881.97	5153.9	4968.7	5720.84	5554.55	5456.52	5101.69	5657.59	1549.06	1523.22	1738.58	1971.62
M137T221	137.046	137.046	137.046	220.833	217.892	226.731	9	5	0	0	3	0	2176.51	20245.7	16672.5	20686	16224.3	20701.5	1352.07	5389.86	1551.18	5337.09	678.054	646.01	788.215	10681.5	15733.4	12648.7	12885	17208.7	4808.58	4443.28	4949.44	6091.08
M137T248	137.046	137.046	137.046	247.846	245.047	252.721	4	0	0	3	0	0	1482.31	1271.74	1177.27	849.266	981.489	1233.95	710.817	721.567	758.476	775.279	2052.75	19801.9	19415.7	973.769	857.593	1297.2	1049.45	1164.68	672.085	704.944	787.947	810.713
M137T10	137.06	137.06	137.06	10.2256	3.53871	26.2322	14	0	0	1	2	2	564.313	2033.81	2118.05	1885.35	2126.86	1993.92	2037.34	1852.76	1908.91	1935.35	1831.55	583.134	1828.49	1862.56	1875.34	1421.65	570.101	440.985	502.681	2361.12	1871.04	846.643
M137T66	137.06	137.06	137.06	65.6582	51.5867	73.7337	9	0	0	1	2	2	627.872	14275.7	14673.3	13552.9	14050.5	14747.3	13902.8	12784.4	13042.9	13277.8	11918.7	3023.78	12948.6	13668.2	12841.1	13749.7	1566.61	3933.43	2318.35	14646.9	12936.7	1762.3
M137T33	137.06	137.06	137.06	32.7342	28.8627	39.0272	5	0	0	0	2	2	545	1698.95	1690.36	1702.35	1525.15	1613.58	1588.54	1562.34	1724.32	1530.06	1577.57	1654.01	1479.43	1524.04	1671.64	1396.86	426.223	510.946	394.65	1791.14	1602.98	381.67
M137T219	137.079	137.079	137.079	219.303	218.312	219.778	21	5	4	3	5	4	580.224	3777.92	3756.31	3127.96	3084.37	3768.27	2270.68	2706.93	2626.02	2710.99	3795.37	3807.39	4481.43	2860.3	3769.53	3200.23	3368.85	2985.43	2305.02	2538.51	2517.67	2484.74
M137T135	137.079	137.078	137.08	134.633	133.804	137.905	21	5	4	3	5	4	2475.25	4248.35	3281.41	3087.93	3715.17	5216.27	3132.57	2103.15	2891.91	2873.29	6808.34	4053.78	5903.73	3116.94	4027.54	4285	3913.91	3435.16	2262.76	1955.43	2054.76	2228.42
M137T828	137.132	137.132	137.133	827.766	827.31	828.415	15	5	2	3	4	1	1715.31	3265.29	5040.64	4915.97	4785.16	6254.24	2324.48	2296.73	3412.56	2966.51	3535.32	5268.38	3003.63	3982.61	5015.3	4974	3763.48	4384.54	1937.56	1677.23	1447.27	1651.99
M137T869	137.132	137.132	137.133	868.568	867.859	869.726	15	5	2	3	5	0	1685.05	2774.15	3799.61	1503.8	3497.58	3700.67	1455.66	1309.04	1061.83	1386.73	2730.82	2241.93	1978.75	3887.31	3125.75	2417.64	2714.88	4022.91	1028.12	827.338	863.654	545.603
M137T1239	137.132	137.132	137.132	1238.8	1238	1239.61	2	0	0	2	0	0	258.54	1781.78	1773.64	1777.56	1759.35	1907.4	1606.64	1671.39	1608.96	1730.98	2870.66	1622.36	155.745	1603.46	1696.12	1684.23	1564.75	1844.68	1764.82	1659.75	1660.98	1751.88
M138T1221	137.964	137.964	137.965	1221.19	1220.55	1223.41	17	4	4	3	3	3	423.046	1376.36	1331.09	879.012	1104.97	1396.3	1223.68	1157.36	1127.03	1550.29	1234.55	1140.97	1247.88	1349.51	922.595	1431.55	1188.98	1391.41	1195.16	1016.93	1233.04	983.978
M138T1246	137.964	137.964	137.965	1246.29	1235.97	1253.28	11	1	1	2	1	1	109.69	493.497	511.763	504.965	419.464	306.437	301.081	377.459	439.806	801.435	413.476	208.877	723.853	352.096	501.925	406.692	358.819	442.53	373.616	357.854	443.904	489.878
M138T205	138.049	138.049	138.049	204.96	192.091	205.575	10	2	2	1	3	1	384.123	1428.68	1421.31	1453.66	1577.32	1467.13	286.601	1975.89	387.381	1943.33	1428.77	1492.47	1775.95	1449.29	3016.44	1669.56	1693.84	4444.12	1460.75	1180.12	1511.59	1626.15
M138T130	138.055	138.048	138.055	129.614	128.682	133.607	22	5	4	3	5	4	7385.95	23220.3	16875.8	19175.8	16222.3	21383.9	9405.76	9670.14	10894.9	7900.01	12767.2	17221.2	15121	9364.09	7995.03	9421.78	9181.15	10083.8	10115.5	6792.81	6678.17	7191.32
M138T385	138.054	138.051	138.055	385.11	383.464	387.834	13	4	1	3	4	1	404.709	845.296	866.831	756.978	1215.94	1024.54	413.013	515.466	465.769	565.492	1035.07	1328.33	964.361	861.437	833.711	334.937	515.964	433.644	476.461	489.223	580.321	565.528
M138T112	138.055	138.054	138.055	112.491	108.464	112.973	10	4	2	1	1	2	934.442	4630.44	3937.77	3746.56	3564.89	3312.56	1615.33	1762.02	1833.78	2066.01	2656.58	2700.82	2779.12	1856.05	2317.43	2346.61	1787.37	2602.73	761.088	1217.82	1412.82	1192.32
M138T139	138.066	138.066	138.066	138.671	137.783	138.843	3	3	0	0	0	0	318.199	933.732	613.502	653.935	929.833	528.874	457.378	634.003	466.249	622.435	807.626	788.624	805.657	627.137	817.556	765.282	742.137	571.015	654.353	550.209	512.244	471.158
M139T828	139.002	139.002	139.003	828.402	828.273	828.615	3	0	0	3	0	0	3413.95	0	0	0	0	0	0	0	0	0	10792.6	9367.08	9839.23	0	0	0	0	0	52.6775	0	48.142	0
M139T130	139.058	139.05	139.059	129.563	129.091	132.723	20	5	4	3	4	4	3342.18	1626.01	1442.24	1753.23	1540.34	2251.6	754.764	921.303	1036.54	583.659	1198.55	1153.39	1242.55	729.107	730.557	5584.72	769.563	746.419	883.827	432.969	585.679	517.284
M140T1221	139.963	139.963	139.964	1221.24	1220.56	1240.37	16	4	1	2	3	4	946.04	1222.52	848.828	557.851	1822.24	999.302	724.74	1433.69	1567.58	1948.73	954.913	1390.44	964.324	1015.26	1436.8	1032.99	1009.88	2134.84	717.843	662.537	886.864	641.956
M140T1220	139.988	139.987	139.988	1220.14	1219.9	1221.06	21	5	4	3	5	4	946.04	1994.66	1558.13	1335.97	1690.32	1679.31	1301.3	1361.7	1358.48	1762.11	1578.32	1269.61	1447.3	1760.92	1307.91	1624.99	1777.73	1976.2	1405.7	1434.07	1577.69	1433.16
M140T122	140.07	140.069	140.07	121.762	121.028	122.173	10	3	2	1	2	2	229.386	492.698	471.413	544.435	281.938	422.86	432.418	392.874	454.56	254.519	443.647	337.162	358.712	413.476	371.75	394.244	293.945	295.479	430.475	439.436	400.083	382.689
M141T1223	140.951	140.951	140.952	1222.7	1222.01	1223.93	21	5	4	3	5	4	722.091	3754.89	3918.95	3453.27	3052.04	3934.63	3455.08	3763.69	2988.01	3676.31	3238.36	3050.42	3252.98	4156.83	3400.14	3106.89	3383.43	3883.84	3510	2767.65	3224.88	3486.89
M141T1259	140.951	140.951	140.951	1259.44	1235.32	1284.53	63	2	2	3	3	4	357.105	1020.63	1417.25	1326.29	356.563	1711.17	545.655	767.222	1063.88	895.547	1465.17	896.66	2981.74	795.942	959.385	1125.2	2317.66	1065.27	5687.46	610.364	3276.78	705.26
M141T1300	140.951	140.951	140.952	1300.14	1288	1319.35	34	2	0	3	2	3	152.396	324.559	598.902	509.905	439.791	545.785	266.712	183.39	371.829	396.198	442.189	360.598	649.633	363.8	354.381	413.897	326.38	312.069	843.874	305.769	746.825	202.497
M141T1220	140.996	140.995	140.996	1219.98	1219.29	1220.55	19	5	4	3	4	3	693.928	1101.01	915.97	871.689	820.514	1037.22	847.466	699.475	903.92	963.789	1012.56	735.553	800.327	846.458	2675	1073.4	821.125	1069.19	1001.35	738.745	2540.84	768.968
M141T80	141.04	141.039	141.04	80.1164	79.4334	81.0758	21	5	4	3	5	4	616.985	2781.47	2793.5	3196.33	2359.39	2423.49	2363.27	2036.89	2204.36	2107.12	2211.32	1910.61	2379.97	2581.15	2485.62	1991.76	2103.74	2416.33	2635.35	3346.81	1803.93	2631.61
M141T113	141.066	141.065	141.066	113.483	112.92	114.144	13	3	4	3	0	3	536.81	686.012	572.985	455.585	422.023	321.216	455.897	592.007	695.243	460.718	506.169	422.944	631.715	96.2648	306.129	416.873	189.058	366.977	434.259	409.189	397.151	659.237
M142T1270	141.958	141.958	141.959	1270.12	1250.98	1286.58	76	5	4	3	5	4	952.366	6328.6	3312.77	30981.3	6300.52	7349.81	1836.99	1900.86	4048.63	5491.5	21691.2	3518.34	5713.58	3835.09	1485.39	3709.69	5077.41	2386.08	3032.68	2369.44	17584.1	3427.15
M142T1312	141.958	141.958	141.959	1311.67	1303.52	1319.13	40	4	4	3	5	4	650.445	2546.74	4402.91	1736.6	1830.43	5917.82	491.756	1920.2	2266.24	1915.06	2914.48	2666.78	4858.59	2159.84	4603.86	1863.79	2691.52	4106.56	10622.6	2122.11	3886.71	240.77
M142T1296	141.958	141.958	141.959	1295.81	1287.5	1300.44	30	5	4	2	5	3	776.981	13485.8	5175.36	1872.63	2211.21	2165.77	1415.03	1476.01	2327.05	2106.81	3446.38	2425.95	4283.34	9104.65	3295.65	11288.6	2547.13	2051.87	2733.33	2824.96	1664.8	8153.81
M142T1240	141.958	141.958	141.959	1239.61	1232.49	1248.62	33	5	4	3	5	3	1101.66	6753.17	7719.7	5475.78	5981.55	10247.8	5162.74	3359.29	6822.18	3413.58	3734.69	6957.96	2647.65	3625.3	5195.32	3812.3	7705.61	3103.59	4176.35	8733.49	4508.37	7343.38
M142T1221	141.958	141.958	141.959	1221.26	1220.68	1222.13	21	5	4	3	5	4	4472.99	16843.3	17046.4	12497.9	14511.4	14990.1	14105.8	13757.5	13616.8	17172.2	16221.4	13351.3	12665.9	16282.6	18565.7	15388.3	16039.2	19422	12115.1	12964.2	13740.8	12219.6
M142T1220	141.983	141.983	141.984	1220.1	1219.69	1221.29	13	3	2	3	3	2	4472.99	647.806	12051.9	522.639	12106.6	466.651	523.485	11628.7	12077	537.272	611.537	387.878	547.422	593.403	12020.9	13357.4	704.293	450.189	10567.2	379.831	12541.9	454.668
M142T133	142.032	142.032	142.032	133.108	132.191	133.584	16	5	4	2	2	3	1644.31	883.542	739.69	1031.84	1326.46	1048.11	2041.82	2038.41	2138.23	1850.2	1340.74	1467.35	958.331	697.173	805.742	707.661	661.446	918.81	1688.36	1323.61	1879.63	2342.64
M142T80	142.036	142.035	142.036	80.0647	79.406	80.7733	21	5	4	3	5	4	357.562	1553.39	1565.07	1471.41	1569.44	1630.92	1381.71	1378.62	1524.5	1274.63	1163.87	1146.89	1408.98	1364.71	1365.41	1163.03	1191.85	1289.81	1664.87	1897.36	1072.32	1352.8
M142T97	142.047	142.047	142.048	96.6165	96.044	96.9947	6	3	0	0	3	0	613.528	553.674	460.756	610.311	408.146	522.528	124.467	150.971	274.042	221.433	211.089	438.098	344.993	569.45	603.08	473.473	534.631	454.444	178.243	97.8663	370.194	169.14
M142T418	142.065	142.065	142.065	417.927	417.658	418.649	21	5	4	3	5	4	1129.64	1883.98	1595.32	1600.76	1386.16	1494.77	1120.54	1210.27	1427.82	1132.3	1463.79	1299.1	1400	1649.74	1851.39	1519.32	1406.49	1114.11	1018.31	1654	1147.95	1508.66
M142T394	142.086	142.086	142.087	394.173	393.917	394.381	4	3	0	1	0	0	239.372	568.413	428.179	421.018	355.508	606.878	297.719	265.51	287.889	375.389	414.659	313.548	332.814	468.916	362.296	236.889	357.041	364.707	317.506	289.402	251.931	335.307
M143T94	142.948	142.947	142.948	94.0435	92.5932	106.256	22	5	4	3	5	3	1119.83	1638.4	2438.31	1308.1	2514.51	1856.92	1348.09	1564.62	1350.38	2087.62	1774.79	2751.09	2319.26	2509.69	1393	2269.86	2915.1	1019.67	1020.7	1131.71	1509.58	839.193
M143T1221	142.961	142.96	142.963	1220.75	1220.03	1221.69	5	1	2	1	0	1	428.26	1363.77	1405.48	1079.61	1014.28	881.41	1096.27	837.424	1095.61	1452.78	1640.59	1128.06	1146.25	1400.72	1218.34	1285.9	1356.21	1381.59	1144.84	1052.85	527.257	1225.66
M143T80	143.037	143.037	143.037	80.2902	79.9095	81.0758	3	1	0	0	0	2	164.022	628.997	645.2	684.452	561.477	721.04	551.19	548.386	671.583	482.87	487.427	363.977	662.33	607.839	619.569	451.135	624.41	476.339	723.067	835.551	551.325	549.754
M143T418	143.073	143.072	143.073	417.884	417.292	418.649	21	5	4	3	5	4	1418.67	2927.46	2638.72	2671.38	2338.32	2193.31	1795.67	1761.49	2270.32	1824.91	2578.49	2378.46	2130.73	2327.22	2827.61	2222.94	2176.58	1838.18	1386.22	2475.17	1876.28	2249.03
M143T543	143.088	143.088	143.089	543.437	543.223	544.286	9	1	0	1	4	3	295.182	378.146	491.857	504.125	407.036	579.924	328.074	357.202	417.677	523.907	444.381	520.799	548.485	707.497	649.981	593.849	516.712	759.262	401.867	675.883	332.164	438.788
M143T820	143.107	143.106	143.107	819.706	819.242	819.952	4	0	0	0	1	3	570.732	0	45.1053	0	0	0	26.568	60.5212	66.8932	0	72.7406	24.6478	243.594	0	57.4104	0	948.697	0	1945.76	414.914	615.184	61.5348
M144T1220	143.959	143.959	143.959	1219.95	1219.29	1220.4	21	5	4	3	5	4	2199	4662.51	3043.99	3250.8	3744.57	3887.18	3186.17	3328.21	3459.24	3791.97	3590.06	3160.56	3166.29	4286.89	4000.4	4756.21	4042.34	4057.05	3341.95	2918.09	3194.65	2912.75
M144T1221	143.997	143.996	143.997	1220.84	1220.55	1221.54	15	3	4	2	4	2	1511.51	818.178	796.179	3370.66	798.772	4233.74	492.076	619.151	613.414	553.998	686.743	3031.95	675.086	765.176	572.006	769.571	720.559	3839.89	668.367	3067.05	3331.92	772.531
M144T133	144.011	144.011	144.012	133.132	132.722	134.114	18	4	3	3	4	4	1465.28	3114.33	1710.16	2086.98	2577.68	2408.56	2378.22	1646.18	1871.07	1684.39	2748.6	2114.3	1841.04	2245.74	3338.61	2546.09	2152.24	3764.82	1741.27	1659.88	1824.99	2026.62
M144T103	144.048	144.048	144.048	103.422	102.722	103.858	20	5	4	3	5	3	408.011	879.61	801.427	926.424	766.49	638.023	546.32	648.569	567.725	575.066	832.205	761.115	724.128	477.293	649.834	692.603	655.05	825.284	453.931	323.784	442.507	393.976
M144T418_1	144.045	144.044	144.045	417.692	417.292	418.376	8	4	0	2	1	1	246.344	524.099	381.302	395.609	365.822	440.127	242.622	189.533	243.377	255.736	311.6	389.305	313.057	418.613	343.572	328.505	322.255	212.986	153.052	358.376	178.623	363.809
M144T130	144.065	144.065	144.066	129.698	129.102	130.35	21	5	4	3	5	4	4386.49	9775.09	9943.88	10694.2	9575.88	12982.9	5489.07	8317.18	6142.52	4517.88	7047.4	7482.04	8547.49	4507.93	4536.74	3975.5	5053.26	4248.72	5391.02	3909.37	3640.51	3743.59
M144T108	144.065	144.065	144.066	108.361	107.977	108.691	20	5	3	3	5	4	5033.06	14287.4	15214	15013	15568.5	14499.5	4775.11	4008.21	4327.83	4141.73	11760.2	12762.8	12051.5	14451.1	15398.7	13151.7	15081.4	15609.3	5562.18	5558.55	5184.67	5818.51
M144T426	144.065	144.065	144.066	425.55	424.805	426.105	12	1	4	3	0	4	257.762	597.304	581.043	511.456	496.337	531.844	551.927	680.023	563.718	634.338	443.266	513.084	558.083	529.205	382.477	269.597	399.199	321.715	542.348	697.769	502.569	474.935
M144T385	144.065	144.065	144.066	385.219	384.75	386.82	12	4	0	3	5	0	435.428	421.861	508.029	565.369	810.107	508.821	280.67	372.096	211.737	217.876	714.979	1087.43	964.355	443.245	544.577	455.443	526.506	388.063	259.864	376.17	390.129	356.292
M144T418_2	144.081	144.08	144.081	417.945	417.292	418.649	21	5	4	3	5	4	6119.22	13850.6	11776.9	12084.9	12358.8	12402.6	9684.83	9559.26	10963.3	8928.16	11869.4	12317.9	10910.5	13007	13817.6	12519.4	11575.9	9757.88	7697.99	11777.5	9697.68	11389.6
M144T126	144.102	144.101	144.102	125.954	125.77	126.24	5	3	0	0	2	0	2527.44	476.689	3589.06	4526.97	438.082	434.469	1693.25	1290.79	1360.34	1138.78	1416.75	1855.55	1895.67	985.938	1125.87	521.119	343.122	1038.57	1031.15	630.666	499.249	400.925
M144T406	144.174	144.174	144.175	406.225	405.047	407.294	20	5	3	3	5	4	740.476	828.572	514.681	797.317	1109.91	671.708	893.527	718.731	633.945	1336.5	572.201	621.672	1496.51	1078.39	1031.31	1360.57	1141.88	1133.36	874.997	1336.59	1294.57	1500.19
M145T80	145.034	145.034	145.034	80.0131	79.406	80.5562	21	5	4	3	5	4	1047.3	6322.22	6301.61	6754.06	5794.66	5983.61	5395.91	4503.05	4878.41	4480.07	4085.99	4166.5	5079.37	5389.34	5399.55	4697.89	4647.02	5073.03	6086.04	7735.37	4391.02	5133.83
M145T106	145.05	145.049	145.05	106.389	102.02	110.318	6	0	0	1	5	0	490.995	1811.44	2226.11	2158.37	2130.5	1962.74	749.981	866.069	857.761	923.334	1700.26	462.402	1747.95	399.807	1738.23	2014.65	682.289	2016.48	818.664	965.371	1019.98	792.404
M145T132	145.049	145.049	145.05	132.448	132.297	133.029	3	0	1	0	0	2	492.198	0	0	9.59141	278.77	130.524	205.22	464.952	389.708	25.728	106.972	18.7391	0	0	0	0	79.5824	0	707.35	33.4981	528.595	269.249
M145T108	145.069	145.068	145.069	108.229	107.71	108.67	17	5	1	3	5	3	490.995	1200.52	1276.92	1336.97	1297.85	1313	331.315	401.489	432.57	479.356	979.738	1253.24	1106.26	1148.71	1237.08	863.319	1259.9	1367.37	423.046	340.612	467.747	420.259
M145T130	145.069	145.068	145.069	129.634	129.091	130.349	6	2	2	1	1	0	371.201	747.357	678.069	895.389	753.718	872.177	383.475	364.23	594.353	304.672	535.199	377.85	791.135	321.302	433.142	336.181	375.203	452.013	607.496	384.76	352.389	298.074
M145T418	145.084	145.084	145.084	417.945	417.292	418.649	21	5	4	3	5	4	800.74	1747.26	1601.22	1350.19	1434.83	1416.51	1034.64	1166.18	1189.69	1045.67	1427.06	1300.82	1267.96	1444.32	1659.29	1640.62	1451.36	1102.8	824.061	1535.52	1032.3	1527.7
M145T959	145.101	145.101	145.101	959.179	956.989	960.256	8	2	2	0	2	2	592.659	258.553	380.975	0	0	474.211	449.208	488.428	301.911	524.578	178.361	0	78.5715	955.244	1039.62	141.336	245.277	467.593	98.1128	0	532.216	431.91
M146T1220	145.954	145.954	145.955	1219.9	1219.29	1220.4	21	5	4	3	5	4	869.329	1817.41	1164.02	1357.39	1401.08	1439	1181.26	1343.26	1328.19	1282.39	1365.47	1318.96	1311.52	1589.52	926.378	1710.76	1589.71	1361.97	1266.71	1054.17	1147.69	1091.54
M146T132	146.027	146.027	146.027	131.746	114.143	133.977	27	5	4	3	5	4	2904.89	5268.56	4843.94	7806.67	5531.95	5541.7	3986.98	3904.05	6130.53	4703.26	4880.31	2577.4	4221.16	4126.81	3885.95	5068.24	4750.96	5311.55	7234.54	6641.28	7178.95	6358.92
M146T80	146.03	146.03	146.03	80.0863	79.6447	80.9614	21	5	4	3	5	4	1196.76	6862.72	7005.89	6969.36	6589.11	6156.86	5724.04	4611.6	5339.04	4493.75	4497.54	4772.49	5279.11	5829.38	5708.18	4857.92	4804.85	5576.07	6062.5	7242.32	4585.02	5256.64
M146T418	146.06	146.06	146.06	417.945	417.292	418.649	21	5	4	3	5	4	13202.6	33228.6	27499.1	29731.5	31316.8	30801.7	24186.9	23635.3	26357.9	21899	29293	28953.2	27603.2	30423.7	32787.8	32359.4	28061.8	26127	19977.6	27139.6	23561.7	26414.7
M146T118	146.117	146.117	146.118	118.074	117.396	118.486	21	5	4	3	5	4	2837.79	3357.17	3708.62	3751.19	3666.26	4323.55	5016.12	6241.8	6672.15	5434.51	3716.67	3615.92	4012.03	1679.33	1961.78	1548.15	1443.14	1812.95	4479.65	4076.43	4113.2	4020.58
M146T76	146.165	146.165	146.165	75.8504	74.3063	83.0549	24	5	4	3	5	4	1458.05	8690.96	5790.88	9614.08	10544	7524.85	6651.09	6877.44	7254.78	6495.92	3661.27	6166.9	5752.04	6684.37	6678.85	3936.62	6529.85	6514.06	5198.11	4428.23	5485.63	4557.38
M147T99	146.982	146.981	146.982	98.9702	98.6153	99.3444	21	5	4	3	5	4	2137.78	5509.8	3970.75	4421.81	4186.23	5017.7	3121.88	3695.27	3950.31	3730.08	5137.15	5758.05	3617.32	2834.93	4182.76	3252.62	3547.08	3092.87	3532.58	3120.78	4130.17	4453.35
M147T80_1	147.032	147.032	147.033	80.1925	79.3773	81.4168	21	5	4	3	5	4	263.248	1605.17	1528.34	1720.15	1473.1	1577.77	1369.57	1190.22	1305.19	1208.81	935.816	1140.77	1406.81	1561.6	1464.77	1135.46	1205.43	1452.65	1504.71	1773.42	1064.69	1442.69
M147T80_2	147.05	147.05	147.05	80.0647	79.5522	80.8272	21	5	4	3	5	4	1965.65	13189.2	13212.4	13450.3	12591.1	11809.2	10929.2	9313.15	9844.95	8479.28	9586.08	8731.91	10331.2	11904.6	11555.3	10064.3	10000.4	10992.1	11979.4	15296.4	8369.64	10673.9
M147T219	147.044	147.044	147.044	219.334	218.312	219.778	21	5	4	3	5	4	1568.62	11145.8	10415.5	9808.82	8721.7	11522.4	6094.48	6806.38	6425.36	7057.15	9313.58	9491.84	11388.6	8573.32	11033	9497.61	9187.49	7822.43	6246	6943.97	6906.76	6706.55
M147T134	147.044	147.044	147.044	134.475	134.099	137.866	21	5	4	3	5	4	6663.53	15939.7	9580.46	11575	14295	13350.4	8872.6	8029.68	7411.18	9807.17	18599.8	12618.6	17111.2	11961.1	13455.4	15076.1	10531.5	13877.7	7850.97	6720.25	8305.76	8527.31
M147T418	147.063	147.063	147.064	417.912	417.292	418.649	21	5	4	3	5	4	2424.56	4976.76	4438.02	4232.49	4581.97	4452.44	3455.75	3182.77	3607.69	3537.8	4238.39	4498.09	3985.77	4764.84	4688.71	4418.39	4240.84	3401.26	2945.36	4168.46	3508.42	4264.3
M147T921	147.065	147.064	147.066	921.3	920.546	922.487	9	3	0	1	3	2	729.102	1261.19	1272.74	429.544	516.265	450.32	85.0871	217.242	450.232	235.072	1710.09	482.637	335.66	1177.57	1242.35	1257.86	614.286	672.944	1278.51	530.283	257.835	476.02
M147T98	147.076	147.076	147.076	97.771	97.412	98.067	21	5	4	3	5	4	19074.1	32123.9	38911.1	47422	39429.7	34610.5	12522.6	13960.6	16662.8	12134.2	26257.4	30566.4	28267.9	31056.7	33677.1	22874.1	33648.9	32415.3	30490.7	37060	21901.3	36093.6
M147T756	147.08	147.08	147.082	756.335	755.849	756.692	13	2	4	3	0	4	4181.06	197	801.326	427.078	165.007	295.593	9923.59	8299.89	8307.03	10093.3	3695.14	4619.72	4973.5	361.137	272.196	317.458	154.362	477.143	13830.5	15291.9	5145.34	9097.01
M147T85	147.113	147.113	147.116	84.7831	77.3621	86.0617	21	5	4	3	5	3	908.185	2020.53	2049.68	3076.25	2511.36	2041.38	2501.56	2489.56	2301.96	2931.18	2260.48	2428.32	2361.4	2500.52	2173.39	2135.63	2290.44	2370.25	3224.52	2974.33	1978.21	2072
M147T28	147.117	147.116	147.117	28.0305	17.1694	42.1615	29	1	3	1	3	3	129	534.69	570.208	676.941	508.258	607.511	1694.39	588.693	547.033	494.803	400.5	465.97	1204.5	411.122	444.555	375.911	640.147	487.069	522.577	654.833	615.524	827.124
M147T7	147.117	147.117	147.117	7.32071	2.11568	15.1097	19	2	3	1	3	3	152.968	603.846	580.651	935.239	596.676	548.129	1093.91	614.802	662.243	669.631	439.261	611.084	513.53	488.928	523.672	334.823	529.339	593.577	511.541	1041.65	570.581	733.397
M147T61	147.117	147.116	147.117	60.7207	47.3367	69.0833	25	2	3	1	3	3	133.769	658.435	610.231	430.504	653.729	1762.69	412.182	630.251	492.569	482.77	469.605	576.197	388.456	1276.36	522.941	1634.65	535.907	614.319	3095.36	344.35	694.266	564.763
M147T973	147.117	147.116	147.117	973.1	971.031	974.412	8	1	3	0	2	2	431.526	470.269	642.002	365.614	79.2185	398.979	412.394	683.524	649.854	482.378	481.851	164.583	202.894	737.32	544.245	434.907	249.115	95.6343	401.834	323.037	489.031	489.975
M147T118	147.119	147.119	147.12	118.077	117.236	118.908	12	5	4	1	0	2	357.649	565.067	537.479	669.481	436.667	670.815	609.297	811.284	1080.3	677.071	600.073	576.62	585.464	449.331	541.19	487.753	372.294	533.779	737.15	487.028	620.813	665.097
M148T97	148.004	148.003	148.005	96.9833	96.6089	97.202	6	0	1	0	2	3	353.011	88.4488	100.288	259.426	73.8728	43.7028	364.117	353.339	334.688	304.569	207.453	214.354	280.691	276.692	456.165	235.081	449.06	170.479	269.561	613.588	381.565	495.906
M148T80_1	148.028	148.027	148.028	80.317	79.5522	80.9647	9	5	1	0	1	2	312.347	703.816	852.87	710.457	827.051	696.134	753.385	596.147	769.471	633.609	585.555	515.681	687.577	696.562	948.313	607.351	654.872	656.362	836.288	1033.95	646.055	776.305
M148T219	148.047	148.047	148.048	219.283	217.892	220.212	18	5	2	3	5	3	215.576	1034.65	1173.09	1153.22	1156.51	1235.98	629.692	869.164	829.71	818.893	1146.28	1082.93	1358.67	1032.33	1326.69	1195.38	1117.04	833.147	763.069	892.157	751.999	842.175
M148T134	148.046	148.043	148.047	134.255	132.288	137.905	17	4	2	3	4	3	1609.87	1240.73	717.419	2673.94	1350.71	1227.77	1382.94	1533.94	941.324	1210.13	546.272	1193.69	2356.6	1209.52	1726.84	1144.28	884.346	1157.85	1486.22	770.164	1365.77	1299.82
M148T80_2	148.051	148.051	148.052	80.0863	79.4661	80.9418	21	5	4	3	5	4	414.631	2204.44	2443.46	2323.6	2102.4	2091.88	1988.08	1538.56	1946.44	1647.46	1579.69	1618.66	1812.23	2149.39	2083.87	1765.58	1821.59	1955.57	2179.72	2777.5	1523.92	1946.71
M148T99	148.06	148.06	148.06	99.3444	99.0199	99.7364	21	5	4	3	5	4	29918.2	70280.3	72007.3	83457.4	71377.1	68799.8	72135.2	76261.3	84645.7	65747	69994	75816.9	68202	74411.8	82462.7	64791.4	79402.7	75774.3	75827	83724.9	65419.5	92017.2
M148T129	148.06	148.06	148.061	128.866	115.753	130.57	11	0	3	1	2	3	530.701	1956.99	1931.28	1786.07	2159.54	2209.76	2457.27	2056.74	5901.34	1951.51	1933.8	1858.79	1857.01	1483.07	1456.94	1687.3	1458.26	1598.2	2408.21	1755.33	3874.91	4376.09
M148T387	148.075	148.075	148.076	386.793	385.755	387.734	13	5	1	2	3	2	381.114	413.789	455.49	623.925	480.661	586.672	418.196	515.526	462.267	482.301	548.67	770.074	749.735	599.53	475.444	440.79	482.368	704	528.068	529.782	495.261	439.68
M148T756	148.084	148.083	148.084	756.258	755.714	756.834	9	0	4	1	0	4	518.999	0	0	0	0	0	840.303	822.285	788.112	841.674	267.432	375.583	350.224	0	0	49.2818	0	0	867.704	1450.43	288.054	800.591
M148T130	148.097	148.096	148.097	129.515	128.843	129.867	19	5	3	3	5	3	530.701	701.349	836.146	630.3	764.815	792.393	1401.76	596.847	608.531	542.745	760.002	852.001	634.671	464.341	514.379	479.692	590.958	530.388	667.722	487.862	443.021	952.296
M149T1223	148.977	148.976	148.977	1222.68	1221.22	1236.31	17	3	3	1	4	4	1726.79	1675.17	721.533	13609.9	13533	699.768	1002.8	1413.8	13751.2	780.505	1222.3	13339.9	11091.3	1033.73	1128.8	14792.5	1259.36	1015.22	667.522	1070.87	1146.49	789.955
M149T1301	148.977	148.976	148.977	1301.26	1288.19	1319.13	20	3	1	2	0	2	1554.33	389.892	366.97	7136.11	6905.33	561.598	7007.66	7123.46	7388.12	322.372	504.004	490.421	7118.5	7368.07	7337.13	8073.05	6551.04	8066.37	6803.07	7268.03	1384.01	687.25
M149T1260	148.977	148.976	148.977	1260.45	1244.69	1274.84	19	1	1	2	0	2	1557.13	6912.91	7405.66	7305.98	7153.92	504.444	6705.83	6995.75	7178.65	419.844	294.914	2156.01	6935.13	7679.1	7602.4	7700.62	7930.34	8370.75	7115.22	7188.18	639.387	350.715
M149T691	149.023	149.023	149.023	690.506	690.328	690.913	21	5	4	3	5	4	37647.2	120137	119926	89054.1	38222.1	63123.7	119375	54009.2	120230	55285.3	74222.3	76406.3	75110	41039.7	78675.4	77339.1	45563.6	91027	140866	67535	58010.8	79525.7
M149T801	149.023	149.023	149.023	800.943	800.466	801.511	21	5	4	3	5	4	14238.1	52261.8	53674	47633.6	48182.2	49994	50433.5	45404.4	48595.5	49511.8	47039.3	48801	46313.8	56052.2	53149.7	64178.3	56017	49765.8	56131.8	56926.3	50870.9	53781.3
M149T928	149.023	149.023	149.023	928.002	927.024	929.751	21	5	4	3	5	4	246661	517230	508153	569939	495135	526379	716581	713415	701634	732896	546936	546393	488391	319960	309522	307280	331055	300624	664274	628611	605938	628249
M149T873	149.023	149.023	149.023	873.2	859.018	873.899	7	5	0	1	1	0	5036.71	113970	22304.8	69121.1	27538.9	21834.5	19153.3	21517.3	18266.5	18612.2	22004.9	20565.3	18094.6	27883.6	26257.8	39487.9	20165.8	21694	19295.2	18994.1	17082.5	16975.6
M149T386_1	149.045	149.044	149.045	386.122	385.755	387.21	5	1	1	0	3	0	1441.63	11679.9	11164.4	11719.4	12000.5	2454.26	11603	10980.2	4295.78	11410.4	11454.7	11581.3	10122.4	2505.55	11810.6	11705.1	1440.4	2035.43	11987	11407.5	11204.1	10956
M149T507	149.044	149.044	149.044	507.482	507.176	508.11	3	0	0	3	0	0	1835.68	16430	16326.6	17572.7	16911.4	16497.6	15553.8	14757.2	14799	14776.4	2179.81	2196.47	2630.13	17191.2	16568	16607.5	16350.8	15347.7	16264.7	15975.5	15840.3	16292.7
M149T80	149.046	149.046	149.047	80.2572	79.4334	81.0754	16	5	3	2	3	3	1398.5	3024.47	2970.66	2961.56	2855.5	3262.05	9901.4	2344.84	2649.83	1974.49	2094.19	2057.25	9582.51	2603.16	2678.45	11070.9	10590.3	2678.4	2970.02	4031.97	9799.17	2686.26
M149T386_2	149.059	149.059	149.06	386.325	385.45	387.734	21	5	4	3	5	4	3090.64	5663.45	5924.28	6593.08	7529.16	6978.19	4121.77	4986.92	4286.21	4487.82	6587.8	9176.49	9070.89	6368.83	7516.19	6169.4	7074.7	6929.59	4557.05	4871.31	4285.38	5477.03
M149T561	149.06	149.059	149.06	560.793	560.304	561.325	17	4	3	3	3	4	207.273	849.295	958.342	638.965	672.78	1145.72	1119.21	655.246	805.118	687.667	984.017	630.403	731.675	770.071	554.137	833.444	783.494	946.541	779.81	678.336	966.501	747.186
M149T745	149.06	149.059	149.06	744.763	744.142	744.981	5	0	1	1	1	2	418.905	333.974	414.759	546.356	423.508	525.586	308.224	647.634	741.458	492.976	302.197	487.441	615.583	494.618	563.662	488.568	466.375	456.704	799.295	507.162	468.199	449.907
M149T99	149.064	149.063	149.064	99.356	99.0199	99.8842	21	5	4	3	5	4	2359.64	4930.87	5680.37	6580.57	5421.98	4820.87	5319.18	5661.42	6469.12	4832.03	5190.39	5730.45	5017.31	5233.97	6880.65	4779.51	5801.51	5389	5731.89	6651.14	5135.97	6720.2
M149T812	149.096	149.095	149.097	812.228	810.967	813.012	17	4	4	3	2	4	799.826	838.621	1030.2	514.603	789.001	863.932	1416.59	1363.76	1454.87	1123.75	1231.2	1202.37	1067.32	936.422	1132.79	272.4	401.244	669.052	1076.32	1575.54	1199.08	1164.67
M149T64	149.096	149.096	149.096	64.0137	54.0262	72.5257	8	3	0	1	0	1	340.509	3475.81	3343.22	478.902	2232.17	1097.06	3206.4	3082.36	3110.08	2912.2	2465.89	69.422	3107.1	2824.97	2823.47	3045.13	2834.34	3041.21	3508.58	3636.04	1123.22	3182.95
M149T837	149.132	149.132	149.133	836.951	836.081	837.916	10	1	3	3	1	2	665.684	746.402	1073.55	771.365	856.546	874.39	771.176	1060.44	618.929	1066.33	826.837	1593.1	1018.91	824.606	1079.03	1023.36	1420.08	645.319	953.604	777.367	1017.96	925.316
M149T973	149.132	149.132	149.132	972.609	971.493	973.725	2	0	2	0	0	0	435.79	381.245	500.201	255.402	32.1118	425.482	540.954	490.975	485.869	346.028	281.864	0	166.671	723.492	539.658	269.424	276.177	86.3622	503.142	24.2452	437.744	538.494
M150T1221	149.94	149.939	149.941	1221.22	1220.6	1221.54	20	5	4	3	4	4	837.85	1252.93	1070.25	1345.27	1427.76	1773.01	1468.29	1157.47	1122.07	1562.78	1029.98	1184.38	1578.68	1234.12	910.067	1604.65	1422.64	1051.25	945.439	830.18	984.626	1384.75
M150T95	150.014	150.013	150.014	94.7656	94.171	95.2957	21	5	4	3	5	4	2551.31	3619.97	3402.04	2997.01	3619.79	4008.17	820.039	1142.32	1218.26	1619.96	2865.49	3012.21	2379.09	3604.39	3305.07	3650.58	3963.7	4195.52	1790.36	1368.26	1674.68	899.812
M150T691	150.027	150.026	150.027	690.506	690.328	690.913	21	5	4	3	5	4	4587.47	13939.6	12972.3	9391.99	4023.96	6276.11	13041	5285.51	13167.7	5645.23	7872.79	7923.17	7711.14	3835.31	8011.88	8220.91	4440.61	9420.68	15494	6830.46	5725.89	8905.27
M150T801	150.027	150.026	150.027	801.005	800.466	801.511	21	5	4	3	5	4	1742.05	4900.23	5225.55	4336.32	3901.4	5027.83	4963.28	4358.77	4622.91	5095.42	8578.53	4701.81	4274.42	6070.84	4880.78	6034.08	4493.96	4612.08	5538.67	5972.74	5210.86	4546.77
M150T928	150.026	150.026	150.027	928.002	927.024	929.751	21	5	4	3	5	4	21360.3	45896.5	46257.8	49584.2	44967.9	48855.8	69449.6	68197.5	65618.7	64803.5	49544.1	47925.7	43524.4	29222.2	30644	27454	28977.1	27857.5	62150.9	58256.9	56729.1	59756.2
M150T133	150.058	150.058	150.058	132.948	132.267	134.083	21	5	4	3	5	4	10291.8	21115.5	15626.9	19512.8	17493.6	20325.8	9286.95	10185.8	9279.91	12032.1	15633.7	18488.6	18513.5	18844	21795.4	20177.9	16846.6	22186.4	12257	8838.56	12518.8	11858.8
M150T99	150.065	150.064	150.065	99.4084	98.2765	99.9976	21	5	4	3	5	4	478.676	936.118	838.416	1191.01	798.687	906.333	988.486	733.021	862.659	660.35	860.84	969.406	807.061	885.359	1094.12	727.109	1032.52	904.573	724.463	561.303	600.907	1124.07
M150T387	150.063	150.062	150.064	386.654	385.45	388.159	20	5	3	3	5	4	443.643	561.96	600.593	781.095	869.131	842.826	518.549	515.403	375.545	333.967	560.864	1012.02	1273.25	877.252	808.047	716.748	842.685	838.077	596.492	638.224	401.893	628.572
M150T639	150.091	150.091	150.092	639.051	638.645	639.901	11	4	2	1	3	1	200.044	435.445	414.646	411.285	327.986	485.492	473.65	459.281	370.249	483.188	431.925	432.571	466.759	357.98	618.982	379.265	446.396	585.093	403.439	407.553	402.505	374.184
M150T97	150.112	150.112	150.113	96.5216	96.1097	96.9677	12	3	1	3	3	2	1733.09	658.339	1084.87	548.963	546.292	271.856	320.73	289.971	694.65	2967.93	625.132	1318.47	1047.35	457.58	1870.1	3438.47	1505.52	772.068	478.051	354.52	603.503	408.772
M151T508	151.024	151.024	151.025	507.84	507.482	508.11	3	0	0	3	0	0	325.408	241.399	261.831	264.363	299.999	265.799	246.833	219.797	267.442	230.85	710.617	627.034	1028.05	306.746	238.542	217.715	244.02	155.335	278.342	291.751	292.138	300.392
M151T928	151.028	151.028	151.029	927.881	926.921	929.751	21	5	4	3	5	4	2553.89	4868.57	3957.76	5378.34	3964.69	4058.62	6369.9	6957.66	6592.09	6665.25	3896.02	4552.83	3981.73	2267.04	3200.2	2239.74	2952.11	2333.79	6329.65	5428.64	4906.84	5431.22
M151T691	151.031	151.029	151.032	690.558	689.866	691.134	16	3	4	3	3	3	724.995	2010.1	1290.71	1441.08	591.639	834.338	1523.65	611.449	1040.61	643.763	776.315	941.871	891.182	544.578	709.628	1124.04	897.037	1197.53	1470.66	899.899	875.913	1278.95
M151T801	151.028	151.028	151.029	801.332	799.977	801.892	13	3	4	0	3	3	286.887	334.786	399.124	279.722	253.04	430.364	517.609	480.931	554.191	499.546	249.473	357.783	419.756	442.01	449.594	362.148	286.407	379.577	555.603	557.913	304.789	531.318
M151T80	151.034	151.031	151.035	80.4065	78.0807	81.8155	16	4	4	2	3	3	279.17	1549.86	1150.14	973.747	873.064	1147.64	987.798	377.296	932.362	923.148	973.225	805.363	572.422	1027.33	1099.37	1025.6	1241.49	710.613	1070.99	1512.42	640.188	738.028
M151T97	151.048	151.047	151.048	97.0323	96.3393	97.3595	21	5	4	3	5	4	3906.95	6646.82	7471.99	6629.97	7315.73	6411.02	1715.62	1856.34	1727.03	1697.29	4282.26	6084.74	4956.44	5066.28	6631.32	4974.05	6580.33	5654.37	3296.97	2599.77	3271.76	3712.54
M151T133	151.061	151.06	151.062	132.532	131.978	133.473	15	5	2	3	3	2	932.221	1424.59	862.871	570.233	1016.81	1342.94	302.12	642.244	573.943	376.028	957.989	1439.97	1263.03	1176.38	1227.99	1289.07	1157.78	1324.68	497.343	236.982	785.768	628.667
M151T8	151.076	151.076	151.077	8.12171	3.15969	12.4357	5	0	0	2	1	0	218.235	772.488	778.511	792.452	812.888	868.476	873.425	815.628	796.991	788.922	538.225	649.893	538.751	600.543	645.07	715.283	692.41	419.997	894.95	826.594	917.992	856.778
M151T64	151.076	151.076	151.077	63.6292	46.8237	72.995	7	1	0	2	1	0	195.951	1151.29	2330.41	2338.47	2457.06	2548.15	2597.93	2463.3	2367.53	2541.55	1885.04	1877.03	3263.05	1995.77	1966.89	2025.49	1975.27	461.51	2422.9	2482.41	2550.28	2572.06
M151T808	151.096	151.096	151.097	808.291	807.332	808.905	14	3	2	2	4	3	832.223	1942.57	2889.63	2884.83	2466.43	3025.27	3100.76	3048.78	3278.74	3468.9	3723.55	3320.21	3027.79	2908.01	2841.99	1691.15	1691.77	2804.98	2989.7	2865.61	3155.83	3151.69
M151T739	151.096	151.096	151.096	738.634	738.283	739.19	3	0	1	2	0	0	733.814	116.914	128.004	110.514	30.925	303.138	158.245	51.0328	171.955	854.955	1071.62	1692.85	1780.1	65.281	21.7599	41.3869	153.086	248.571	198.363	800.394	228.565	111.843
M151T833	151.097	151.096	151.097	832.928	832.211	833.505	3	0	2	1	0	0	692.273	1468.76	1443.89	1747.58	1179.81	1641.01	1497.37	2079.84	1295.26	1977.35	1815.56	1651.19	1488.83	1593.08	1711.16	1988.27	1765.51	1528.9	1975.65	2015.57	1525.25	1367.13
M151T26	151.112	151.111	151.112	25.8017	13.3687	48.5224	19	3	1	0	2	0	156.788	731.697	439.722	448.033	935.546	597.231	449.404	459.568	515.368	420.705	318.232	404.286	499.794	406.783	367.075	371.243	593.805	362.565	445.685	479.401	475.42	439.011
M151T65	151.112	151.112	151.112	65.3427	60.2057	78.7507	8	3	1	0	2	0	195.951	2012.34	3013.99	3065.14	2194.07	1937.17	3249.62	3211.75	4372.72	3210.03	2463.81	3013.79	3027.35	2677.5	2603.35	2643.5	3278.03	2351.46	3221.06	3262.87	3240.24	3312.65
M151T828	151.148	151.148	151.148	827.748	826.521	828.819	19	5	4	3	4	3	2053.32	4228.71	4055.21	3825.85	4397.93	4894.06	2341.69	2047.79	2685.71	1974.88	2487.83	2258.07	3835.5	3737.06	4259.19	3337.52	3449.92	3647.81	2288.92	1256.98	1503.61	1060.88
M151T869	151.148	151.147	151.148	868.542	867.681	869.15	15	5	1	3	5	1	1728.78	3541.97	5360.67	4219.89	4044.89	3873.22	1125.38	2704.8	1386.55	1344.22	2460.54	2121.92	2348.05	4170.04	4337.69	3046.93	4327.25	4484.82	857.893	1438.69	881.922	607.62
M151T6	151.148	151.148	151.148	5.60071	2.34343	14.0977	13	2	2	1	2	1	167.144	472.034	331.811	449.393	368.23	486.92	527.199	474.3	444.095	426.968	294.335	501.727	327.524	432.876	402.673	467.245	249.586	298.933	0	403.456	546.39	404.697
M151T40	151.148	151.148	151.148	40.1597	27.2501	60.3682	25	2	2	1	2	1	163.504	511.984	390.586	599.519	291.222	571.994	540.926	601.949	789.44	500.81	452.188	560.638	407.33	419.799	456.437	468.09	326.59	488.202	552.212	649.124	610.207	792.943
M151T20	151.148	151.148	151.148	19.6337	16.2567	24.5467	9	1	2	1	2	1	179.759	635.289	436.683	586.163	652.911	750.915	673.176	774.152	506.398	665.524	512.298	659.115	442.295	539.527	530.262	565.977	301.585	174.031	663.432	755.82	747.357	338.872
M151T72	151.148	151.148	151.148	71.7881	65.3794	82.4689	11	2	2	1	2	1	176.935	2195.62	1360.39	2247.47	2342.28	2490.54	2376.34	1746.68	1813.32	2334	1764.19	2284.56	2210.03	1946.27	1946.39	1959.42	387.037	334.616	2298.21	2453.48	2416.68	479.284
M152T1220	151.938	151.938	151.939	1220.36	1219.77	1221.35	8	1	2	0	2	3	410.094	385.628	425.239	363.448	605.505	608.576	364.446	563.94	470.313	633.672	402.077	369.705	759.539	364.312	209.531	564.874	423.475	218.734	508.398	290.208	359.503	644.35
M152T94	151.951	151.951	151.952	94.424	93.7681	94.7966	21	5	4	3	5	4	5117.03	3884.03	5125.95	8666.6	6303.87	4710.14	3303.44	4138	4471.63	2836.86	5330.51	4476.73	4586.88	4457	5037.15	2448.24	4012.77	4859.53	5617.73	8751.86	2489.43	7292.44
M152T98	152.032	152.031	152.032	97.6458	97.0951	98.1313	21	5	4	3	5	4	3341.7	6743.63	8196.07	6671.82	7088.67	6464.87	2484.22	2921.88	2605.13	3339.85	4960.92	6396.22	5007.3	5815.64	6756.94	6248.67	6564.4	5706.21	3552.54	3223.6	4401.27	4065.36
M152T189	152.032	152.032	152.032	188.869	188.2	189.043	6	4	1	0	1	0	148.135	912.444	817.613	878.048	738.235	755.858	511.709	710.955	540.702	864.107	712.083	688.227	848.458	583.351	666.284	866.26	725.456	671.347	551.694	447.28	660.517	568.001
M152T134	152.057	152.056	152.057	133.866	133.029	144.903	24	5	4	3	5	4	6830.28	7697.99	6909.54	7620.34	7171.28	8258.17	13086.8	20792.2	14396.8	21979.3	10808.1	10464.1	10814.7	13573.3	16284	22294.2	19688.3	20944.2	15867.2	13344.3	18273.6	16362.3
M152T385	152.057	152.056	152.057	384.801	384.113	386.142	21	5	4	3	5	4	2100.45	3542.74	3967	4495.6	4344.26	3486.61	2203.16	2807.64	2477.16	2660.48	3862.65	4818.29	4192.21	4867.46	5322.08	5762.5	5221.8	5431.26	2738.22	2777.07	2838.4	2632.2
M152T186	152.057	152.057	152.057	185.7	184.984	186.161	16	0	4	3	5	4	1433.25	2178.68	2178.85	2348.7	2113.32	2313.6	5668.94	12001.3	6403.18	11944.5	5037.99	5968.99	3141.29	4874.74	2807.61	3062.5	2852.51	3146.4	6219.54	7260.11	7823.75	8069.96
M152T280	152.057	152.057	152.057	280.274	268.071	280.578	6	0	0	1	5	0	693.771	1424.11	1532.69	1495.11	1342.57	1389.01	1444.8	1387.92	1405.06	1537.9	5900.37	3893.41	7101.72	2365.05	3687.74	6999.37	5870.65	4912.02	1562.88	1586.39	1434.59	1503.61
M152T245	152.057	152.057	152.057	245.247	242.179	246.005	4	4	0	0	0	0	632.447	10533.9	11092.4	12993.3	9268.52	7858.14	4076.88	4759.41	4459.66	5234.38	2576.02	3159.78	3277.65	7491.93	8193.66	8644.57	8831.17	8951.09	5159.09	4761.61	4065.3	5107.84
M152T133	152.07	152.069	152.071	133.142	132.124	134.114	17	5	2	3	5	2	6830.28	5120.85	3553.02	4825.07	3924.47	4697.27	1389.76	946.125	14077.4	21476.6	2622.92	2936.1	3226.87	1747.83	3346.36	3706.8	2301.37	4238.42	15584.8	1259.54	17808.7	1452.39
M152T192	152.07	152.07	152.071	192.017	191.46	193.17	13	5	2	1	4	1	1247.45	1996.12	1984.16	2322.71	2025	2330.27	3671.42	559.47	4785.76	841.367	3255.87	2818.79	1470.22	2144.63	1260.53	1388.86	1304.47	1127.7	4397.34	574.041	5159.49	4927.17
M153T136_1	153.041	153.04	153.041	136.276	135.441	139.838	7	4	0	3	0	0	396.735	450.196	522.871	510.146	677.175	681.047	53.6609	73.4695	18.6979	197.859	803.04	912.804	859.157	135.739	372.799	415.421	139.958	128.885	44.3401	65.4196	18.2906	86.5907
M153T228	153.041	153.041	153.041	228.24	227.144	228.612	6	5	0	1	0	0	178.252	926.857	775.385	994.063	920.72	884.09	264.741	322.817	281.148	390.548	638.085	716.117	856.189	484.014	479.161	534.05	559.777	525.006	337.121	236.836	342.622	280.92
M153T384	153.04	153.04	153.041	384.205	384.081	384.581	4	0	0	0	4	0	195.873	273.05	262.959	274.705	390.108	367.895	210.121	302.21	190.862	227.667	215.039	245.623	242.022	402.715	417.515	340.012	465.022	356.107	219.589	243.625	208.311	151.157
M153T514	153.054	153.054	153.055	513.637	513.257	514.651	21	5	4	3	5	4	1141.19	3062.48	3031.66	2499.26	2352.43	3666.39	2643.8	2766.35	2549.06	2643.6	2144.8	2887.74	3139.35	2056.2	2538.68	2226.26	2053.34	2177.45	2725.24	2298.13	2395.14	2600.1
M153T136_2	153.059	153.059	153.06	136.376	133.095	137.85	4	0	1	0	3	0	523.684	2020.96	1906.62	1539.74	1974.42	2245.45	1950.15	1311.2	1697.15	2378.8	2095.77	1697.54	1433.57	1704.43	1761.78	887.536	863.462	1242.4	2258.61	1946.72	2074.05	2151.62
M153T10	153.091	153.091	153.091	10.1671	1.7318	22.0908	18	2	2	0	3	1	574.518	3477.66	831.647	3203.56	3583.4	1474.57	3625.47	592.622	396.701	3567.2	2946.1	3477.49	3449.75	3325.05	503.685	3113.66	831.812	821.519	3790.7	1318.84	3692.8	3699.45
M153T41	153.091	153.091	153.091	41.1132	25.3801	55.5608	22	2	2	0	2	0	602.382	2968.74	409.377	2946.16	2623.99	570.451	3062.01	413.994	820.336	2279.11	2390.73	2620.36	2982.61	2383.7	2573.84	2313.57	1844.19	1070.47	2515.63	2863.16	2760.27	2608.64
M153T71	153.091	153.091	153.091	70.8495	61.8227	82.5642	11	2	3	0	2	1	615.841	10485.3	2812.82	10042.4	10360.5	3708.45	10933.8	434.652	2390.19	3528.76	9177.72	10702.3	10199	9585.08	9668.28	9615.6	1520.64	2230.05	10088.1	1067.48	10458.2	10489.2
M153T1238	153.127	153.127	153.127	1238	1233.99	1238.94	3	0	1	2	0	0	520.752	6518.87	6575.2	6639.91	6122.65	7139.7	7025.1	5898.27	10639	6177.74	4713.54	6007.38	5824.32	6098.89	5997.62	5901.61	6181.61	5827.65	6588.6	5522.37	6707.57	6045.72
M154T94	153.949	153.949	153.95	94.171	93.7673	94.7966	7	3	1	1	0	2	1162.06	342.384	257.451	1662.14	785.175	545.756	125.745	736.836	562.445	208.764	587.627	515.765	423.993	538.924	360.913	24.4463	372.116	396.073	850.314	1431.51	179.881	806.492
M154T96	153.991	153.99	153.991	95.976	95.486	96.6738	17	5	4	3	5	0	1983.18	2123.81	2146.41	1196.4	2026.74	1788.95	701.36	993.802	668.244	1077.9	1618.03	2053.48	1968.63	2425.71	2176.06	2911.03	2780.7	2436.69	349.961	188.685	527.448	436.203
M154T107	154.059	154.058	154.059	106.95	106.558	107.327	21	5	4	3	5	4	698.642	1263.89	975.597	910.769	1008.29	1171.5	1735.61	1826.33	1686.88	1730.19	1162.58	1246.26	1247.88	738.644	622.787	782.166	733.968	703.939	1319.14	1647.2	1442.25	1439.75
M154T208	154.084	154.084	154.084	207.706	206.943	208.14	13	5	0	3	4	1	190.518	1107.18	889.773	945.417	1083.03	1338.62	952.17	1043.32	971.718	1133.52	1149.27	1077.05	1375.45	1065.62	1217.74	924.873	1120.39	1035.64	927.272	873.917	789.466	902.879
M154T188	154.084	154.084	154.084	187.71	187.589	188.849	6	2	0	1	3	0	131.513	760.211	803.835	922.192	798.603	758.26	574.784	637.955	697.602	708.542	879.892	717.971	826.428	858.079	780.854	649.416	793.823	801.442	626.913	648.436	607.233	618.912
M154T449	154.123	154.122	154.123	449.065	448.453	449.564	21	5	4	3	5	4	474.391	767.881	1061.12	551.778	370.467	625.625	900.597	833.7	916.117	1148.98	714.14	825.66	959.86	544.8	677.009	853.755	718.614	897.774	877.265	694.581	901.254	713.411
M155T1223	154.967	154.966	154.967	1222.63	1221.06	1223.08	5	3	1	1	0	0	447.502	908.803	997.944	692.308	935.676	789.825	719.455	541.605	1079.43	1136.15	924.849	966.197	1053.8	975.151	1055.56	1039.04	878.379	1219.2	696.134	803.575	1124.97	884.36
M155T96	155.043	155.042	155.044	96.1895	95.9445	96.4841	5	2	1	2	0	0	479.239	194.385	490.863	367.748	621.441	279.943	277.696	617.755	440.831	553.627	345.062	415.664	349.215	348.248	479.367	255.474	557.829	427.325	231.432	380.558	692.602	364.554
M155T747	155.047	155.046	155.047	746.66	746.263	746.989	6	2	2	0	0	2	254.946	240.485	413.739	245.292	250.923	544.209	534.67	291.965	488.79	391.09	175.166	339.192	406.297	304.873	349.558	319.022	236.156	343.337	509.315	435.755	332.19	322.054
M155T385	155.082	155.081	155.082	384.801	383.828	386.82	13	5	0	3	5	0	540.53	1110.03	1236.19	1315.28	1220.26	1378.96	320.598	265.18	213.753	335.617	704.594	756.173	646.264	696.443	765.864	492.598	556.768	710.109	253.203	243.253	258.265	202.592
M155T133	155.081	155.081	155.082	133.157	132.267	133.671	12	5	0	2	5	0	1338.14	3093.58	2233.22	2754.95	3164.49	3426.76	256.157	128.329	151.884	219.257	1503.61	380.262	1098.26	1369.91	1640.34	1510.38	1973.15	2279.08	104.497	198.634	76.6567	144.366
M155T436	155.154	155.154	155.154	435.582	435.048	436.142	18	5	4	3	2	4	233.28	581.896	591.558	537.36	668.198	603.541	658.384	603.201	570.911	698.622	605.686	538.292	656.557	502.594	531.224	478.91	356.729	446.867	751.226	694.655	610.222	670.394
M156T1221	155.974	155.974	155.975	1221.35	1220.55	1222.1	21	5	4	3	5	4	485.203	1679.48	1840.24	1342.86	1450.5	2038.87	1507.3	1421.88	1385.69	1718.94	1681.9	1378.6	1492.73	1698.2	2011.88	1590.9	1703.88	1329.26	1350.06	1463.1	1500.77	1156.89
M156T1255	155.974	155.974	155.975	1255.16	1231.96	1279.97	74	4	4	2	5	2	166.369	721.055	755.366	715.261	3295.93	513.858	541.909	564.407	415.35	507.865	622.455	441.642	942.018	626.789	668.214	776.956	787.645	389.267	765.487	893.347	572.584	531.568
M156T1292	155.974	155.974	155.975	1292.17	1281.89	1300.3	22	4	3	2	2	2	139.841	369.441	745.186	408.785	374.269	611.255	268.608	175.268	379.692	257.281	388.383	310.569	340.7	469.986	2351.49	389.292	323.893	385.959	554.579	364.305	453.442	248.377
M156T1311	155.974	155.974	155.975	1311.48	1301.96	1318.42	21	4	3	2	2	1	102.665	216.847	445.687	374.698	420.903	286.678	190.626	171.022	397.052	325.81	258.51	235.001	293.487	223.938	538.062	251.174	235.099	216.642	369.645	429.821	214.342	170.003
M156T98	156.042	156.041	156.042	97.5717	97.3254	97.9747	8	0	4	0	0	4	739.221	97.5637	221.232	265.891	241.391	132.28	709.892	912.813	859.216	442.743	310.037	361.235	255.736	204.886	221.304	138.844	326.519	122.911	1055.46	1301.42	709.869	1305.25
M156T96	156.077	156.076	156.077	95.7016	94.8276	96.6738	21	5	4	3	5	4	8405.63	6867.66	8369.05	8333.07	9833.94	6537.04	5028.62	5550.04	6017.23	5872.49	6702.28	8225.16	8034.2	7496.21	10047.9	5879.46	9387.16	8811.79	7395.4	5731.92	5908.27	6943.51
M156T123	156.102	156.101	156.102	123.308	122.582	123.946	10	0	4	2	0	4	426.456	248.549	345.626	276.675	290.825	311.145	724.647	635.523	959.819	701.738	338.36	409.112	423.653	189.415	284.371	232.38	198.154	272.956	956.391	911.164	1049.78	1132.46
M156T197	156.138	156.138	156.138	197.399	193.491	203.705	8	0	2	0	3	1	138.384	1390.55	1553.82	1149.49	1053.52	1469.68	1478.48	1273.52	1199.83	1581.25	538.053	545.047	693.515	829.479	1102.74	1211.74	1261.12	1148.66	1337.24	953.097	1530.5	1274.05
M156T367	156.138	156.138	156.138	366.674	366.389	366.958	2	0	0	2	0	0	133.599	1164.05	1307.59	954.903	843.574	1162.74	1013.18	916.538	938.178	1022.01	1181.31	1383.73	1445.47	1136.15	1193.14	916.722	1138.32	1258.73	1097.52	672.487	1007.41	922.933
M156T224	156.138	156.138	156.138	224.233	222.809	225.657	2	0	0	2	0	0	123.901	823.728	676.204	776.823	743.46	742.797	664.714	595.496	611.944	533.978	1328.53	1201.3	1442.58	772.205	698.462	709.742	600.462	548.594	675.836	551.715	678.738	633.788
M157T214	156.981	156.98	156.981	213.582	212.337	213.804	7	1	2	3	1	0	164.602	987.078	1255.13	1158.23	1078.2	1105.8	694.046	1468.89	797.87	1079.87	1093.18	1119.23	1219.3	909.009	998.515	986.506	855.972	998.5	907.629	879.169	942.776	993.011
M157T149	156.981	156.981	156.981	148.652	147.823	149.165	3	0	2	0	1	0	169.335	391.474	504.637	444.53	327.805	464.565	190.322	803.156	243.781	672.395	276.21	351.02	280.019	606.413	423.219	635.192	523.639	596.998	276.69	188.477	381.68	333.256
M157T126	157.011	157.01	157.011	126.244	125.819	126.618	21	5	4	3	5	4	541.962	1466.39	1376.49	1141.41	1183.6	1358.98	765.621	850.797	701.921	1000.4	1365.6	1281.08	1150.82	1261.85	1252.13	1410.24	1332.27	1387.68	1268.14	1181.48	1171.25	1010.94
M157T828	157.013	157.012	157.014	828.01	827.173	828.615	6	0	1	3	0	2	11706.6	0	138.619	136.368	107.785	160.592	362.544	523.249	626.138	650.151	36290.1	33439.6	35276.6	0	159.338	181.916	0	54.4977	789.694	396.111	571.013	374.81
M157T80	157.035	157.034	157.035	80.1529	79.5522	81.3037	20	5	3	3	5	4	220.935	1162.15	1062.56	1126.81	966.463	1033.63	959.385	775.996	816.085	831.486	768.986	738.568	899.69	1019.77	927.151	946.063	821.776	1002.7	1059.51	1328.42	618.344	1042.7
M157T399	157.083	157.083	157.084	399.217	398.964	399.59	5	1	1	2	1	0	182.189	397.016	478.761	457.149	474.083	543.775	724.424	706.589	547.134	577.812	599.21	591.568	622.636	767.253	526.415	830.006	642.959	523.46	656.902	679.938	783.129	662.407
M157T132	157.097	157.096	157.098	131.697	131.102	132.691	5	1	2	1	0	1	670.683	303.303	401	620.168	479.832	730.278	574.526	675.297	437.351	521.194	328.492	711.627	513.398	80.3965	97.7203	121.971	327.905	370.67	653.19	503.884	220.352	319.232
M157T67	157.101	157.101	157.101	66.5893	64.5597	68.6189	2	0	2	0	0	0	170.04	3047.55	2936.76	2824.06	2778.79	2921.85	2911.33	2454.91	1962.78	2449.1	2228.58	2406.93	2424.16	2820.21	2556.07	2849.62	2618.11	2756.13	2770.99	3081.31	2417.39	2471.85
M157T96	157.108	157.107	157.108	95.5237	95.3881	96.044	4	1	2	0	0	1	936.275	531.94	705.8	517.002	682.112	638.74	157.728	398.225	504.999	410.912	369.404	791.546	569.108	439.1	521.026	413.884	974.695	547.808	508.391	301.81	479.559	497.538
M157T840	157.122	157.122	157.122	839.952	839.343	840.36	4	0	0	0	1	3	1001.24	0	0	0	124.567	0	0	0	0	0	274.267	171.193	24.4873	0	26.7457	0	2030.23	0	2409.02	512.825	1151.87	0
M158T828	158.017	158.017	158.017	828.119	827.965	828.273	2	0	0	2	0	0	1177.64	0	0	0	0	0	0	0	0	0	1532.93	1273.13	807.895	0	0	0	0	0	0	0	0	0
M158T124	158.027	158.027	158.027	124.493	124.015	124.92	16	0	4	3	5	4	1079.6	107.518	71.1179	74.3376	128.901	110.034	2454.87	2223.45	2748.97	2231.15	1179.67	1432.72	1040.51	805.949	680.35	740.64	732.811	812.224	1837.11	2389.16	1522.01	1977.17
M158T96	158.092	158.092	158.093	95.8041	95.0528	96.0573	20	5	4	3	5	3	2207.47	1524.36	2807.65	2389.66	3034.13	1485.19	1752	1785.44	1639.31	2142.15	1863.91	3409.28	2135.26	2215.43	2672.14	1611.55	2627.47	2530.94	2223.06	1722.17	1869.16	2048.96
M158T474	158.117	158.117	158.118	473.892	473.092	477.801	13	5	2	2	4	0	211.167	982.665	854.216	865.997	512.493	1018.94	305.414	603.105	320.179	677.075	608.343	750.53	769.274	341.066	755.599	681.172	741.19	915.188	627.747	412.625	415.69	513.341
M158T644	158.154	158.154	158.154	643.594	643.145	644.072	21	5	4	3	5	4	1956.45	5177.78	6810.09	6292.23	5429.14	6013.76	6183.85	5836.86	5486.31	5248.83	5710.03	5438.75	5673.55	5808.39	6327.44	6263.86	5689.37	6403.31	5862.89	6262.08	5906.46	6393.97
M159T90	158.964	158.964	158.964	89.8662	89.1723	90.2801	21	5	4	3	5	4	8591.31	37299.6	38218.9	31526.8	35038	36758.9	25764.8	25676.8	25210.2	26692.2	32049.9	32102.4	31632.4	43146.4	35769.7	47428.7	38644.5	38959.3	22262.1	19497.5	29776.8	19585
M159T205	159.028	159.028	159.028	204.695	204.193	205.615	21	5	4	3	5	4	1007.42	5219.26	4482.61	4873.49	4372.49	8450.44	843.12	8348.18	1633.15	7469.49	5128.5	5616.65	6040.7	5500.36	4946.53	7213.3	7275.21	6906.49	5252.67	4605.47	6602.06	5703.7
M159T219	159.028	159.028	159.028	219.488	218.813	223.154	5	3	0	0	1	1	239.653	1900.02	1827.94	1981.59	1942.96	1734.88	227.855	815	285.514	822.021	245.616	219.762	256.088	1748.78	1829.64	2058.16	2046.96	1839.48	671.505	647.292	725.206	918.235
M159T80	159.05	159.05	159.05	80.0284	79.406	80.8272	21	5	4	3	5	4	1339.31	8084.97	8007.33	8433.7	7233.28	7072.96	6653.64	5699.89	6063.56	5361.66	5522.51	5422.89	6464.98	7391.14	7051.29	5939.12	6022.96	6468.23	7547.61	9584.54	5173.15	6803.95
M159T101	159.076	159.076	159.077	100.51	100.033	100.877	16	3	4	3	2	4	1318.17	1404.39	1159.67	1568.74	1278.43	1203.96	2967.68	3503.44	3628.44	3379.96	2055.82	2227.68	2048.23	962.469	933.298	904.021	1050.04	851.725	3514.57	3164.17	3135.39	3662.48
M159T121	159.076	159.076	159.077	120.678	120.379	121.229	13	5	0	3	5	0	1245.27	3368.59	3380.11	3910.11	3130.04	3749.08	439.405	437.734	461.201	472.48	1792.95	1802.02	2112.01	2074.3	2163.82	1968.73	2521.05	2097.06	535.622	666.691	608.816	545.193
M159T418	159.092	159.091	159.092	417.912	417.292	418.649	21	5	4	3	5	4	4792.29	12313.3	10403.5	10658.4	10735.6	11125.6	8345.96	8512.75	9419.66	7870.33	10279.1	11016.4	9147.42	11346.8	11886.2	11004.1	10171.2	8813.44	7009.69	9848.28	8673.97	9774.11
M159T644	159.157	159.157	159.157	643.675	643.262	644.072	19	5	4	2	5	3	241.168	465.274	640.758	575.046	545.825	591.758	528.019	581.106	549.182	461.151	587.899	529	470.986	555.135	563.351	639.004	534.794	675.325	578.462	655.206	557.106	618.278
M160T1268	159.969	159.969	159.969	1268.38	1254.91	1281.09	57	5	4	3	5	4	372.425	3355.91	2326.59	9102.7	1554.36	1031.59	727.488	1031.4	1679.38	1255.2	7248.57	2436.42	449.796	2353.04	5047.05	1748.38	2070.31	2722.41	13043.9	2364.99	1338.32	1023.1
M160T1287	159.969	159.969	159.969	1287.46	1281.21	1294.71	29	4	4	3	3	3	317.533	957.743	1279	1782.02	2934.3	1629.05	1468.39	708.162	4245.8	1318.42	1349.54	2632.36	936.082	1177.13	1662.49	2019.72	774.278	1462.46	1585.79	1963.59	2156.58	199.385
M160T1308	159.969	159.969	159.969	1307.83	1295.24	1319.35	55	5	4	3	5	4	268.97	2222.19	801.36	1149.11	1662.29	1238.34	910.883	635.231	672.524	575.642	1064.52	1129.73	1614.49	1364.05	1118.19	1426.2	1389.43	608.512	4018.48	494.111	1772.58	1034.43
M160T1244	159.969	159.969	159.969	1244.12	1232.85	1254.32	40	5	4	3	5	3	362.349	4262.06	3981.84	1324.67	984.81	1014.4	1115.62	1008.8	1061.1	1294.21	1395.7	3070.71	3952.92	1486.12	1966.65	915.061	2319.23	1428.94	1399.52	2172.03	1734.14	3105.06
M160T1221	159.969	159.969	159.969	1221.35	1220.66	1222.1	21	5	4	3	5	4	1910.3	8071.28	6084.44	5729.28	6034.5	6483.93	5687.21	5967.8	5513.71	5832.24	6407.28	5643.79	5579.65	6499.27	8155	6305.49	5802.76	7277.54	5495.05	5650.39	7471.19	5202.08
M160T89	159.968	159.967	159.968	89.2896	88.5262	89.6774	8	3	2	1	2	0	316.049	839.053	1142.22	593.777	849.847	620.46	347.957	579.509	549.755	422.689	626.624	868.593	1030.38	945.979	542.453	928.923	882.457	809.349	329.872	387.676	632.125	296.756
M160T501	160.043	160.043	160.043	500.784	500.31	501.351	21	5	4	3	5	4	3771.81	13552.1	13748.8	16087.3	13459.4	14290.6	4295.6	4327.26	5419.31	6327.97	10459	10481.4	10811.7	10300.2	12185.4	14532.7	13353	12342.5	5000.97	3649.64	4862.02	3671.11
M160T582	160.043	160.043	160.043	582.178	581.908	582.615	21	5	4	3	5	4	4468.76	10876.7	12561.1	13725	12641.4	13837.9	8405.45	8553.1	7642.08	9904.39	11219.5	11780.1	12098.5	10536.9	10978	14694.8	13797.3	14083.3	6808.28	4910.71	7306.67	5376.41
M160T540	160.043	160.043	160.043	539.536	539.333	540.207	16	4	0	3	5	4	554.859	1489.14	1313.87	2446.1	1389.56	1517.94	540.228	578.567	514.492	720.779	1244.92	1395.74	1306.33	1288.58	1521.51	1633.89	1602.6	1273.89	999.866	1034.4	814.932	618.811
M160T520	160.043	160.043	160.043	520.208	519.652	520.589	13	2	1	3	3	4	579.533	1789.13	1896.64	2136.97	1838.87	1585.57	992.091	977.096	858.391	1317.07	1359.58	1369.99	1739.18	1376.94	1540.7	1839.3	1530.08	1742.12	926.213	660.868	856.814	687.89
M160T80	160.051	160.051	160.051	80.1925	79.6586	80.7733	21	5	4	3	5	4	335.96	1896.6	1859.31	1981.24	1681.08	1567.9	1661.88	1299.95	1495.64	1298.95	1206.05	1256.72	1573.79	1628.93	1668.8	1331.78	1371.11	1468.17	1809.69	2119.86	1127.28	1560.3
M160T125	160.06	160.06	160.061	124.787	123.732	125.268	21	5	4	3	5	4	1087.68	1333.47	1417.4	1672.74	1449.08	1510.5	5414.93	4794.03	4883.17	5178.62	3631.14	4304.58	4839.34	3190.38	3902.46	5396.89	4496.77	5306.12	2848.29	3279.17	2914.55	2538.11
M160T387	160.076	160.075	160.076	387.39	386.375	389.48	21	5	4	3	5	4	10167	13073.2	14617.8	16361.4	16696.9	15063.2	15370.9	18477.1	15032.7	17074.3	15266	19217.4	16500.2	9021.07	8957.99	9698.51	10573.3	10873.8	25832	24801.6	27551.5	28929.2
M160T418	160.095	160.094	160.095	417.992	417.292	418.649	21	5	4	3	5	4	738.812	1633.6	1439.56	1108.49	1409.28	1465.34	1222.08	1064.16	1164.45	859.387	1298.77	1272.56	1131.91	1478.76	1457.8	1358.91	1212.22	868.248	792.032	1326.3	1144.62	1156.57
M161T1220	160.949	160.949	160.95	1220.11	1220	1220.68	6	1	2	0	1	2	303.282	110.303	249.489	116.62	131.739	371.986	197.917	173.587	348.281	304.306	105.873	277.731	228.297	197.477	198.208	248.168	321.274	67.0484	239.144	159.57	444.225	433.147
M161T79	161.012	161.011	161.012	78.741	77.6728	80.0284	21	5	4	3	5	4	376.874	1727.99	1442.9	1321.77	1307.1	1370.94	1159.05	1108.27	1127.93	1162.64	1154.07	1089.06	1487.51	1307.48	1713.47	1480.52	1275.21	1422.34	1135.5	1673.91	1053.12	1553.09
M161T582	161.046	161.046	161.046	582.175	581.872	582.593	20	5	4	3	5	3	447.479	1124.37	1104.12	1340	1193.62	1196.75	714.418	772.526	628.232	870.778	933.188	1065.55	1098.3	953.186	1080.42	1172.62	1145.45	1189.97	604.373	406.076	677.005	450.24
M161T501	161.046	161.045	161.046	500.642	500.106	500.937	14	5	1	3	5	0	429.533	1430.8	1343.4	1501.97	1204.29	1344.74	491.027	404.107	486.831	540.237	729.647	882.656	1028.08	974.744	1095.39	1231.02	1223.97	1132.06	456.512	423.224	472.587	396.619
M161T80_1	161.048	161.048	161.048	80.2913	79.5522	81.3868	21	5	4	3	5	4	256.398	1352.12	1127.54	1373.71	1250.66	1167.58	1076.42	981.506	1045.58	735.797	905.074	932.368	1136.57	1208.02	1215.49	824.46	1084.11	1112.61	1189.34	1584.58	748.054	1062.06
M161T864	161.06	161.059	161.06	864.275	863.887	865.132	20	4	4	3	5	4	9404.75	7581.02	7712.41	423.823	6914.76	610.574	477.122	1411.21	1460.17	3701.88	7368.9	6952.67	6723.31	8255.23	12016.7	29409.8	13083.5	3647.1	7392.89	4072.15	9500.38	9394.59
M161T80_2	161.065	161.064	161.065	80.317	79.2142	81.4922	17	5	3	0	5	4	224.984	1058.4	1025.17	1051.51	933.856	972.522	892.58	1078.05	810.838	722.085	781.729	934.871	932.224	921.033	896.556	678.802	845.537	678.08	1125.84	1240.63	705.576	817.934
M161T387	161.079	161.078	161.079	387.39	386.375	389.48	21	5	4	3	5	4	1533.02	1589.92	1723.43	2002.25	2026.17	1572.89	1699.4	2466.21	1870.54	2127.19	1753.23	2392.76	2097.99	1226.03	957.078	1094.35	1163.06	1225.87	3346.48	3215.76	3626.95	3942.19
M161T799	161.096	161.095	161.097	799.198	798.664	800.001	15	4	2	3	3	3	496.734	801.354	936.704	444.633	550.436	1344.18	1845.83	776.509	2013.14	784.809	555.232	809.6	581.523	858.8	692.658	810.882	1154.21	679.852	1359.16	1367.35	1733.39	826.353
M161T677	161.096	161.096	161.096	677.163	676.614	677.848	13	3	2	2	3	3	2204.24	1699.29	1035.25	1917.42	1536.21	1008.46	1340.41	781.44	1046.26	5689.11	877.292	2033.94	1702.11	5759.79	769.767	3905.35	3059.38	1497.8	980.447	2146.71	4211.37	2802.38
M161T973	161.132	161.131	161.133	972.849	972.249	975.089	16	4	4	0	4	4	524.341	881.885	860.616	673.928	475.216	837.825	732.069	1001.6	709.098	938.098	461.667	157.147	219.083	1257.4	1083.8	755.058	519.437	214.04	506.513	685.005	1276.35	924.166
M161T5	161.132	161.132	161.133	4.76693	1.7318	10.0627	12	1	2	1	3	0	231.551	564.444	1004.43	927.769	982.109	1093.32	946.49	470.052	872.2	916.523	698.266	1005.3	352.553	897.932	861.254	865.45	584.685	543.3	1136.04	934.191	1057.56	1010.01
M161T37	161.132	161.132	161.133	37.168	26.4867	53.1247	18	1	2	1	3	1	218.913	1044.15	1137.98	1165.37	1095.44	1221.83	1047.69	1116.46	983.516	1132.34	1050.19	1050.95	427.533	239.386	882.979	1016.24	533.806	533.063	626.339	1008.1	1218.75	1121.15
M161T21	161.132	161.132	161.132	20.5078	15.3637	26.3207	9	1	2	1	3	0	199.212	1136.2	1086.23	982.734	1223.11	1249.67	1143.91	427.376	1002.34	1066.54	1026.47	1224.89	636.055	376.866	1016.23	1015.48	466.367	355.756	1160.87	1041.36	1210.82	1119.13
M161T67	161.132	161.132	161.133	66.9877	58.2467	82.9405	15	1	2	1	3	1	225.524	2629.43	3660.75	3609.03	3714.35	3985.63	3911.39	2479.98	293.707	3758.07	3306.72	3734.13	1389.41	2717.53	3440.64	3354.32	344.348	2993.89	2337.26	3742.97	3699.35	3931.55
M162T1220	161.97	161.969	161.97	1220.03	1219.69	1220.55	20	5	4	3	4	4	997.333	2272.11	1497.19	1694.35	1734.72	1769.09	1475.75	1477.94	1450.11	1684.93	1549.64	1466.4	1319.37	1899.94	1537.9	2266	1779.26	1970.06	1506.84	1730.99	1404.96	1612.47
M162T133	162.022	162.022	162.022	133.172	132.778	134.114	21	5	4	3	5	4	11802	34541.7	19898.2	25257	23849.9	24758.7	22515.2	19426.9	21466.1	18562.4	23775.1	23144.5	26716.7	23868.3	32487	25393.6	25793.2	29205.7	21916.2	18508	21700.2	22617.6
M162T155	162.022	162.022	162.022	155.419	152.058	157.004	20	5	4	3	5	3	424.655	3901.51	3480.49	4567.28	3668.09	4478.5	3687.14	3401.7	3621.71	2286.4	3986.22	4452.33	3957.26	1877.3	4969.74	3053.3	1904.02	4186.37	3359.61	3903.1	2611.14	828.481
M162T582	162.039	162.038	162.039	582.173	581.908	582.823	15	5	2	3	5	0	266.935	614.596	738.282	766.19	629.459	693.507	444.137	440.272	326.199	528.652	535.878	579.333	648.1	476.135	610.45	758.596	667.268	730	330.31	245.087	348.117	244.884
M162T501	162.039	162.038	162.039	500.595	499.965	500.981	8	4	0	1	3	0	228.459	782.793	617.029	866.643	505.099	748.276	204.253	178.708	147.251	229.131	353.405	572.788	484.14	502.299	477.494	652.448	473.165	551.754	162.602	188.751	198.333	170.173
M162T387	162.055	162.055	162.056	387.179	386.962	388.771	5	0	1	0	0	4	248.944	180.737	302.129	261.83	271.995	289.663	304.732	364.559	260.493	374.486	288.989	461.421	286.133	161.687	79.8857	126.541	83.7861	149.532	525.104	630.175	604.735	567.88
M162T864	162.063	162.062	162.063	864.361	864.136	864.895	13	3	0	3	4	3	1457.62	597.837	684.707	107.025	594.401	0	0	29.1914	24.9972	85.858	583.555	503.74	629.472	793.713	1084.52	3019.87	1037.71	196.148	600.739	322.651	630.366	218.263
M162T108	162.076	162.076	162.076	108.366	108.045	108.67	21	5	4	3	5	4	5902.83	17872.2	17869.3	19172.1	18574.3	18167.7	5301.81	4681.21	4903.75	4712.3	14250.9	15108.8	14581.6	18264.5	20754.1	17049.6	20571.2	20528.8	6468.37	6868.2	6101.96	6574.75
M162T105	162.112	162.112	162.112	104.549	103.979	105.058	21	5	4	3	5	4	7544.43	11648	10898.9	10967.5	11297.5	10882.1	17341.5	17808.4	17631	17433.7	13679.7	13795.2	12476	5056.73	5189.99	5906.89	6608.68	5894.47	14258.2	14652.5	15690	13838
M163T99	162.956	162.955	162.956	98.6529	98.2123	99.252	21	5	4	3	5	4	393.288	894.436	993.587	1160.71	857.078	874.071	861.666	929.953	1026.51	917.633	831.702	1001.91	644.68	438.552	798.557	359.174	456.519	662.999	990.259	798.257	1008.78	960.631
M163T80	162.994	162.993	162.994	80.4237	79.5522	80.7733	4	1	2	0	0	1	697.007	4456.29	4104.98	691.817	4068.67	4081.27	710.987	4158.99	772.309	4018.16	3247.05	3489.51	4223.7	4330.55	4192.3	4110.19	4133.82	4094.45	4693.34	755.377	3973.86	4093.63
M163T133	163.025	163.024	163.026	133.131	131.625	133.788	18	5	4	2	4	3	1133.9	1837.14	1550.93	1572.87	1677.36	1238.53	875.647	1148.58	1266.69	1197.04	2139.33	1237.01	471.34	1364.67	1993.69	2101.06	1096.85	2155.12	2297.22	569.604	1322.71	1808.28
M163T623	163.039	163.039	163.039	622.925	622.804	623.206	4	0	0	3	1	0	2060.76	4859.84	5830.45	5178.67	4274.85	4969.96	5417.33	4895.87	5116.43	4626.73	14859.2	7375.47	8152.83	4489.15	5157.81	5173.94	5055.44	5032.5	5099.74	4821.38	5078.15	4967.72
M163T81	163.041	163.041	163.042	80.7996	79.6586	81.4168	6	3	0	1	1	1	658.737	4230.12	3026.09	4128.53	3869.11	3518.84	3670.61	3479	3582.34	3470.58	3416.78	3361.05	2663.73	4195.64	4089.55	4142.71	3604.13	4028.28	4077.58	3902.3	3641.52	3978.89
M163T127	163.053	163.053	163.054	127.061	126.47	127.57	21	5	4	3	5	4	730.218	1242.02	1520.49	1244.32	1374.71	1405.84	747.172	991.386	750.203	974.194	1238.62	987.401	911.846	1086.56	1147.36	1385.48	946.38	1438.39	1944.93	1704.83	1693.5	1707.52
M163T455	163.06	163.06	163.06	455.425	455.008	456.019	21	5	4	3	5	4	356.774	1166.67	1079.95	1213.94	917.761	1196.54	1152.47	1128.23	1083.49	1226.98	1186.45	965.005	1189.77	1028.08	892.987	1019.7	1118.23	982.219	1016.73	1225.65	1382.75	1167.08
M163T103	163.06	163.059	163.06	102.861	100.857	112.863	16	2	4	2	5	0	890.388	715.737	587.355	2771.68	3052.98	2732.51	594.491	930.937	807.142	1062.66	723.384	3103.41	780.761	1116.74	999.826	1281.23	1218.05	1062.72	2576.01	2511.18	2929.72	2463.73
M163T795	163.075	163.075	163.076	794.683	794.247	794.858	5	0	0	1	1	3	2377.94	529.782	527.672	317.114	380.555	608.933	501.929	419.169	385.902	292.091	1382.3	1174.21	1305.35	378.165	139.044	452.854	6842.76	424.399	10421.9	2949.95	5155.74	556.783
M163T108	163.079	163.078	163.079	108.431	107.71	109.125	19	5	2	3	5	4	742.683	1527.34	1502.88	1728.98	1568.76	1503.5	533.34	1314.79	548.904	1385	1490.2	1385.65	1227.76	1472.19	1644.97	1420.86	1759.92	1618.84	490.314	562.374	522.941	554.152
M163T105	163.115	163.114	163.115	104.549	103.979	105.181	17	5	4	3	1	4	944.311	1895.88	2763.83	1530.05	1404.98	1481.14	1834.34	2059.79	2029.41	2199.65	1515.42	1988.87	1382.46	1156.31	1249.24	1335.29	1420.08	776.824	1904.42	2242.65	2600.55	2226.33
M163T627	163.112	163.112	163.112	627	626.79	627.331	3	0	0	3	0	0	632.013	1393.62	1322.75	1715.25	1517.46	1633.09	1462.32	1180.57	1363.03	1148.39	2047.96	2400.47	2932.6	1203.29	1388.24	1154.07	1295.43	1398.91	1786.93	1351.58	1288.96	1410.72
M163T4	163.148	163.148	163.148	3.9238	1.82109	13.3668	11	3	2	0	3	0	303.36	1042.29	691.819	467.158	1404.59	1089.2	890.299	873.007	863.638	663.983	676.419	901.259	971.842	602.407	458.815	408.076	794.312	802.774	0	763.421	927.842	921.595
M163T31	163.148	163.148	163.148	30.5447	14.7209	45.9564	22	3	2	0	2	0	254.907	1054.23	507.124	859.079	761.89	1179.58	1014.48	759.334	1004.43	896.637	873.096	994.382	1021.04	916.797	1099.62	360.701	986.53	1023.9	1018.01	1098.99	1016.09	944.606
M163T66	163.148	163.148	163.148	65.8779	52.8774	70.0133	9	3	2	0	1	0	332.641	4784.93	3153.54	2406.78	2662.34	5349.46	4905.92	4900.93	4694.4	4124.66	3933.79	4688.62	4662.96	4555.86	2801.92	4345.85	4174.4	4530.74	4800.01	5035.87	4803.48	4861.69
M163T874	163.148	163.148	163.149	874.142	864.542	874.359	6	2	2	0	0	1	1521.06	1689.82	2301.39	399.625	515.737	628.725	387.376	1040.58	957.266	2620.26	771.019	824.031	1036.69	712.174	789.442	575.018	440.267	379.304	759.92	368.558	737.671	709.148
M163T837	163.148	163.148	163.148	837.342	835.885	838.194	4	3	0	1	0	0	743.671	793.382	577.393	970.652	858.895	730.061	489.394	797.56	258.232	637.984	776.54	1055.06	628.752	834.303	1222.96	1140.97	1209.33	847.395	1353.7	735.98	429.167	589.023
M164T1220	163.965	163.965	163.965	1219.9	1218.6	1220.24	8	2	1	1	2	2	1231.01	820.021	543.843	436.535	883.816	729.151	754.206	593.413	685.376	640.682	759.232	721.29	552.813	1012.93	894.587	820.063	587.362	1639.9	671.494	543.279	637.105	416.087
M164T1223	163.992	163.992	163.993	1222.98	1222.31	1231.22	10	4	0	1	4	0	1231.01	1464.79	1648.55	745.364	844.506	1189.3	1053.16	863.787	1052.39	1084.73	1230.89	687.227	838.48	1563.5	1967.75	2865.23	1309.68	2407.73	1035.96	940.615	1012.11	929.387
M164T79	163.993	163.993	163.993	79.1945	78.6671	81.3345	3	0	0	0	3	0	168.041	1668.42	1558.08	1448.63	1474.92	1084.77	1107.29	869.538	1000.14	907.206	986.815	1268.9	930.721	1422.77	987.529	1909.43	1671.41	1739.26	1036.24	1168.9	935.88	988.841
M164T133	164.018	164.017	164.019	133.062	132.267	134.083	8	2	3	1	2	0	1209.22	1602.97	644.145	1185.34	859.801	1571.79	556.594	344.508	915.846	545.831	620.257	408.241	1141.43	1037.07	828.48	905.074	1181.62	1969.37	391.409	310.122	515.446	283.923
M164T96	164.03	164.029	164.03	95.7564	95.3666	96.0573	19	5	4	3	5	2	2659.28	3499.1	3250.85	1965.38	3174.59	2532.83	1021.43	1740.79	726.122	1707.01	2012.64	3740.76	2335.29	3258.97	3611.24	3631.96	3489.71	3304.99	881.693	574.007	1429.13	881.537
M164T623	164.042	164.042	164.042	622.875	622.586	622.975	3	0	0	3	0	0	238.433	1123.34	1122	987.844	899.814	682.637	553.342	522.965	582.79	490.824	661.279	676.765	713.358	1039.8	1233.26	1427.19	1346.59	1487.42	710.564	581.47	563.52	556.492
M165T93	164.93	164.93	164.93	93.4631	92.8481	108.854	24	5	4	3	5	4	10028.3	25838.2	21694.5	15891.1	18680.9	26847.3	11798	16633.2	13850.7	14383.7	17277	23506.7	20077.3	20290.2	17414.9	24346.2	18685.5	19377.8	10540	6893.49	14066.4	8227.43
M165T219	165.054	165.054	165.055	219.334	218.519	219.778	21	5	4	3	5	4	5197.59	40400.6	34094.1	34687.8	32864.1	35415.2	21534.5	26349.4	23425.3	28115.7	36055.6	34790.5	39697	30969.8	40442.3	35937.5	33974.9	30119.9	23756.7	26000.8	25100.1	23966.7
M165T134	165.054	165.054	165.055	134.438	134.099	137.866	21	5	4	3	5	4	22370.6	59391.7	41495	47794.6	48129	52983.1	39138	33741.7	34703.1	38495.7	64150.8	47730.4	61547.5	45601	50848.9	53578.7	45374.6	52374.2	34070.8	29593.2	34502.4	34327.6
M165T80	165.061	165.06	165.061	80.1925	79.6586	80.9481	21	5	4	3	5	4	654.604	4046.43	4120	4308.28	4022.13	3522.16	3163.92	2668.67	3123.89	2782	2727.06	2638.55	3137.16	3579.58	3501.95	3127.86	2992.31	3281.18	3697.11	4911.59	2648.38	3074.7
M165T828	165.164	165.163	165.164	827.675	826.521	828.342	15	5	3	2	5	0	1707.4	3827.2	4596.01	4672.43	2856.77	4276.94	1685.03	1223.55	2550.47	2223.15	2837.33	2034.12	2338.36	2995.37	3745.97	2783.59	2554.66	2108.76	557.961	605.592	951.613	941.238
M165T868	165.164	165.163	165.164	868.277	867.67	868.659	14	4	1	3	4	2	1707.4	2995.12	3559.45	3164.3	3315.01	3607.54	1379.54	1101.63	757.954	796.668	2512.05	1566.25	2605	3743.4	3468.74	2762.41	2681.04	3793.2	693.524	1000.08	837.758	496.739
M166T95	165.988	165.987	165.988	94.6793	94.2397	95.0899	21	5	4	3	5	4	3835.24	5298.6	5838.99	6196.41	6062.26	6453.92	2482.94	2484.88	2420.14	2984.28	5648.52	5299.92	5218.72	5893.32	5590.95	5065.8	5803.31	6197.48	3709.52	3696.1	2639.92	3480.97
M166T108	166.048	166.047	166.048	108.22	107.836	108.639	14	5	0	3	5	1	488.059	1286.66	1397.39	1014.62	1171.3	1473.08	344.52	201.323	264.207	233.306	895.253	1033.89	888.762	1015.28	1093.5	1110.54	1076.29	1236.81	294.601	315.493	381.706	311.525
M166T219	166.058	166.058	166.058	219.303	218.312	220.047	21	5	4	3	5	4	702.704	4861.24	4244.38	4163.18	3694.66	4958.83	2541.99	3061.42	2735.45	3165.39	4205.8	3916.55	4807.83	4120.92	4690.54	3560.17	4020.2	3598.85	2775.11	3022.04	2967.26	2944.84
M166T134	166.058	166.058	166.058	134.438	134.099	137.866	21	5	4	3	5	4	3189.93	6619.95	4441.7	5189.96	6270.58	7439.54	4338.4	3944.08	3219	3425.07	8284.3	5466.35	7275.2	5151.52	6223.4	5228.53	4898.82	6429.17	4221.66	2640.98	3598.93	3478.81
M166T100	166.063	166.063	166.063	99.567	99.0199	99.6027	3	0	0	1	0	2	321.617	450.577	201.872	586.182	261.73	297.074	747.829	452.664	807.064	461.636	616.66	492.534	300.585	399.663	351.223	223.106	233.173	320.018	323.235	606.613	647.317	625.309
M166T386	166.086	166.086	166.086	386.325	374.477	387.734	23	5	4	3	5	4	36886	102434	96913.3	101719	102432	105495	74639.3	80116.6	71248	77736.8	128449	142504	133535	99159.7	110931	94218.2	107384	103107	73920	77846.6	72175.3	82257.3
M166T356	166.086	166.086	166.086	356.242	352.021	371.011	25	5	4	0	5	4	4250.86	92609.8	80326.8	73359.7	76741	41001.3	46700.1	69352.1	62322.9	72439.6	1319.61	1434.66	1100.55	22962.3	53632.3	51075.1	40870	85048.4	51176.3	46492.7	62292.8	17474.6
M167T928	167.034	167.034	167.034	928.002	927.024	929.751	21	5	4	3	5	4	71133.8	156688	156707	170304	148020	163689	222114	225950	214449	221409	164025	166660	148162	97168.4	96205.5	94057.7	100801	95829.6	205648	197132	186883	194176
M167T972	167.034	167.034	167.034	971.687	958.333	972.776	4	1	2	0	1	0	1216.05	2332.31	3470.32	915.757	1460.79	2554.14	2914.37	1737.79	5465.42	2124.26	3401.42	1547.03	2022.88	7703.06	3497.84	2316.11	854.84	2045.45	2089.34	1166.47	2203	2405.63
M167T75	167.034	167.034	167.034	75.491	68.8628	80.4254	3	0	2	1	0	0	186.023	3513.93	3240.76	3449.39	3247.79	3261.91	2946.92	3720.65	2735.19	929.2	3618.29	3196.89	2724.33	3570.4	3504.6	3432.65	3464.38	3383.21	3114.32	3100.55	3131.58	3048.65
M167T386_1	167.055	167.055	167.055	386.325	385.174	387.165	5	1	1	0	1	2	5728.08	12380.6	12765.4	1237.94	14780.7	14387.8	8617.8	1096.35	9229.1	9280.39	16050.9	19097.2	18707.7	13425	1667.68	11993.8	14085.6	14255.2	9420.95	1311.08	1227.42	10446.1
M167T138	167.059	167.059	167.06	137.866	137.838	137.905	3	0	0	3	0	0	379.731	159.989	246.153	199.509	285.409	241.078	309.658	332.794	396.631	374.909	927.353	728.877	687.661	209.616	290.843	207.71	247.483	245.527	277.973	316.323	210.199	282.305
M167T507	167.055	167.055	167.056	507.438	506.835	507.84	3	0	0	3	0	0	272.222	545.271	597.588	590.461	654.996	672.82	646.383	560.083	562.291	560.729	656.807	954.124	983.914	522.731	531.993	399.269	435.296	416.432	665.355	700.525	683.444	655.599
M167T730	167.07	167.07	167.07	729.71	728.909	730.112	21	5	4	3	5	4	1333.72	2254.32	2642.34	1978.88	2708.65	2304.39	3081.85	2183.99	2465.17	3438.53	2038.89	2462.14	3210.81	1893.92	2628.45	2934.89	2870.6	2705.92	2720.15	2653.54	2214.7	2713.74
M167T386_2	167.089	167.089	167.09	386.338	385.755	388.159	21	5	4	3	5	4	5728.08	12116.7	12713.6	13997.9	15236.2	14679.7	8829.99	10636.6	9482.85	9979.57	16120.1	18918.8	18209.6	13872.8	14875.6	12335.3	14711.9	14409.7	9463.69	10614.4	9677.23	11092.7
M167T356	167.089	167.089	167.09	355.557	350.775	371	24	4	4	0	5	3	573.214	11141	6983.2	7745.22	7534.95	4904.67	2378.52	8378.74	7338.29	9176.33	1509.08	2053.23	1962.17	3061.59	5693.13	2995.05	3731.09	9692.41	5268.75	1487.71	6875.81	1547.21
M167T868	167.179	167.178	167.181	868.293	855.696	869.202	14	5	1	2	4	0	1152.67	2467.81	2474.51	2218.58	1414.2	2159.77	89.1467	372.482	585.849	806.073	1274.95	670.695	635.533	1749.53	1143.15	1516.87	977	2909.89	155.093	93.6096	108.602	198.458
M168T928	168.037	168.037	168.037	927.918	927.024	929.751	21	5	4	3	5	4	6200.34	13607.2	13657.3	13759.5	12053.7	13891.8	18993.5	19888.4	19122.1	18431.5	14095.5	13802.5	12778.8	7456.62	9547.91	9114.07	8227.55	7047.37	18633.4	17196.9	15580.5	16331
M168T130	168.065	168.065	168.066	129.5	128.682	130.243	21	5	4	3	5	4	4099.1	13594.8	10079.3	10776.6	12779.3	12815.3	5380.07	5563.22	7490.82	5803.66	9347.3	9913.78	9989.9	5697.88	6725.95	4031.87	5457.87	5059.53	5219.41	3897.79	3939.4	3673.15
M168T113	168.066	168.065	168.066	112.789	112.25	113.624	7	3	2	0	2	0	825.16	2847.62	2854.69	3159.53	2762.62	2498.84	1616.04	989.176	1126.28	1127.77	1756.39	1974.92	2120.67	1344.99	1811.45	1842.79	1755.29	1989.6	589.146	576.215	574.384	728.339
M168T385	168.065	168.065	168.066	385.042	384.75	385.849	5	2	0	2	1	0	654.893	1379.17	1191.43	742.21	633.131	1500.08	751.42	1001.88	768.651	846.961	455.434	625.577	1583.8	1219.03	437.895	1061.45	1393.82	1402.6	910.385	827.187	947.308	1010.13
M168T387	168.092	168.091	168.092	386.566	385.491	387.437	21	5	4	3	5	4	654.893	1377.11	1091.18	1327.81	1258.98	1464.64	745.011	930.403	703.157	972.868	1319.04	1761.06	1655.61	1025.43	1546.64	987.444	1344.62	1377.9	801.968	803.461	893.311	1023.49
M169T1258	168.925	168.925	168.925	1257.8	1247.83	1273.08	17	4	2	1	1	0	123.965	396.889	302.741	341.143	379.142	381.464	431.321	281.426	377.736	376.51	414.655	318.551	591.323	856.476	455.133	357.833	382.631	347.898	384.882	333.938	332.619	318.844
M169T1237	168.925	168.924	168.925	1236.51	1225.46	1244.55	13	4	2	1	1	0	136.971	1640.99	346.685	301.832	1530.99	785.75	74.3993	872.113	795.635	414.253	881.713	743.364	349.158	1220.17	1019.33	812.949	886.061	951.701	743.227	750.065	728.03	774.599
M169T33	168.988	168.988	168.989	33.0972	24.2062	51.7072	9	0	0	0	3	0	114.695	350.833	329.799	307.634	236.415	242.636	258.862	239.297	248.36	212.664	453.002	287.03	231.755	563.334	477.727	498.367	420.171	422.125	213.02	269.393	210.392	234.478
M169T4	168.988	168.988	168.988	3.96409	1.6672	7.61371	4	0	0	0	3	0	120.137	381.852	404.802	354.965	342.095	345.636	247.889	247.152	278.577	278.331	501.868	320.532	236.708	527.272	462.916	500.527	489.263	409.469	306.896	210.011	284.219	276.974
M169T17	168.988	168.988	168.989	16.5192	13.3701	17.6097	3	0	0	0	3	0	116.553	492.946	431.929	381.041	402.854	371.8	315.396	321.179	324.208	308.321	628.193	377.443	281.907	651.074	525.353	520.157	596.334	636.044	298.577	343.555	286.453	332.114
M169T68	168.989	168.989	168.989	68.1917	66.9651	75.2982	3	0	0	0	3	0	137.064	2533.49	2305.73	2302.74	1973.03	1744.64	1742.52	1620.7	1655.02	1580.73	2949.57	1851.41	1448.71	1353.6	2941.07	3075.83	2946.66	2968.94	1716.24	1672.54	1604.41	1912.52
M169T928	169.038	169.037	169.039	927.752	927.024	929.15	15	4	4	3	1	3	1417.31	1312.92	884.341	936.385	690.426	1247.85	1481.64	2172.62	1770.82	1712.72	1837.82	2096.85	1383.55	537.092	1092.27	510.295	475.618	911.487	1391.07	1644.84	782.115	852.437
M169T97	169.058	169.058	169.059	97.0323	96.4536	97.9714	21	5	4	3	5	4	8440.95	15849.7	17263	14765.8	15917.9	15087.5	3920.17	4857.91	4805.84	4545.22	10483.8	12992.8	11005.2	12981.6	12903.7	12415.1	14189.6	12228	8321.37	7783.35	7453.59	8132.74
M169T130	169.069	169.068	169.07	129.531	128.843	130.349	17	5	3	3	3	3	339.784	954.43	813.689	868.507	860.675	1210.35	402.488	351.072	455.921	381.514	557.228	790.347	780.529	480.879	452.439	461.886	488.159	363.149	414.091	375.937	356.965	399.948
M169T812	169.086	169.086	169.086	812.234	811.16	812.775	17	4	4	3	2	4	673.029	324.312	863.874	574.828	543.071	870.091	785.086	1023.66	1257.52	1264.28	1007.57	601.131	791.617	471.04	919.24	123.762	163.372	314.452	752.824	1145.8	798.817	797.906
M169T850	169.122	169.122	169.123	849.521	848.916	850.266	7	0	0	3	1	3	1987.03	0	72.0946	0	0	43.0175	0	29.5172	0	84.2205	894.22	993.058	1264.91	52.8993	59.3909	22.1794	5303.95	0	6677.81	2166.48	3246.9	80.2696
M169T856	169.195	169.195	169.195	855.844	855.441	856.255	4	4	0	0	0	0	337.517	482.846	150.739	325.703	420.964	660.48	0	0	9.04144	7.60299	0	0	0	200.79	207.463	0	0	29.3632	0	0	0	0
M170T96_1	169.965	169.964	169.965	95.7219	95.2073	96.0245	7	2	0	1	4	0	1954.22	1117.05	2721.66	1644.7	1096.28	1663.36	2169.55	1621.04	2374.5	1551.41	671.79	2799.18	2593.81	2576.72	1189.72	1114.08	1188.83	1092.72	2557.08	2899.49	2608.9	3017.52
M170T97	169.986	169.986	169.986	96.9417	96.3393	97.3595	21	5	4	3	5	4	1954.22	1411.56	1750.41	1232.93	1374.9	1212.31	1915.51	1756.39	1842.96	1438.81	1779.78	2416.44	1570.97	2169.4	2738.13	1817.81	2255.17	1995.22	2759.7	2894.95	2287.32	3066.2
M170T133_1	170.027	170.026	170.028	133.122	132.267	133.584	11	5	0	1	2	3	843.745	1119.6	1075.21	951.3	1326.19	1060.88	1020.14	484.363	454.059	643.286	934.189	662.402	240.672	622.309	827.999	734.825	995.281	1455.61	842.696	524.494	905.015	760.111
M170T99	170.042	170.042	170.043	99.252	98.6153	99.986	21	5	4	3	5	4	1920	7387.91	6325.11	5270.08	5268.63	6474.15	3985.66	4339.47	4356.2	4210.75	5410.31	5605.77	5032.11	6186.99	6058.01	7413.7	6698.18	5168.65	3191.28	2838.78	4559.09	3021.37
M170T145	170.042	170.042	170.043	144.997	144.117	158.717	13	3	1	2	3	4	482.244	2258.86	2142.06	2100.45	1772.29	2143.39	1714.36	1657.08	1736.32	1755.9	155.342	2316.08	2256.37	1504.47	1975.43	1714.89	1764.2	1989.79	2144.02	2169.85	2278.71	2157.37
M170T267	170.042	170.042	170.043	267.112	266.283	267.461	5	2	0	0	0	3	169.914	727.175	668.206	747.298	746.457	758.199	650.862	602.634	535.331	559.095	692.919	834.337	815.613	474.456	622.391	544.672	512.331	678.194	973.284	841.561	779.192	900.473
M170T418	170.06	170.06	170.06	417.884	417.292	418.649	21	5	4	3	5	4	3702.96	8055.75	6578.57	6651.3	6541.68	6956.46	5222.68	5297.33	5952.32	5032.03	6566.84	6743.19	6121.46	6713.09	7251.91	6854.66	6493.74	5233.38	4092.6	6323.77	5293.55	6579.25
M170T80	170.066	170.066	170.066	80.0647	79.4334	80.9418	21	5	4	3	5	4	624.638	4250.96	4174.17	4640	3900.29	3818.18	3818.96	3154.36	3308.4	3108.1	3275.27	2884.24	3475.27	3653.86	3606.72	3214.04	3244.14	3419.11	3812.93	4599.97	2950.01	3662.28
M170T100	170.058	170.057	170.062	100.25	96.5591	101.148	19	4	4	3	4	4	1001.19	850.852	1134.97	1093.17	999.029	1376.78	1525.26	1728.27	1539.44	1634.77	764.571	778.889	682.206	1264.09	715.934	734.747	942.319	1060.98	1704.04	1744.46	1236.08	1905.11
M170T192	170.081	170.081	170.081	192.107	190.862	192.85	21	5	4	3	5	4	510.199	2420.71	2454.95	2843.92	2315.47	2539.08	729.257	891.828	858.479	1174.19	1785.2	1614.16	1946.67	1012.97	1412.63	1520.44	1410.24	1488.96	867.769	950.329	842.894	705.507
M170T133_2	170.081	170.081	170.082	133.029	132.124	134.114	19	5	3	3	4	4	2843.39	5879.48	5233.7	5852.88	5959.64	5902.2	954.899	2080.92	1295.48	1943.49	3088.77	2865.7	3278.18	1803.73	3337.85	3832.31	2269.01	3731.83	2206.01	695.316	2264.66	1697.86
M170T740	170.096	170.096	170.097	739.751	739.113	740.392	21	5	4	3	5	4	5519.72	10755.9	6022.22	7742.16	6059.05	7160.07	5899.6	10963.1	4749.18	7760.8	7787.65	7801.33	7762.05	8489.57	9505.35	6851.82	7502.94	6318.41	6761.82	4643.32	6954.08	5811.63
M170T96_2	170.092	170.091	170.093	95.9445	95.3881	96.7025	19	5	4	3	4	3	2806.8	2135.23	2412.88	2222.66	2977.51	1818.07	1582.95	2289.93	1890.06	2377.62	1047.55	2413.59	1974.71	1623.26	1386.13	1051.03	1935.08	1486.19	1979.42	1675	1685.55	1857.91
M171T856_1	170.575	170.575	170.578	855.966	855.282	856.466	6	0	0	2	1	3	7792.02	0	216.391	0	0	0	0	737.756	0	0	6881.53	4937.48	8090.83	0	11.352	306.056	24944.1	0	30546.6	7838.75	15985.6	284.605
M171T768	171.042	171.042	171.042	768.482	754.937	770.314	5	2	2	0	1	0	1659.72	13085.7	13172.9	9006.33	12309.6	12980	15282	20604.7	11689.7	13800.4	12286.9	12756.7	15398.4	13755.2	13333.3	14000.9	13658.8	11116.5	12422.2	13194	12001.2	13340.5
M171T418	171.063	171.063	171.064	417.884	417.404	419.027	21	5	4	3	5	4	493.908	1027.91	1070.43	844.247	809.394	865.839	812.515	687.138	669.266	510.452	787.998	672.813	774.546	721.373	1117.51	792.141	909.956	589.648	503.45	805.132	594.23	814.477
M171T80	171.068	171.067	171.068	80.2084	79.4334	80.9647	16	5	3	1	3	4	1389.59	819.98	891.776	836.395	839.053	774.672	814.79	724.726	11300.1	605.614	8692.13	9155.76	801.241	743.003	8994.81	738.274	773.596	9120.25	930.174	921.756	554.475	747.608
M171T133	171.076	171.076	171.077	133.177	132.827	135.354	20	5	4	3	4	4	1655.09	2328.77	2623.61	2817.81	2895.7	2224.3	3904.83	2396.66	2821.01	2692.9	1582.66	1783.01	3070.9	1336.54	1451.93	5995.92	1736.05	1831.71	2430.51	1746.74	1562.16	2372.47
M171T115	171.077	171.076	171.077	115.464	115.066	117.528	18	5	3	3	5	2	1244.12	2175.01	1832.02	2442.67	2283.04	2214.98	1140.82	13518.7	1146.13	1079.53	1475.17	1707.82	1864.07	1019.35	1426.33	1311.73	1314.94	1468.16	926.879	967.016	12548.8	14289.1
M171T766	171.101	171.101	171.102	765.877	765.294	766.502	21	5	4	3	5	4	10129.5	57404.4	41442.6	34621.4	35763.1	39626.7	41792.9	38209.9	41831.2	40387.2	30455.6	37734.1	37631.4	41862.4	38298.6	40391.9	73391.4	34560.1	54310.9	48765.3	40254.1	45670.9
M171T856_2	171.138	171.137	171.138	855.865	855.384	856.419	21	5	4	3	5	4	1.13097e+06	17467.2	152242	1560.05	5036.56	1660.51	2923.18	174329	5686.04	3153.79	1.45768e+06	1.53165e+06	1.46978e+06	22661.7	22785	137600	3.91964e+06	21311.9	4.84012e+06	2.28308e+06	2.99226e+06	177404
M171T650	171.138	171.138	171.138	649.622	648.715	650.389	13	0	1	3	5	4	6466.01	16098.6	16773.7	16565.4	15311.2	17063	18488.1	738.773	17341.8	17431.8	3445.23	3938.23	3801.23	558.879	711.235	482.6	15081.6	644.874	21452.2	7278.24	7082.5	972.396
M172T856_1	171.596	171.595	171.596	855.818	855.212	856.099	6	0	0	2	1	3	6978.15	0	0	0	0	0	0	0	0	0	2787.31	3485.5	2935.16	0	0	0	12197.7	0	11901.6	7431.25	8430.72	0
M172T856_2	171.678	171.678	171.679	855.691	855.282	856.063	5	0	0	2	1	2	3193.56	0	0	0	0	0	0	0	0	0	1364.17	1590.28	1261.46	0	0	0	6048.41	0	5097.27	3357.65	5389.37	0
M172T80	172.064	172.063	172.064	80.2242	79.6586	80.9647	7	3	1	0	0	3	169.334	694.688	692.095	733.915	925.501	1053.65	689.349	1151.92	1093.3	1155.96	928.282	901.556	988.543	892.42	990.148	923.927	1077.07	1014.34	766.592	739.607	1063.23	682.821
M172T766	172.105	172.105	172.105	765.827	765.326	766.196	17	3	3	3	4	4	1381.67	2990.64	3968.1	3017.88	4411.8	6392.55	5002.56	3427.52	3959.35	3633.04	2967.33	4015.89	3786.66	3564.73	3701.9	4113.54	3251.61	3260.79	4415.26	4509.92	4346.26	5145.7
M172T10	172.105	172.105	172.105	9.66164	0.61117	19.7862	18	3	0	1	3	1	225.735	2742.71	1057.73	1226.51	1253.49	1712.89	1476.57	1539.91	1381.3	1589.2	1122.2	1244.61	597.934	511.671	3852.53	1153.42	1454.62	1171.33	2377.74	1384.43	1479.09	1461.86
M172T41	172.105	172.105	172.105	40.7957	25.8027	57.2502	23	3	0	1	3	1	225.869	762.518	1343.01	980.273	1002.83	1631.31	1135.57	1227.51	1150.81	1340.37	899.111	965.55	1407.88	416.768	508.024	921.56	1254.46	915.157	826.696	1158.29	1213.81	1173.29
M172T68	172.105	172.105	172.105	67.8739	63.4117	82.3806	9	3	0	1	3	1	232.834	3895.85	3885.46	4017.01	3828.1	2943.41	4488.25	4795.2	4465.76	5051.95	3555.72	3894.68	4537.63	2829.82	3308.96	3732.4	3999.67	3870.89	2901.58	4421.27	4413.81	4544.95
M172T856_3	172.141	172.141	172.142	855.863	855.634	856.419	16	2	2	3	5	4	192284	1777.09	19542.3	1008.46	899.167	1257.76	1063.44	25782.3	464.551	958.188	228964	227327	223367	2565.36	2614.53	18111.7	643506	2220.98	803399	348417	472828	22227.9
M172T650	172.141	172.141	172.141	649.505	648.922	650.411	6	0	0	2	1	3	962.656	937.223	1113.36	1148.25	984.833	1172.67	1158.82	1302.53	980.665	1212.95	291.128	462.829	1066.82	783.699	1101.81	811.264	1714.05	916.582	2838.11	855.525	973.336	1104.62
M172T664	172.169	172.169	172.17	664.057	651.264	664.466	22	5	4	3	5	4	1888.95	3305.46	5134.3	2163.47	2183.9	5883.35	3554.26	2932.86	3869.36	3453.46	3321.01	4355.59	3998.24	2384.49	4725.76	2605.29	2025.75	3896.24	3774.99	3709.22	2207.92	3367.41
M173T80_1	172.978	172.978	172.978	80.1164	79.1945	80.8272	19	5	4	2	4	4	250.615	924.178	800.347	982.027	761.319	880.239	1084.42	895.774	1146.88	936.83	842.075	838.731	861.627	750.74	752.897	903.388	639.738	818.068	1022.73	1049.8	838.002	1115.79
M173T105	173.021	173.021	173.021	104.951	103.979	105.435	10	1	4	1	1	3	163.066	496.363	520.061	590.975	565.814	745.38	542.176	597.795	682.243	787.162	546.122	580.998	481.364	569.68	545.836	550.498	547.695	566.613	599.271	607.813	627.327	569.45
M173T80_2	173.029	173.029	173.03	79.8575	79.1945	80.7392	13	3	1	2	4	3	241.75	947.201	1120.61	1083.16	965.994	924.496	694.739	957.385	1152.85	971.224	1120.84	849.133	677.97	1102.38	1075.01	880.834	894.962	973.913	831.544	904.296	868.354	723.727
M173T80_3	173.066	173.066	173.066	80.1246	79.4661	80.8272	21	5	4	3	5	4	254.372	1294.37	1384.26	1322.39	1147.59	1185.91	1084.6	910.374	989.184	864.942	1058.09	874.817	1094.96	1178.36	1080.02	945.503	900.872	1116.09	1290.64	1647.38	951.794	1115.38
M173T412	173.081	173.081	173.081	411.636	410.792	413.02	7	0	3	1	0	3	576.946	814.157	921.772	1244.61	566.761	801.585	1070.43	1199.62	1539.96	1248.41	842.734	1176.62	1137.89	825.69	811.218	832.959	716.913	775.736	1663.28	1339.7	1111.68	1208.06
M173T118	173.092	173.092	173.092	118.18	109.001	130.349	23	5	4	3	5	4	796.091	1608.15	1880.75	1773.84	1597.06	1679.57	1069.09	1525.2	1263.27	1609.43	1562.73	2176.87	1654.56	2003.3	2218.11	2114.78	1626.21	2138.1	1248.47	1177.42	1557.66	1046.26
M173T385	173.092	173.092	173.093	385.409	384.927	386.1	5	1	0	1	3	0	287.643	1208.45	1145.26	1363.68	846.844	1264.29	1070.98	1396.27	1065.14	1049.3	1217.4	868.156	1037.08	876.49	986.397	630.65	1477.91	1357.89	1160.51	1147.67	1264.76	1001.17
M173T866	173.132	173.132	173.133	865.742	865.203	874.713	16	4	2	2	3	3	1113.09	1539.9	2188.09	514.42	845.129	999.613	336.436	1529.16	721.396	2967.31	1315.29	1191.28	1173.07	1125.58	566.86	689.45	833.293	718.463	445.816	275.387	922.16	797.633
M173T392	173.129	173.128	173.129	391.519	383.828	399.59	12	3	2	1	4	0	254.354	1119.6	1021.29	1096.6	416.591	616.445	903.31	674.827	690.984	1005.45	927.191	850.603	1160.85	649.237	801.988	1079.48	898.15	1261.36	1072.05	1050.1	1096.92	827.162
M173T856	173.144	173.143	173.144	855.833	855.353	856.099	11	1	1	3	2	4	19490.2	125.687	1626.46	71.1086	80.4941	170.674	195.076	2666.71	41.9856	47.6088	22858.3	22080.9	20267	509.284	318.182	1237.77	63313.2	56.5639	79513.2	33134.7	49738	2117.83
M174T145	174.04	174.039	174.04	145.173	144.195	160.788	21	5	4	3	5	4	348.648	1315.5	1345.53	1414.96	1334.76	1414.4	1240.1	1397.57	1158.04	1182.11	1738.2	1417.99	1401.25	1134.7	1336.99	1173.55	1189.13	1346.5	1753.57	1645.29	1612	1833.73
M174T501	174.058	174.058	174.059	501.037	500.533	501.514	20	5	4	3	5	3	741.124	1798.66	1826.77	2397.15	2086.76	2017.96	559.246	573.019	510.701	587.372	1346.25	1458.42	1552.11	1321.74	1652.88	1998.28	2111.84	1741.14	686.971	477.883	697.596	489.687
M174T394	174.112	174.112	174.113	393.922	393.245	394.683	18	5	4	2	5	2	440.685	1095.18	804.504	775.637	859.06	1283.23	595.734	731.226	620.867	728.785	835.856	829.313	845.838	738.095	800.459	646.556	784.96	790.342	566.12	759.239	462.855	645.192
M174T855	174.147	174.146	174.147	855.384	855.282	856.311	3	0	0	0	1	2	1168.56	0	0	0	0	12.5307	0	0	0	0	643.186	114.164	561.402	0	0	20.8304	3146.31	0	3635.39	1075.08	1934.83	0
M174T528	174.185	174.185	174.185	528.313	527.844	528.868	21	5	4	3	5	4	340.979	768.318	734.254	501.842	675.7	645.576	549.121	444.806	408.602	470.889	707.63	744.788	649.12	831.096	599.363	670.238	492.821	630.847	491.091	556.584	551.332	446.425
M175T1221	174.9	174.9	174.901	1221.03	1220.55	1222.03	16	2	4	3	5	2	620.355	650.186	680.25	710.082	544.067	1010.68	672.791	797.446	854.278	658.857	868.419	670.522	565.96	692.028	775.203	608.699	640.655	811.734	537.161	521.337	754.184	975.217
M175T90	174.938	174.938	174.939	90.2768	89.8267	90.8888	21	5	4	3	5	4	4166.08	16440.6	19725.4	20230.5	18739.6	16506.3	19439.5	18089.8	19598.7	19172.6	17402.7	17113.5	16271.9	19875.8	18120	16610.6	17965.7	17807	18427.2	18833.6	19035.2	16887.3
M175T695	174.992	174.992	174.992	695.048	694.273	695.584	21	5	4	3	5	4	1770.98	5965.73	6738.03	7107.69	6148.85	6090.72	5829.23	6107.07	5876.74	6314.75	5553.73	5714.68	6043.35	6357.44	6302.02	5667.85	5672.83	5679.31	5711.89	6421.36	6595.44	6645.76
M175T9	174.992	174.991	174.992	8.73279	1.57346	25.0882	26	2	3	1	2	2	177.771	1068.68	975.687	2408.03	1049.39	1961.01	548.487	681.773	967.483	906.635	1085.72	676.565	836.707	872.956	367.98	964.155	1028.71	1073.09	1008.37	905.293	930.301	1428.95
M175T41	174.992	174.991	174.992	41.2623	29.5739	55.9087	20	2	2	1	1	2	170.882	625.206	597.424	619.422	600.229	467.576	608.581	627.608	1022.14	576.956	670.708	538.022	576.307	615.003	645.749	637.171	611.231	609.294	605.55	539.833	603.821	536.642
M175T68_1	174.992	174.992	174.993	68.4055	59.1649	81.5582	11	2	4	1	1	2	625.474	4680.75	4752.21	500.49	4610.42	2184.98	6237.85	2405.66	4180.65	3937.57	4104.78	2653.01	4191.61	4345.84	3048.74	4100.51	4186.71	4356.32	4617.89	2040.48	3918.18	3755.2
M175T447	175.034	175.034	175.034	447.08	445.999	447.625	17	5	4	3	3	2	203.329	809.846	611.884	562.273	536.216	731.615	737.859	520.007	766.257	562.321	561.804	587.234	624.177	497.652	508.054	631.208	695.425	511.869	638.326	675.2	494.854	467.835
M175T429	175.034	175.034	175.034	428.993	428.708	429.707	10	4	3	2	1	0	189.819	822.421	651.6	570.726	929.205	621.071	781.664	806.629	830.169	604.824	697.367	875.406	556.927	879.181	470.487	670.925	690.987	581.825	801.158	723.9	796.101	730.255
M175T80_1	175.045	175.045	175.045	80.0759	79.5522	80.9418	21	5	4	3	5	4	625.474	3378.8	3496.89	3858.52	3492.63	3260.09	3042.27	2687.99	2858.23	2488.21	2343.33	2445.31	3029.81	3120.79	3092.32	2516.61	2605.43	3041.24	3415.23	4218.42	2347.86	3057.12
M175T80_2	175.081	175.081	175.082	80.1246	79.1134	80.9418	21	5	4	3	5	4	264.431	1452.48	1441.1	1676.96	1495.38	1308.63	1321.12	1085.39	1127.25	1101.33	782.605	1042.79	1131.13	1237.51	1109.81	1044.59	1115.49	1117.14	1372	1907.93	1071.59	1307.93
M175T115	175.108	175.108	175.108	114.751	114.174	115.11	20	5	3	3	5	4	1973.58	4745.68	3298	4035.81	3532.35	3554.66	5205.05	5328.28	5772.04	5790.13	3996.5	4209.68	4304.42	1701.14	2890.77	2867.98	2692.47	3294.95	4653.52	4729.41	4559.88	4440.65
M175T96	175.119	175.119	175.119	95.7219	94.9154	96.0573	21	5	4	3	5	4	30932.5	40556.9	49833	52567.3	48972.5	36438.7	32405.1	40835.2	38559.7	43796.1	39572.5	48894	42324.2	41561.8	46298.2	40385.3	49146.4	48606.3	42667.7	34592	39858	36110.2
M175T385	175.119	175.118	175.119	384.927	384.473	385.247	3	0	0	0	3	0	315.129	482.18	558.427	475.19	489.552	527.507	528.674	541.717	473.902	551.169	446.875	711.233	626.436	633.062	723.526	802.077	890.741	721.01	546.029	660.46	762.057	575.12
M175T705	175.133	175.133	175.133	705.481	705.305	705.908	10	5	0	0	5	0	768.138	1984.49	1975.16	2076.11	1840.96	2018.39	410.888	567.475	142.253	149.792	270.308	477.439	655.359	1669.76	2025.9	2078.56	1860.14	1634.99	101.283	366.303	303.046	444.434
M175T874	175.148	175.147	175.149	873.871	873.375	874.355	9	3	3	0	1	2	1686.9	1838.86	1418.7	300.414	513.34	417.482	350.676	1608.55	822.964	4047.37	930.968	791.236	577.33	1110.58	694.139	767.083	0	438.841	500.148	262.501	947.279	1573.67
M175T25	175.148	175.148	175.148	25.1698	13.415	34.1077	13	1	2	1	1	0	192.583	894.788	935.966	885.16	871.804	773.511	585.07	968.279	924.818	851.365	680.56	679.922	814.734	762.985	673.915	1172.81	797.499	770.26	1003.36	1020.75	899.43	919.309
M175T43	175.148	175.148	175.148	43.045	37.3091	51.5538	9	1	2	1	1	0	199.069	762.785	655.069	741.156	702.327	1041.35	722.038	1171.25	758.427	579.953	589.287	709.913	788.399	592.969	626.337	440.956	645.58	576.861	813.73	802.669	732.199	743.782
M175T4	175.148	175.148	175.148	4.33748	2.1282	5.80269	6	1	2	1	2	0	192.381	886.867	788.94	841.406	900.726	2139.91	704.308	1205.1	885.603	870.862	558.444	1004.66	920.884	560.977	757.45	528.406	717.961	777.741	0	767.502	930.531	982.467
M175T68_2	175.148	175.148	175.148	68.0358	57.7948	82.2625	11	1	2	1	1	0	264.431	3634.87	3549.47	3598.65	3698.59	584.974	3469.86	1035.16	3571.01	3462.02	2712.12	4268.5	3364.44	3159.18	3174.04	4221.05	3028.39	3144.15	3822.89	4339.81	3476.12	3756.83
M176T124	176.038	176.037	176.038	124.33	113.371	125.125	20	0	4	3	4	4	1130.05	95.7768	134.968	67.449	128.139	145.363	2732.26	2339.71	3848.83	2346.43	2120.39	1475.97	1059.9	892.19	841.56	778.222	893.629	938.441	2018.66	3295.43	1608.4	2214.96
M176T147	176.037	176.035	176.037	147.159	145.505	160.566	14	5	1	1	5	2	343.192	1692.03	1524.06	1464.6	1632.8	1883.8	614.232	835.2	667.408	885.614	322.819	553.112	1162.8	1282.05	1309.8	1449.32	1653.16	1596.89	1070.1	1040.9	907.803	947.45
M176T80	176.046	176.046	176.047	80.1544	79.4207	80.7733	8	3	1	0	2	2	171.669	690.898	818.074	816.338	697.813	684.103	661.328	585.249	459.319	602.711	533.436	547.77	674.499	626.254	611.585	638.523	675.038	409.78	780.118	1055.22	539.504	711.547
M176T207	176.066	176.066	176.066	207.359	206.478	207.978	16	5	1	3	5	2	179.334	1272.52	1091.43	877.519	1300.7	1360.85	1004.18	1106.05	887.729	1112	1232.12	1255.96	1562.74	1132.01	1147.31	1196.57	1320.19	1417.41	999.888	865.032	1093.12	926.091
M176T189	176.066	176.066	176.066	188.551	185.747	189.043	12	4	1	3	2	2	133.535	699.803	612.596	773.323	678.727	717.855	528.093	515.05	584.581	633.259	614.969	664.049	961.44	671.969	612.814	631.404	733.758	822.536	470.484	397.544	586.706	480.824
M176T401	176.074	176.074	176.074	400.828	400.24	401.437	21	5	4	3	5	4	501.359	1042.37	1047.37	1193.54	1345.36	1254.58	1265.74	1510.97	1013.1	1101.02	1190.31	1065.15	1242.4	871.713	843.805	615.908	883.471	1005.42	1370.82	1538.76	1188.61	1518.74
M176T582	176.071	176.07	176.071	582.163	581.872	582.615	21	5	4	3	5	4	4103.86	9852.18	10776.1	11733.5	10501.6	12098.9	7263.75	7680.93	7085.85	8811.12	9848.27	10006.8	10424.5	8602.61	9992	12693.4	11718.3	12409	5847.96	4362.8	6045.35	4801.22
M176T388	176.071	176.07	176.071	387.653	387.062	389.48	13	3	3	2	1	4	472.766	384.238	405.387	545.65	545.733	449.385	392.915	746.918	554.3	589.599	460.536	704.426	428.688	278.268	191.542	295.901	271.052	403.967	878.488	1025.88	1030.61	1089.55
M176T520	176.071	176.071	176.071	520.248	519.827	520.286	5	4	0	0	0	1	526.694	1101.17	1235.8	1481.23	1120.26	1223.53	587.515	675.918	610.141	743.474	893.183	1039.77	1162.99	952.176	922.743	1154.95	982.52	1374.14	728.928	554.616	714.409	559.35
M176T101	176.103	176.103	176.103	100.62	100.212	101.236	13	2	4	3	0	4	691.09	872.61	366.861	457.367	423.574	800.656	1293.54	1471.84	1563.21	1335.44	944.897	696.566	713.343	276.922	454.898	479.481	331.01	347.239	1392.77	1274.84	878.439	1019.34
M176T115	176.111	176.11	176.112	114.812	114.528	115.11	5	0	2	0	0	3	225.841	149.797	240.916	309.215	242.393	345.075	424.901	363.673	456.613	375.611	334.591	344.616	487.445	174.65	214.553	238.919	159.551	204.623	389.365	372.506	400.734	467.234
M176T96	176.122	176.121	176.122	95.7833	94.9154	96.3428	21	5	4	3	5	4	3897.12	4288.66	4780.39	5331.85	5728.72	3526.36	2908.07	4499.35	3665.06	4592.03	3553.25	5596.45	3837.1	3880.63	4726.21	3965.97	4910.18	4613.44	4374.4	3358.25	3952.76	3836.81
M177T90	176.937	176.936	176.937	90.0973	89.1723	90.689	19	4	4	2	5	4	572.54	1060.41	1958.7	1816.77	1400.47	1372.63	1566.83	1044.01	1459.58	1477.16	1420.79	1177.98	1016.21	1576.42	1267.49	1302.2	1173.44	1280.68	1648.63	1502.91	1409.43	1537.58
M177T695	176.989	176.989	176.99	694.943	694.273	695.829	21	5	4	3	5	4	612.978	2057.25	2315.93	2686.61	2085.79	1573.2	1703.87	1891.23	1928.25	1896.25	1738.55	1800.27	2240.02	2071.81	1981.04	1840.49	1239.04	2119.24	1506.3	2287.92	2265.33	2140.05
M177T126	176.995	176.994	176.995	125.958	125.234	127.331	21	5	4	3	5	4	353.77	1432.14	1567.87	1442.98	1748.03	1624.47	2089.46	2336.05	2038.05	1848.48	1647.51	1550.62	1773.78	1177.44	1305.97	1297.91	1260.23	1079.65	1492.73	1367.97	1365.19	1368.91
M177T95	177.025	177.024	177.025	95.4013	95.0528	95.9437	20	5	4	3	5	3	1674.37	2273.22	2602.89	2216.87	2372.38	1820.13	1268.22	1403.45	1670.31	1811.63	2227.07	2255.34	2168.54	2431.86	2258.21	2335.9	2790.56	3207.82	1285.04	1222.6	1855.16	1720.94
M177T691	177.055	177.054	177.055	690.506	690.328	690.913	21	5	4	3	5	4	11178	31760.2	29393.9	21596.6	6639.09	13546.9	30634.1	11503.9	31377.1	11284.4	16518.7	17976.9	17243.8	7284.86	17018.5	18304.1	7969.28	22830.8	38344.4	15598.2	12574.7	19554.5
M177T127	177.051	177.051	177.052	126.591	126.01	127.211	15	0	4	3	4	4	402.853	508.069	639.095	487.075	777.635	670.013	735.104	924.331	941.347	873.815	659.153	486.733	487.628	409.74	443.252	339.59	581.164	396.903	900.541	1104	928.924	962.967
M177T80	177.061	177.06	177.061	80.4885	78.7794	91.8086	26	4	3	2	5	4	486.59	2251.14	2728.02	2095.5	1979.65	4128.85	2995.14	1637.52	2491.32	1908.94	2105.06	1499.5	2331.36	2561.48	3255.16	1674.03	2084.96	2417.47	2180.13	3490.38	1646.45	2220.2
M177T582	177.074	177.074	177.074	582.163	581.787	582.571	21	5	4	3	5	4	554.149	1373.16	1394.52	1579.22	1397.99	1539.15	892.014	933.521	868.344	1016.76	1176.44	1267.48	1424.4	1134.51	1242.23	1624.65	1619.85	1639.74	747.773	468.387	759.198	514.358
M177T121	177.087	177.087	177.089	120.813	120.379	121.672	17	5	0	3	5	4	3066.81	9809.08	8828.6	10668.7	8721.81	10504.2	1073.02	1166.98	1285.44	1069.65	5410.54	5363.16	5578.94	5506.28	5889.15	5039.6	5214.55	6087.34	815.437	764.529	887.485	428.226
M177T387	177.102	177.102	177.103	387.21	386.375	389.48	21	5	4	3	5	4	1329.55	2589.51	2697.65	2839.98	2269.58	2681.35	2487.47	3010.15	2461.82	2553.28	2684.48	2750.62	2703.55	1293.62	1261.92	1186.43	1448.21	1611.72	4469.2	4159.84	4267.5	4025.01
M177T569	177.112	177.112	177.112	569.482	568.24	573.596	13	3	1	3	4	2	568.68	1392.86	1696.36	978.875	1579.96	1312.01	1269.32	1413.97	1276.77	2599.37	1709.53	1998.24	1904.7	1199.65	2198.89	4736.47	2245.41	1514.03	1266	1260.64	572.74	1147.28
M178T96	178.009	178.008	178.01	96.0078	95.59	96.7025	20	5	4	3	5	3	1089.56	1000.28	1574.46	1217.52	1610.78	1196.65	1093.81	812.895	1021.66	775.088	839.583	1542.44	1240.27	1438.27	1008.47	1048	1093.26	1030.14	938.623	554.554	749.641	571.746
M178T97	178.024	178.022	178.025	96.8441	96.6089	97.3245	9	0	4	1	0	4	1089.56	961.374	1591.63	1143.74	1445.4	1219.8	684.142	649.563	832.265	594.609	368.092	1574.75	1386.33	1276.77	930.954	828.122	1155.43	1035.5	669.397	646.934	620.486	853.247
M178T691	178.058	178.058	178.058	690.543	690.396	691.036	21	5	4	3	5	4	1493.59	4073	3387.15	2527.68	636.548	1656.3	3961.7	1261.71	3681.12	1328.73	2132.42	2037.61	2044.4	735.863	2069.77	2162.68	864.671	2639.26	4670.35	1890.14	1448.87	2548.46
M178T95	178.059	178.058	178.059	95.4133	94.2397	96.0573	17	5	3	2	4	3	1820.63	1125.66	1675.52	2205.78	2376.63	1377.97	1008.9	1549.58	1779.8	1491.17	1659.34	2034.84	1296.53	1430.26	1679.89	1731.22	1723.88	2176.02	1512.4	1203.96	1300.2	716.598
M178T109	178.071	178.07	178.071	109.496	108.996	109.996	17	4	3	3	5	2	398.86	1246.74	1157.21	1391.41	1372.69	1209.93	510.42	378.474	499.988	375.984	918.348	1028.08	1057.78	986.655	1115.35	1089.85	942.663	1245.07	412.594	441.795	293.039	511.305
M178T121	178.09	178.09	178.091	120.823	120.288	121.264	12	5	0	3	4	0	317.592	836.705	835.306	927.723	806.542	758.391	57.4124	59.5852	72.2844	39.7077	577.37	374.854	496.836	500.351	448.839	427.536	510.991	546.218	68.5701	103.673	94.777	63.9664
M178T387	178.106	178.105	178.106	386.764	386.436	387.553	4	0	0	0	0	4	246.059	232.519	171.242	274.191	143.295	275.37	183.823	220.664	208.149	178.799	180.775	217.935	211.424	88.1409	126.798	88.1776	54.7499	104.206	393.772	500.058	374.123	425.972
M179T80	179.022	179.022	179.022	79.5322	78.5132	80.0647	21	5	4	3	5	4	350.462	1994.8	1997.51	1782.47	1846.98	1600.06	1392.69	1425.12	1397.17	1260.43	1339.27	1312.89	1615.83	1456.8	1954.76	1949.16	1676.54	1849.85	1576.91	2207.27	1244.71	1588.62
M179T133	179.048	179.048	179.048	133.168	132.778	134.114	21	5	4	3	5	4	52912.9	157764	104817	125205	105906	119606	109640	98520.9	114381	106512	127772	121708	139287	123719	149130	129765	126411	147793	111028	92547.9	103669	110485
M179T155	179.048	179.048	179.049	155.435	149.549	157.004	21	5	4	3	5	3	2213.13	23187.5	28455.2	28986.6	22126	27764.1	20960.7	20715.7	22746.1	18909.8	24990.2	26974.6	27028.2	23038.8	29347.4	6829.9	22993.7	14409.7	23289.3	24831.4	9863.52	22258.5
M179T515	179.064	179.064	179.065	514.718	514.182	515.203	20	5	4	3	5	3	476.015	860.892	853.092	740.899	884.605	934.226	628.423	863.722	910.941	804.856	735.213	881.183	1042.65	779.343	767.363	856.231	660.55	587.457	862.297	749.727	726.431	1034.3
M179T690	179.061	179.06	179.061	690.47	689.906	690.565	5	2	2	0	0	1	273.432	671.572	463.046	428.708	401.494	347.606	549.671	306.876	464.521	453.441	391.107	400.903	413.19	238.082	278.904	456.613	362.264	424.744	465.795	446.371	586.822	523.259
M179T864	179.07	179.07	179.071	864.285	863.901	864.829	21	5	4	3	5	4	12582.5	13147.7	12844.8	1464.44	12157	1545.93	1680.06	2137.58	1875.93	5369.4	12456.7	12066.8	11707.7	15070.8	21903.1	48039.5	24257.3	6246.16	14828.4	6666.02	18230.2	17087.8
M179T95	179.09	179.09	179.091	94.754	94.2397	95.2031	21	5	4	3	5	4	1907.21	2572.85	3270	2370.55	2741.75	2773.2	905.634	1491.16	1111.08	1350.58	2120.06	2879.31	2078.63	2057.43	1722.46	2651.42	2050.01	2529.16	1288.38	1076.17	2210.22	1531.79
M179T677	179.107	179.106	179.107	677.209	676.727	677.932	20	4	4	3	5	4	10594.1	5469.98	3107.64	4524.39	7356.41	2023.94	4594.41	1974.53	2829.22	28877.4	5171.08	6504.21	8469.63	30558.1	3921.65	14521	12799.4	5371.12	3854.94	6374.17	19670.9	9781.86
M179T114	179.128	179.128	179.128	114.283	113.224	115.488	5	3	0	0	2	0	284.278	811.886	831.636	704.255	850.271	600.405	829.876	850.15	805.424	719.143	609.056	803.52	727.889	815.21	1096.64	754.821	677.868	995.527	880.229	875.034	736.743	883.237
M179T30	179.143	179.143	179.143	30.3761	20.4715	49.8425	10	0	1	0	0	3	170.012	960.512	917.426	972.409	914.326	1086.49	942.546	904.432	982.689	962.486	740.688	994.134	919.934	773.243	835.115	847.355	820.199	896.716	337.011	567.719	1032.57	848.088
M179T5	179.143	179.143	179.143	5.32146	1.57346	12.4988	5	0	1	0	0	2	403.474	920.74	899.036	860.699	893.776	1040.9	1006.49	743.78	937.94	955.865	675.179	992.495	936.831	856.894	831.675	843.847	848.054	812.597	1050.97	1229.33	987.086	724.332
M179T69	179.143	179.142	179.143	68.5105	61.1592	81.8155	5	0	1	0	0	3	175.751	2820.89	2749.6	2802.5	2823.26	3164.69	2904.96	3322.39	2945.13	2789.16	2234.29	2844.79	2729.04	2427.85	2507.9	2589.41	2291.47	2657.32	1811.42	2035.62	3005.17	742.253
M179T869	179.179	179.178	179.18	868.613	867.183	869.202	10	4	1	2	3	0	1368.02	1519.42	2638.3	2415.01	1765.94	2345.08	456.569	379.006	1003.27	1134.55	1196.75	1863.27	1676.57	2019.56	1812.47	956.821	1532.18	2296.48	136.928	454.399	179.51	218.727
M179T808	179.179	179.179	179.18	808.412	808.305	809.511	7	0	3	1	1	2	440.149	0	584.099	430.902	568.929	637.416	518.53	517.82	429.137	528.117	555.452	344.689	596.804	558.832	777.945	395.766	220.107	439.768	461.232	459.696	360.581	555.989
M180T95	180.003	180.003	180.004	95.486	95.0951	96.0573	19	5	4	3	5	2	3762.56	4364.09	3817.49	3279.31	3664.07	4003.19	1341.17	1718.53	1098.22	2059.08	3030.22	3110.91	3130.67	3249.4	3018.26	3542.33	3975.76	3659.29	1270.57	835.886	1816.16	940.321
M180T133	180.051	180.051	180.052	133.182	132.827	134.114	21	5	4	3	5	4	6262.63	17792.6	10973.6	11461.1	13015.5	12718.3	12391.2	10259.3	11814.8	9772.51	13198	12114.1	14473.7	13236.1	16250.3	13543.3	13746.8	15018.1	11542.1	9776.01	10939.6	11393.5
M180T155	180.051	180.051	180.052	154.758	153.536	158.87	15	3	2	3	5	2	238.492	2214.6	2152.27	2235.69	2103.83	1976.69	1681.76	1681.41	1863.96	1580.22	2071.29	2043.76	2092.78	904.631	2645.77	1465.2	2025.2	1150.16	1503.34	1907.99	586.162	1517.63
M180T865	180.074	180.073	180.074	864.539	864.178	865.128	15	3	0	3	5	4	1232.61	994.077	1231.47	0	907.906	30.1205	0	69.0484	0	284.842	1321.3	988.242	1156.57	1374.21	2033.71	4726.47	2202.83	353.854	1031.46	636.243	1659.72	1077.68
M180T458	180.102	180.102	180.103	458.233	457.986	458.488	5	5	0	0	0	0	215.983	427.913	387.59	596.013	445.172	498.438	314.746	318.421	297.605	474.307	550.79	567.258	498.141	307.595	339.885	503.393	389.04	391.8	337.997	341.818	387.391	293.756
M180T677	180.11	180.109	180.111	677.319	676.976	677.848	9	0	1	2	4	2	1606.41	514.648	262.735	234.384	677.553	80.1781	316.791	116.034	165.922	3291.59	479.062	385.502	802.055	3975.49	94.1688	1689.35	1357.8	428.484	85.8035	842.305	2569.79	850.703
M180T594	180.175	180.174	180.175	593.51	593.227	593.878	12	3	2	2	3	2	232.748	705.562	594.316	378.526	491.262	361	494.878	416.237	377.805	515.364	471.183	464.867	425.339	658.376	396.463	444.213	371.696	286.926	156.315	209.692	417.307	466.377
M181T94	180.904	180.904	180.904	93.5502	93.1938	108.211	22	5	4	3	5	4	7852.57	19367.4	19032.2	17282.7	17852.8	20398.8	15684.1	19660	18291.4	17710.9	16097.6	21628.8	18199.5	15543.1	13997.6	14054.7	13283	15130.9	16570.3	13133.1	14544.6	12573.8
M181T133	181.045	181.044	181.045	133.168	132.723	134.114	21	5	4	3	5	4	4592.68	11362.5	8650.47	9631.55	8433.22	9834.19	7909.34	7148.2	8631.94	7658.56	9302.29	10253.9	9623.45	9194.32	12693.9	9339	10121.9	11365.5	7731.27	6943.61	7138.44	7714.45
M181T155	181.045	181.045	181.045	155.065	154.378	156.694	5	3	0	1	1	0	207.822	1534.65	1260.86	1040.48	1781.42	1697.5	1045.39	1060.02	1180.74	970.288	1169.98	1351.31	1499.4	1507.75	1350.91	1320.75	1281.54	1540.98	1268.46	1272.56	790.892	1208.91
M181T698	181.065	181.064	181.065	697.727	696.386	698.359	12	4	4	1	1	2	378.769	939.254	877.491	1007.52	860.891	809.368	621.012	1047.26	669.638	853.112	488.601	621.006	976.06	542.615	823.301	713.626	598.538	589.458	674.404	688.591	759.873	616.899
M181T97	181.07	181.07	181.071	97.2248	96.6593	97.4977	4	0	3	0	0	1	445.489	407.469	235.485	337.169	246.14	380.935	890.59	578.719	600.546	567.513	221.743	430.881	221.026	251.667	367.936	379.56	288.785	314.74	713.498	484.759	549.584	508.263
M181T646	181.122	181.122	181.122	645.609	644.811	646.229	17	2	3	3	5	4	677.608	2101.97	2590.9	1938.28	1943.3	1944.57	2203.48	2573.14	1845.27	2408.99	2164.99	2344.38	2061.3	2183.26	2336.08	2584.74	1949.82	2308.12	3264.07	4345.22	2264.1	2821.56
M181T44	181.122	181.122	181.123	44.1264	32.1429	53.0487	14	1	0	0	4	0	165.673	538.397	564.576	577.702	677.506	560.293	658.985	602.78	569.823	574.407	479.09	577.133	550.653	344.019	474.311	517.462	505.972	669.267	638.903	568.661	648.525	632.838
M181T61	181.122	181.122	181.122	61.0662	56.2442	68.7407	9	1	0	0	4	0	146.502	2236.35	2082.59	1999.89	1991.02	1954.17	2284	2218.78	2337.18	2283.29	1733.82	2287.35	2073.64	2062.65	1348.62	1908.65	1922.91	1780.18	2204.46	2269.64	2300.46	2316.28
M181T5	181.122	181.122	181.122	5.1604	2.1282	13.2104	8	1	1	0	4	0	177.011	924.821	942.492	932.521	959.207	961.826	1025.41	1065.14	1003.17	396.085	713.745	1004.61	999.834	1056.31	1838.41	871.003	841.999	902.915	0	1003	994.126	1093.85
M181T21	181.122	181.122	181.123	21.1152	15.8397	25.5437	7	1	0	0	3	0	147.465	465.064	511.769	459.196	516.135	378.422	490.159	518.971	560.781	496.58	352.915	515.109	538.434	653.638	431.714	348.73	415.132	115.096	589.224	509.44	556.762	546.34
M181T874	181.159	181.158	181.159	873.996	873.135	874.359	13	3	2	2	4	2	1478.15	1245.54	1718.43	477.675	828.936	508.456	351.438	1039.22	867.13	3448.7	994.411	1505.21	807.754	1273.68	1229.3	1360.63	730.044	673.077	440.035	160.369	1155	1041.91
M181T856	181.195	181.195	181.196	855.865	855.051	856.419	9	5	0	0	4	0	672.173	2177.49	1654.92	1619.24	1736.46	1827.86	127.707	83.195	105.415	187.793	0	40.9369	0	1060.23	944.75	937.524	87.2272	911.6	0	0	0	37.6655
M182T95	181.962	181.962	181.962	94.5842	94.0908	95.0899	21	5	4	3	5	4	3793.77	2798.36	3817.21	5347	5360.27	3492.81	2023.34	2739.32	2874.92	2449.32	3990.05	3603.95	3351.38	2678.62	4110.98	1846.8	3234.71	3273.74	5135.46	6974.7	2379.84	5164.4
M182T107	182.048	182.048	182.048	106.691	106.427	107.041	8	2	2	2	0	2	207.018	444.944	388.944	358.609	463.058	474.122	425.498	525.364	548.979	508.734	415.426	503.809	546.833	194.857	292.349	215.416	226.233	284.814	479.327	429.448	509.267	521.039
M182T219	182.081	182.081	182.081	219.263	218.519	219.778	21	5	4	3	5	4	5966.45	44618.2	43853.5	42319.9	40803.3	45000.4	29676.7	31757.2	31213	35401.6	44698.7	46274.1	47500.5	38876.8	49699.8	43117.4	41605.2	37546	28267	31753.8	27617.3	28723.3
M182T134	182.081	182.081	182.081	134.438	134.099	137.866	21	5	4	3	5	4	24078.9	66192	53541.4	57875.1	56761.4	64642.7	44325.5	45026.6	42706.3	48071.3	80489.2	65578.9	75045.4	54018.4	59985.6	62808.7	57128.1	59567.8	41914.7	37560.5	39180.7	41027
M182T622	182.096	182.096	182.097	621.782	621.212	622.286	21	5	4	3	5	4	326.034	782.812	809.237	686.222	578.144	838.567	751.983	837.546	720.676	735.997	896.728	734.142	817.099	749.372	716.033	877.34	768.294	853.178	669.92	700.938	832.627	739.649
M182T500	182.19	182.19	182.191	499.561	499.088	499.727	4	0	0	3	0	1	284.493	330.129	292.235	302.352	289.227	275.64	382.868	283.121	495.518	379.282	599.081	734.679	806.437	296.407	247.756	272.694	283.563	211.51	412.386	559.981	540.173	458.915
M183T93	182.903	182.902	182.903	93.3798	92.5932	94.2397	21	5	4	3	5	4	848.732	1699.88	1388.4	1200.92	1292.56	1864.45	1437.84	1827.7	1040.95	1353.18	1077.72	1693.32	1364.05	1119.82	893.647	887.042	1111.79	1292.27	1383.86	1363.92	1032.35	850.581
M183T80	182.963	182.962	182.963	80.2913	79.4334	81.0758	21	5	4	3	5	4	635.111	2544.05	2614.44	2963.32	2248.04	2420.82	3419.44	2887.19	3529.62	2533.36	2837	2162.78	2889.17	2096.51	1988.73	1417.92	1724.36	2045.88	2956.7	2921.34	2207.32	3199.26
M183T1221	182.962	182.961	182.962	1221.03	1220.55	1222.1	18	4	3	3	4	4	504.994	1415.94	1381.96	1095.06	1176.12	1269.95	1564.43	1664.12	1365.88	1672.34	1463.63	1300.25	1266.72	1518.94	1413.4	1626.2	1364.05	1323.22	1302.14	917.27	1073.18	1467.64
M183T1280	182.962	182.962	182.962	1280.21	1260.6	1302.62	31	2	1	2	2	0	130.531	449.778	437.315	659.763	601.417	486.685	351.382	303.823	550.081	361.635	725.223	466.932	327.145	396.163	499.174	596.71	516.456	529.755	673.24	446.987	495.225	323.253
M183T1248	182.962	182.961	182.962	1248.33	1238.08	1257.66	15	2	1	2	2	1	126.386	410.708	406.375	291.356	321.586	939.791	351.867	370.943	388.461	518.261	342.563	340.871	304.791	392.48	420.139	867.681	325.573	842.262	356.792	368.444	345.182	300.892
M183T79	182.98	182.979	182.981	78.7507	77.8992	79.3773	21	5	4	3	5	4	203.404	1095.94	961.854	937.42	996.824	927.709	814.092	849.377	838.563	873.298	860.048	867.932	880.797	1176.84	1028.95	1150.46	907.532	907.454	855.518	920.425	876.808	876.728
M183T135	183.084	183.084	183.084	134.641	134	137.866	21	5	4	3	5	4	3936.23	9751.83	6585.11	7859.21	7926.77	8224.13	5992.28	5300.75	4914	6215.65	12289.4	9060.24	11058.5	7055.58	7536.59	8442.79	7915.88	7168.7	5079.24	4771.01	5098.76	5424.63
M183T219	183.083	183.083	183.084	218.965	218.47	219.778	15	4	2	2	4	3	1021.38	9935.78	8069.77	10069.5	7811.69	10674	6021.98	7132.86	6418.05	7026.62	7790.01	8322.58	8868.58	6861.74	10733.5	10470.7	7978.01	7611.51	6224.76	7635.81	5954.49	6190.54
M183T790	183.102	183.101	183.102	789.684	789.186	790.299	16	3	3	3	3	4	462.42	891.744	1094.16	614.507	647.674	527.251	809.771	720.787	1138.48	570.198	389.692	551.618	386.189	718.678	1022.64	716.767	673.295	942.338	927.545	807.082	382.111	736.594
M183T641	183.101	183.101	183.101	641.005	640.503	641.993	7	2	0	2	3	0	466.704	1457.83	1739.33	1708.36	896.033	1580.56	1662.73	1816.42	1450.61	1631.72	910.451	1578.15	945.15	1308.75	1952.08	1034.79	1545.95	1202.69	1709.29	1536.19	1611.87	1562.31
M183T100	183.468	183.466	183.47	99.6318	98.9503	100.033	16	4	4	2	3	3	1215.96	1210.11	1449.08	2052.42	940.864	1130.78	1152.7	1432.57	1962.9	1439.18	1576.91	1516.41	993.071	888.724	1664.21	586.37	984.93	991.809	2268.49	2221.31	1650.06	2881.88
M184T80	183.964	183.96	183.964	80.4908	79.4334	94.7656	16	4	3	1	1	4	210.321	717.251	746.226	883.329	695.988	607.249	1075.56	870.335	978.069	683.056	767.909	716.275	938.672	594.795	701.7	494.639	545.269	637.371	938.506	939.055	769.941	930.256
M184T108	184.058	184.058	184.059	108.357	107.836	108.996	19	5	2	3	5	4	2953.19	2657.25	2651	2290.25	2591.94	2816.35	9543.87	524.818	9394.42	460.294	1731.85	1765.69	1698.01	2271.9	2388.89	2374.23	2487.4	2282.15	677.542	739.93	682.673	512.615
M184T99	184.073	184.073	184.073	99.2702	98.9492	99.6141	21	5	4	3	5	4	100603	250655	260080	287334	257372	252708	334576	330998	348978	297473	262355	282624	260934	231123	257155	200590	230039	232863	366644	386906	317873	377462
M184T138_1	184.073	184.073	184.074	138.408	125.3	140.54	23	5	4	3	4	3	1070.41	4109.57	3468.01	4299.36	4226.18	7864	4442.58	4114.62	4876.23	4311.38	3660.43	3483.73	3279.52	3435.25	2827.81	2946.47	2586.01	3784.68	10882.3	4439.06	9284.03	4849.41
M184T114	184.073	184.073	184.073	113.529	112.92	114.291	15	1	4	3	4	3	6087.73	15642.1	13049.2	13668.8	12809.7	12365.8	21633.2	24648.8	21799.4	22735.5	16603.8	16523.4	19267.4	13208.7	16781.5	13730.8	13562.1	16533.1	21039.3	20441.9	21979.6	21990
M184T875	184.073	184.073	184.074	874.855	873.458	876.41	5	0	2	0	2	1	2535.41	518.167	5320.37	5057.56	6497.15	240.309	210.729	6608.4	4871.75	8355.61	2115.32	8521.05	6808.87	92.0376	8931.6	5267.9	3243.02	4717.67	4369.81	9759.25	6901.52	12483.3
M184T162	184.073	184.073	184.074	162.114	152.621	165.307	6	1	2	0	1	1	1227.46	5149.44	2679.61	5900.12	5490.22	4940.98	4278.9	5801.44	4097.46	5623.16	4389.14	4674.88	5365.19	3264.57	4561.09	2435	3421.22	4172.4	6056.29	23304.3	5515.08	6217.79
M184T138_2	184.086	184.086	184.086	137.557	137.209	137.905	2	0	0	2	0	0	829.548	2341.49	2197.76	2078.46	1978.43	2486.35	2563.4	2208.66	2886.3	2474.68	1980.31	798.009	1236.64	1779.47	1588.21	1409.48	2058.52	1536.57	2578.96	2539.2	2010.56	2782.83
M184T394	184.097	184.097	184.097	393.866	393.245	395.491	21	5	4	3	5	4	4870.37	13285.9	11139.4	11352.7	11383.7	13727.7	7569.45	8332.82	7957.46	8537.02	10965.8	10923.7	10925.2	10114.9	9853.66	9141.01	10164	10207.1	7361.51	9384.85	6776.23	8453.49
M184T543	184.115	184.115	184.115	543.419	542.557	544.113	21	5	4	3	5	4	460.86	825.849	1013.06	852.924	737.369	825.562	718.997	635.532	737.99	859.687	799.228	898.589	1025.99	1446.4	1042.01	1100.24	1064.49	1082.3	737.556	1019.11	789.228	896.97
M184T765	184.112	184.111	184.113	764.942	764.112	765.773	8	3	1	1	2	1	684.423	452.191	556.643	591.636	422.852	248.494	424.373	996.344	1588.4	736.014	436.684	436.66	580.163	310.316	1250.9	1192.23	474.486	487.914	382.03	154.439	602.604	1064.56
M184T837	184.17	184.169	184.17	837.291	836.54	837.509	6	3	1	2	0	0	656.879	284.986	181.851	393.76	529.868	532.164	610.947	433.382	155.601	408.251	459.537	408.918	458.833	238.631	368.124	171.139	289.727	462.476	213.242	285.059	49.5842	353.757
M185T100	184.548	184.548	184.549	99.5259	98.5584	99.9463	15	4	3	3	2	3	1875.36	671.808	668.171	951.114	459.608	562.489	760.743	1153.49	2291.19	1472.28	1318.49	1198.41	768.564	225.081	1307.59	199.087	396.022	334.028	1148.97	2272.94	854.004	3919.93
M185T99_1	184.634	184.633	184.634	99.4084	99.0199	100.62	7	0	3	1	0	3	845.726	260.841	285.482	409.721	279.734	220.93	525.461	494.97	1000.44	612.046	708.08	662.657	425.941	123.073	587.195	135.36	220.645	158.43	528.007	1073.37	550.121	1724.13
M185T80_1	184.96	184.96	184.961	80.2074	79.1945	81.0758	18	5	4	3	2	4	237.971	754.26	889.454	983.542	726.742	780.125	1244.73	1027.65	1274.64	913.791	984.46	741.507	907.438	712.168	747.563	591.977	577.792	790.462	988.255	1041.54	865.861	1069.92
M185T1220	184.986	184.985	184.986	1219.96	1219.14	1220.45	12	5	2	0	3	2	421.67	861.391	641.903	453.493	644.306	588.746	587.252	623.216	672.658	634.323	574.658	421.143	542.911	742.222	541.9	834.346	851.995	664.52	527.95	515.809	523.007	423.567
M185T97	185.032	185.032	185.033	96.6285	95.9981	97.3478	21	5	4	3	5	4	5295.15	9053.31	9277.48	8363.18	9169.68	9611.93	3595.92	5086.13	4948.29	4693.78	6827.58	7954.07	7534.92	6767.12	6506.82	6632.22	6333.19	7029.59	6095.27	6272.25	5153.16	6323.03
M185T124	185.042	185.042	185.043	124.469	118.868	124.92	5	1	1	0	0	3	173.707	700.641	623.737	446.542	608.376	510.521	696.735	539.132	717.377	593.302	697.778	513.826	621.288	737.102	606.554	738.322	567.846	695.54	645.629	576.978	862.641	562.222
M185T80_2	185.066	185.066	185.066	80.1925	79.2142	80.9418	21	5	4	3	5	4	528.035	3033.02	2923.79	3486.43	3011.35	2816.72	2703.09	2164.34	2471.08	2105.2	2065.19	2121.61	2451.55	2585.61	2904.13	2354.98	2209.38	2306.64	2970.46	3791.3	1983.27	2867.42
M185T99_2	185.077	185.076	185.077	99.3444	99.0199	99.746	21	5	4	3	5	4	15456.3	25656.3	26386.5	30629.1	25821.8	24682.5	32400.2	36550.1	41673.8	31527.9	28850.6	31381.8	26771.1	21374.6	26837.1	18829.6	22786.9	21526.9	40710.6	44263.7	36422.9	49465.7
M185T788	185.081	185.081	185.081	788.443	787.843	788.827	21	5	4	3	5	4	7078.45	5287.06	5920.18	5196.63	5856.64	5985.44	6756.55	7376.18	7570.13	7906.47	19041.5	21077.8	20933.3	4059.06	4479.36	4957.1	5174.17	6062.37	6430.91	6442.9	6913.26	6927.21
M185T698	185.081	185.081	185.081	698.305	697.586	699.098	21	5	4	3	5	4	350.439	759.571	775.876	762.43	725.48	879.49	670.7	608.605	686.752	740.888	793.625	884.073	869.963	744.839	731.504	739.62	804.634	968.989	458.54	534.766	584.278	646.289
M185T828	185.081	185.08	185.081	828.402	827.802	829.039	5	0	1	3	0	1	21229.5	8093.81	7080.75	8037.37	6276.09	8432.87	10226.6	1814.28	9885.89	10227.1	69513.1	63582.1	63222.7	7909.23	9078.59	8604.6	8180.85	7176.28	9196.99	8579.09	7895.55	2470.03
M185T394	185.101	185.1	185.101	393.86	393.245	395.491	21	5	4	3	5	4	527.317	1382.77	1214.86	1114.76	1155.64	1479.08	766.404	945.745	886.054	775.863	1166.37	1020.61	991.039	1039.92	1152.84	1051.41	1023.34	1145.78	852.296	931.711	703.367	842.705
M185T480	185.115	185.115	185.116	479.73	478.875	479.876	9	1	1	2	3	2	4077.43	18152.5	17835.3	16436.4	11339.8	19590.5	19783.5	14100.3	17907.5	15027	15210.4	15809.6	15645.9	14912.2	39277.8	15813.6	13816.8	49431.8	18858.5	17829.3	15579.1	18102.8
M185T781	185.117	185.117	185.117	781.179	777.948	781.48	6	1	0	0	3	2	6300.4	18805	21674.6	19453.6	20291.5	52498.4	23327.5	21478.2	21899.8	21993.5	21299.9	23029.5	25061.8	25047	22691.5	22348.3	27970.6	18660.3	38261.4	30408.5	28845.2	23552.8
M185T126	185.128	185.128	185.128	126.473	126.01	128.197	8	4	0	1	3	0	811.339	885.77	1150.73	4365.32	1073.91	1523.97	4935.65	5050.3	5021.09	5249.71	1194.42	5117.73	4513.6	898.983	4157.22	1289.44	5315.67	1069.71	5566.06	5110.21	5236.05	4985.93
M185T779	185.154	185.153	185.156	779.454	778.777	779.917	12	1	3	1	3	4	350.368	863.145	903.526	480.915	228.297	492.868	1248.02	186.435	385.349	774.26	770.45	526.62	528.509	1639.56	944.73	1154.95	1335.44	526.862	879.24	1478.72	947.353	1263.3
M185T871	185.154	185.154	185.154	871.13	870.062	871.595	3	0	0	0	1	2	840.11	583.922	175.652	0	354.552	360.344	69.9553	144.092	0	334.705	0	766.571	751.663	1254.57	1213.79	871.16	883.065	898.969	975.302	80.2549	1022.4	43.6198
M186T97	185.96	185.96	185.96	96.5812	96.0175	97.3595	19	3	4	3	5	4	1006.39	669.016	394.311	464.708	366.912	729.954	1055.78	942.521	1033.78	920.926	685.304	1034.2	883.525	703.121	835.219	431.891	411.929	818.853	1467.14	1919.42	1197	1749.25
M186T80	186.067	186.067	186.068	80.3701	79.0002	80.9647	6	3	0	0	1	2	193.272	642.687	1002.64	820.148	791.241	957.978	891.937	945.876	948.322	949.466	785.699	846.476	880.661	735.29	948.176	879.596	972.784	914.976	754.823	881.068	964.482	894.125
M186T130	186.076	186.076	186.076	129.5	128.934	129.947	21	5	4	3	5	4	9013.77	23991.7	23309.6	24977.9	28448.6	28729.5	13093.3	12680.9	17299.1	14221.6	25896.6	30182.4	24151.4	9810.49	21246.4	9389.85	12567.9	18841.1	11341.3	8892.21	8729.99	10182.7
M186T386	186.076	186.076	186.077	385.568	384.844	386.82	21	5	4	3	5	4	883.565	1584.63	1611.45	2150.24	1920.12	1640.27	869.887	1038.51	804.203	854.059	2160.14	2790.73	2718.57	1530.79	1483.57	1097.71	1221.15	1216.03	808.309	903.09	969.175	1118.11
M186T99	186.078	186.078	186.078	99.3195	99.082	99.7364	16	4	4	1	3	4	2990.82	5188.54	4938.44	5943.05	5023.96	4612.48	6346.76	6320.23	8013.45	6073.47	5240.91	6031.81	5115.29	4484.95	5489.24	4020.2	4677.32	4111.75	7285.03	7670.33	6377.73	9543.71
M186T113	186.076	186.076	186.077	112.845	111.745	112.997	9	4	2	0	2	1	980.802	4862.98	4711.81	5231.77	4516.74	4534.32	2986.05	2768.32	3272.11	3086.07	3375.91	3504.85	3857.19	2581.47	3373.27	2817.21	2862.93	3325.45	2197.2	1957.03	1366.06	2210.75
M186T788	186.084	186.084	186.085	788.49	788.305	788.892	10	2	2	0	2	4	884.282	550.477	509.052	657.042	349.047	496.302	475.471	791.318	774.8	561.848	2008.61	2070.09	2318.06	681.942	572.952	477.875	1105.7	425.316	438.624	739.834	641.116	500.405
M186T828	186.084	186.084	186.084	828.402	828.273	828.615	3	0	0	3	0	0	2009.21	62.9056	0	0	0	58.9807	181.779	101.285	344.873	197.573	5714.38	5450.48	5882.02	33.6843	124.703	98.6592	85.5506	0	99.3328	185.648	133.232	41.6648
M186T479	186.119	186.119	186.119	479.351	479.024	479.679	4	1	0	0	0	3	492.475	1969.45	2089.39	4551.96	1380.04	2057.07	2162.39	1563.04	2072.91	1751.23	1633.62	1804.56	1796.24	1571.75	2011.67	1701.73	1660.99	1969.69	2233.28	2037.89	1843.85	2157.38
M186T696	186.185	186.185	186.186	696.122	695.535	696.907	14	3	4	3	2	2	281.117	369.506	629.191	290.721	315.793	648.346	431.052	457.198	540.142	699.849	417.706	582.624	539.168	493.48	536.423	286.827	62.3827	327.457	20.2226	386.227	135.533	364.577
M187T93	186.912	186.912	186.913	92.8927	92.4661	93.577	21	5	4	3	5	4	3634.34	6110.12	4858.43	3005.86	3958.38	6838.83	2734.42	3034.7	2924.51	3509.01	3192.94	4756.21	4231.5	4723.64	4265.7	5975.86	3864.98	4879.93	2133.17	1470.6	3050.63	1784.36
M187T1221	187.002	187.002	187.003	1220.7	1220	1221.25	19	4	4	2	5	4	478.912	919.207	755.639	591.392	846.01	896.351	780.521	676.862	1048.5	709.429	627.91	625.317	607.616	977.949	732.895	774.997	661.323	658.966	876.351	659.736	766.206	813.961
M187T97	187.031	187.03	187.032	96.5812	96.3391	96.7228	7	5	0	0	2	0	706.164	468.923	897.12	743.145	800.069	613.569	204.033	206.35	291.193	246.538	401.051	448.724	511.809	226.05	387.782	464.891	461.553	422.132	524.397	451.529	413.316	293.288
M187T130	187.08	187.079	187.08	129.599	128.682	129.947	20	5	4	3	5	3	1207.13	2688.85	2645.5	2789	2222.56	3347.19	1428.25	1252.83	1649.62	1005.18	1815.75	1707.33	2211.43	1194.77	1217.49	907.338	1230.77	986.788	1426.21	1051.71	829.298	729.301
M187T80	187.081	187.081	187.082	80.1013	79.5522	81.3856	20	5	4	3	4	4	547.034	3454.42	3155.89	3458.29	2834.11	2754.76	2878.42	2384.12	2586.81	2409.5	2229.27	2394.78	2579.51	2912.43	2847.98	2543.49	2417.56	2446.99	2931.15	3825.19	2114.58	2848.59
M187T812	187.096	187.096	187.097	811.943	811.005	813.021	12	1	4	2	1	4	334.113	0	494.102	241.794	207.922	367.929	677.652	559.336	665.094	591.353	436.5	213.186	389.525	255.824	561.728	0	0	252.136	471.741	518.507	678.53	508.713
M187T120	187.108	187.108	187.109	120.334	109.635	133.671	24	5	4	3	5	4	781.884	1036.14	1054.09	1164.29	856.935	1126.01	720.303	890.454	746.533	735.955	1219.06	1200.23	1200.47	2032.15	2035.99	2153	1771.49	2096.29	796.94	857.17	804.607	636.135
M187T400	187.145	187.145	187.145	399.559	399.186	399.784	4	1	1	2	0	0	204.099	531.533	827.58	575.701	542.757	790.336	764.666	622.865	406.63	784.058	509.669	699.502	665.914	785.561	814.15	842.188	777.426	905.214	644.811	622.297	591.44	555.524
M187T418	187.452	187.45	187.453	417.959	417.274	418.649	14	3	3	2	4	2	611.051	835.121	1003.55	760.045	734.019	770.094	566.18	717.258	829.255	574.595	968.698	835.293	797.486	1188.68	845.098	694.358	990.932	770.261	395.175	1037.01	595.319	557.826
M188T133	188.038	188.037	188.039	133.175	132.523	134.083	16	5	4	3	0	4	2947.64	1182.59	610.564	1438.03	1266.28	1233.28	8041.49	6390.66	7586.86	6670.13	3600.37	3527.43	3259	258.509	555.106	39.3498	287.239	527.81	5888.13	4627.01	6017.95	6263.69
M188T387	188.068	188.068	188.069	386.781	370.752	387.734	20	5	4	1	5	4	860.349	1934.89	1874.72	2359.64	2322.83	2153.36	2008.48	1953.97	1832.4	1950.72	2321.96	3192.6	2810.63	2416.6	1897.36	1556.98	706.561	2085.16	1908.22	2378.16	1984.2	2373.17
M188T355	188.068	188.068	188.069	355.5	346.702	359	8	2	1	0	2	2	259.918	4295.94	3984.44	4267.07	3678.44	3928.49	2229.48	2731.38	2588.47	2349.48	218.137	273.077	240.578	3198.15	3561.76	3122.13	4146.71	2282	2580.82	2402.91	848.553	1840.74
M188T418	188.07	188.07	188.07	417.879	417.292	418.649	21	5	4	3	5	4	52497.3	164547	142413	171740	165249	169159	131931	151364	149146	157178	162105	162420	167102	166081	184387	174203	164248	171827	137878	139566	134764	139978
M188T80	188.079	188.078	188.08	80.1925	79.4334	80.8272	21	5	4	3	5	4	307.051	1943.89	1841.17	2031.99	1467.23	1727.76	1480.54	1353.7	1449.04	1278.83	1282.93	1039.24	1544.62	1729.79	1682.97	1493.77	1419.27	1555.69	1784.88	2090.02	1228.8	1453.95
M188T109	188.103	188.103	188.104	109.495	108.86	109.988	18	5	2	3	4	4	550.141	1107.1	1242.56	1541.37	1467.34	1274.9	438.023	285.531	522.839	379.354	491.308	857.678	986.824	577.716	656.516	503.495	639.2	807.519	825.49	1056.95	515.115	942.9
M188T583	188.201	188.201	188.201	582.8	582.239	583.224	16	5	0	3	5	3	6058.96	1586.22	1859.45	1373.41	483.092	1353	111.17	260.975	320.02	176.853	2314.77	2309.67	2416.48	654.573	628.652	18729.4	4079.41	974.809	325.89	399.084	446.08	342.519
M189T418_1	188.551	188.551	188.551	417.777	417.021	418.649	10	4	2	0	2	2	678.67	1071.8	1108.94	279.529	549.648	648.318	315.755	250.475	273.374	428.473	333.503	381.732	503.904	665.683	432.412	187.774	728.347	120.835	254.005	812.233	250.166	792.215
M189T418_2	189.074	189.074	189.074	417.912	417.292	418.649	21	5	4	3	5	4	13526.2	36339	30796.1	32592.3	33597	34048.9	26695	27400.5	29080.8	27490.4	32546.9	33457.7	30833.6	34250.3	36867.4	34835.5	32608.9	29775.7	23544.2	30171.9	26773.9	29751.3
M189T81	189.079	189.079	189.079	80.7604	80.5562	80.9647	2	0	0	0	0	2	259.576	1553.74	1477.21	1606.29	1256.1	1238.17	1312.97	1056.38	1216.74	977.667	1118.31	991.764	1230.37	1409.42	1372.81	1228.6	1230.59	1299.89	729.386	847.559	1063.9	1177.77
M189T119	189.087	189.087	189.088	118.586	116.898	133.977	25	5	4	3	5	4	2062.78	8104.62	7624.6	8871.22	10355.6	8440.33	6479.01	6431.8	7875.38	5514.41	4347.58	6104.72	7237.56	6815.02	5624.45	4512.24	6533.99	8090.52	4889.63	5137.92	4035.65	4861.12
M189T387	189.087	189.087	189.087	386.793	386.098	388.828	13	5	0	3	5	0	531.423	1775.61	1979.35	2099.3	1967.36	2287.59	937.73	1073.12	1034.48	948.368	1150.3	1588.64	1256.11	1373.54	1576.76	1388.18	1404.28	1401.74	862.853	879.445	837.46	850.581
M189T80	189.097	189.096	189.097	80.0647	79.2142	81.2039	21	5	4	3	5	4	259.576	1658.79	1494.94	1711.16	1257.92	1262.65	1318.09	965.939	1169.72	964.55	1126.73	853.633	1131.01	1439.76	1421.83	1241.12	1214.01	1270.89	1486.19	1886.71	1038.73	1195.11
M189T812	189.112	189.112	189.113	812.094	811.576	812.495	21	5	4	3	5	4	2020.43	1615.21	3783.12	3571.29	2798.18	2792.42	4028.08	4290.35	4300.29	3950.18	3825.87	4358.27	3474.16	3005.41	3760.74	2258.47	2935.54	3085.78	4620.23	4310.33	3857.99	3791.28
M189T132	189.124	189.123	189.126	131.611	130.785	131.892	6	1	0	1	1	3	1171.04	556.47	1277.15	1628.43	1391.64	2389.56	428.216	473.15	535.596	547.786	500.379	716.55	803.937	1243.25	617.32	1153.45	712.38	1183.1	476.554	536.637	907.907	574.369
M189T13	189.128	189.127	189.128	13.415	2.16205	36.178	11	0	2	1	0	0	127.375	308.41	287.258	247.405	345.082	347.18	359.956	345.548	1119.82	402.617	302.958	331.222	339.151	235.998	233.179	270.718	271.31	340.391	379.52	335.514	381.78	380.656
M189T71	189.127	189.127	189.128	71.1334	57.2857	81.6064	8	0	3	1	0	0	259.576	1428.41	1481.59	1467.81	1483.4	1408.81	1676.51	2882.61	359.629	428.583	1392.64	1699.02	1559.37	1259.66	1250.57	1257.1	1245.65	1236.06	1579.24	1520.18	1410.31	1492.46
M189T96	189.134	189.134	189.135	96.044	95.2073	96.4841	19	4	4	3	4	4	973.379	852.252	439.621	879.291	807.25	532.492	508.103	821.471	573.056	1088.71	622.441	1164.74	1051.06	697.303	1101.93	904.662	785.609	788.908	630.184	661.94	698.69	810.632
M189T95	189.16	189.159	189.161	95.426	94.7852	95.9445	21	5	4	3	5	4	1762.41	2003.89	2339.28	2520.89	3344.01	1546.9	1636.86	2650.02	2387.75	2315.73	2044.43	2826.33	2508.5	1674.38	2030.59	1785.21	2108.56	1980.17	2437.9	1497.34	1827.55	1772.72
M189T30	189.164	189.164	189.164	29.6152	19.7842	41.9627	13	1	1	0	2	2	174.998	828.6	707.749	689.909	734.929	877.655	786.627	1193.97	834.637	739.484	498.746	731.631	709.268	534.183	628.612	683.847	567.644	690.936	724.878	1118.65	785.628	768.671
M189T51	189.164	189.164	189.164	51.3005	44.7442	58.5387	8	1	0	0	2	2	170.716	499.651	837.039	965.667	982.691	951.127	1100.82	1015.98	871.561	981.879	610.962	864.89	886.774	615.881	729.533	795.458	682.392	773.036	5465.43	838.359	982.553	1035.74
M190T418	190.076	190.076	190.077	417.884	417.292	418.649	21	5	4	3	5	4	1823.84	4166.28	3680	3528.5	3682.72	3689.15	3065.33	2733.55	3181.57	2939.96	3585.42	3475.99	3427.43	3973.88	3828.32	3572.36	3466.77	2966.41	2218.1	3604.97	2689.38	3222.88
M190T119	190.09	190.09	190.091	118.851	117.399	119.392	10	4	4	0	0	2	234.209	451.851	595.162	725.14	502.911	743.603	619.352	548.142	702.007	405.399	239.581	426.417	491.161	342.133	366.16	243.847	207.384	293.039	393.092	475.167	347.222	398.222
M190T109	190.119	190.118	190.119	109.329	109.282	109.74	3	0	1	0	0	2	207.404	95.4166	84.7251	128.924	124.814	136.673	391.417	290.65	391.337	349.08	155.861	152.175	187.796	48.8784	55.0862	10.7013	35.9976	36.8966	381.715	370.221	310.202	360.855
M191T91	190.912	190.912	190.913	90.845	90.2645	91.5504	21	5	4	3	5	4	4783.34	8654.98	10905.6	18170.3	13662.7	8659.98	18832.1	17210.5	20598	17311.5	10863.2	10892.7	10583.2	10243.8	11765.5	6632.29	9255.19	11538.1	22392.8	27093.3	14614.9	21465
M191T80	190.989	190.989	190.989	80.1925	79.6586	80.8272	21	5	4	3	5	4	521.386	2234.74	2263.69	2563.09	2101.87	2072.51	2552.61	2164.49	2659.79	2129.65	1947.3	1951.92	2181.64	1823.53	1780.43	1234.41	1497.65	1898.83	2610.4	2622.58	2028.14	2766.46
M191T96	191.04	191.04	191.041	96.3851	95.825	96.7228	21	5	4	3	5	4	13526.6	30326.2	34468.1	26005.9	31290.8	30072.9	6336.89	8414.13	7294.38	9167.07	20293.5	25074.5	22672.3	23356.5	25089.5	26864.1	26976.2	24699	12813.3	8569.87	13779.3	11462.5
M191T90	191.077	191.077	191.077	90.2801	88.5125	92.2284	21	5	4	3	5	4	1536.5	8315.14	9248.8	8939.58	8466.69	8679.2	6893.76	7080.17	6970.31	8225.23	8213.05	8967.49	8359.8	8901.11	9778.19	9933.73	9397.48	10312.9	6534.6	6524.65	7498.58	5060.61
M191T388	191.082	191.081	191.082	387.734	386.436	389.48	13	3	4	2	0	4	459.121	475.382	410.728	569.281	634.638	617.305	454.647	604.007	551.587	581.896	365.98	642.121	502.58	179.732	264.931	211.676	294.347	311.423	907.736	1026.98	1015.51	1116.33
M191T452	191.085	191.085	191.085	451.589	450.84	452.444	11	5	0	2	4	0	293.191	564.65	671.279	307.031	483.429	541.354	380.699	392.16	376.745	410.162	428.95	412.513	274.793	410.989	383.835	514.101	454.81	450.054	346.81	357.567	360.365	366.521
M191T733	191.107	191.106	191.107	733.259	732.868	734.271	19	5	3	2	5	4	848.847	1157.39	1156.97	839.726	885.264	996.796	1106.1	569.145	611.473	983.63	1032.93	998.213	1467.52	1105.79	1205.49	1317.5	1257.92	1104.9	1005.26	935.825	628.929	999.52
M191T866	191.143	191.137	191.144	865.695	856.255	875.064	18	4	2	3	4	1	1287.29	2530.57	2542.3	556.582	952.538	312.361	369.08	1127.82	631.031	2504.58	1150.17	1075.31	1174.36	676.013	598.901	341.113	401.93	841.26	350.493	225.301	889.09	1060.35
M191T27	191.179	191.179	191.18	26.6797	14.7117	44.4792	35	3	3	1	2	3	157.645	569.49	611.395	700.166	662.165	747.53	449.139	1852.39	731.879	513.737	505.852	676.274	1070.25	550.863	339.595	555.041	691.683	596.18	649.611	860.899	1404.58	1029.25
M191T7	191.179	191.179	191.18	6.95221	0.519269	14.4342	21	3	3	1	2	3	226.336	342.7	593.623	291.157	545.397	753.738	461.141	785.772	713.119	433.81	419.145	675.577	661.243	1071.12	322.184	588.488	539.036	564.509	898.552	740.089	979.889	1720.66
M191T65	191.179	191.179	191.18	64.9998	56.5022	75.0562	18	3	3	1	3	3	171.976	557.266	2966.8	3129.48	3512.26	3600.55	3842.87	777.924	3368.77	1961.07	2266.77	3313.27	4556.13	1687.44	2015.01	2664.87	2651.21	2835.99	2128.82	3761.02	3450	5145.64
M191T49	191.179	191.179	191.18	49.4759	45.6574	52.8002	8	1	2	0	2	0	160.116	375.019	467.907	460.209	508.631	541.953	534.52	672.078	477.666	709.759	346.372	469.568	439.082	301.773	433.905	377.712	434.68	346.221	510.904	510.566	490.615	525.318
M191T935	191.179	191.178	191.18	935.165	934.054	936.063	7	1	2	0	2	2	341.41	65.4656	205.653	440.398	71.3103	314.118	356.054	264.86	765.961	564.377	234.955	176.358	195.391	664.379	394.852	0	235.981	231.908	268.958	773.243	506.313	592.734
M191T690	191.179	191.179	191.179	690.11	689.769	690.454	4	0	1	3	0	0	297.851	784.715	1210.91	770.168	964.141	1315.87	816.535	1136.62	1202.58	1108.11	1736.53	1904.61	1892.52	1057.59	861.085	884.981	831.779	870.224	835.448	1283.74	1134.18	1169.15
M192T1268	191.941	191.941	191.941	1268.04	1252.21	1280.46	22	2	1	3	2	0	152.724	457.058	1612.24	542.516	509.173	505.036	352.643	402.06	496.748	739.866	884.192	395.482	409.614	368.711	656.9	615.954	470.155	534.444	573.187	446.099	448.726	351.259
M192T1300	191.941	191.941	191.941	1299.97	1286.57	1317.83	23	2	1	3	1	0	107.593	303.855	272.337	239.348	276.666	266.878	196.363	199.81	267.984	324.517	399.442	275.189	292.702	654.544	307.925	271.579	262.117	279.518	288.521	260.656	290.081	211.506
M192T1238	191.941	191.941	191.941	1238.46	1226.17	1247.57	12	3	1	2	2	0	166.658	1426.14	1644.38	630.157	2168.3	1447.7	1366.58	1251.94	1381.85	1301.81	2924.85	1249.16	594.889	2540.97	88.5111	1497.23	1429.27	1506.42	1299.62	1226.23	1367.5	1234.39
M192T80	191.99	191.989	191.99	80.0689	79.6388	80.8272	8	1	2	0	1	4	219.671	1188.49	1082.57	1084.47	1012.1	781.223	801.531	685.067	761.47	688.55	564.904	761.81	589.6	822.989	891.143	961.044	934.598	1017.25	885.909	814.296	637.155	807.045
M192T99	192.024	192.024	192.025	98.5584	97.9743	100.86	21	5	4	3	5	4	2257.33	9225.98	7045.47	4554.49	5637.87	7871.31	3888.26	3796.79	3568.81	4433.53	5977.93	5781.25	5311.47	6261.42	6299.29	8857.56	6509.28	5541.09	2424.88	1463.13	4196.22	2191.5
M192T128	192.033	192.032	192.033	127.739	126.618	128.402	21	5	4	3	5	4	1312.65	4107.53	3610.66	5823.06	3622.57	3871.61	2217.83	1982.03	3630.14	2177.17	3710.41	3815.65	3746.81	3518.24	2765.05	4254.09	3945.52	3205.1	3758.59	4351.63	3211.66	2896.43
M192T96	192.043	192.042	192.044	96.4309	95.7216	96.9947	17	5	1	3	5	3	1570.87	2229.5	2263.5	1477.99	2532.25	2082.59	2607.39	611.152	2187.01	3094.6	1811.78	1840.15	1938.63	1399.85	1460.28	2033.86	1720.77	1800.38	1293.94	702.503	1233.64	958.499
M192T388	192.066	192.065	192.066	387.603	386.132	389.48	20	5	4	3	4	4	372.134	876.419	822.549	728.99	1152.65	863.403	1029.85	1031.26	866.985	1176.73	867.054	1071.09	985.83	464.877	518.294	341.29	516.012	599.512	906.877	1322.72	1003.6	1151.06
M192T500	192.102	192.102	192.103	499.699	499.321	500.075	13	5	1	1	5	1	272.174	656.55	526.749	609.765	723.331	689.213	244.136	370.599	328.279	515.988	368.514	539.407	465.934	487.12	486.503	378.012	547.973	544.018	437.903	347.066	415.471	348.128
M192T631	192.138	192.138	192.139	630.766	630.121	631.537	21	5	4	3	5	4	542.487	1303.02	1343.2	880.58	631.6	1010.99	1233.66	974.34	1422.84	804.639	1115.07	1147.35	1266.37	731.481	1417.82	943.291	633.883	1558.1	1537.16	1136.54	921.873	1046.76
M193T91	192.911	192.91	192.911	90.5996	89.8662	91.6701	21	5	4	3	5	4	1085.32	1094.71	1456.01	2596.65	1764.76	926.466	2742.21	2615.05	3187.54	2554.35	1571.94	1448.85	1054.32	1439.54	1478.55	623.109	1276.94	1624.53	3312.42	4637.4	2239.41	3488.24
M193T80_1	192.986	192.986	192.986	80.2084	79.406	80.8272	20	4	4	3	5	4	291.668	1418.27	1375.01	1486.33	1389.02	1278.27	1541.26	1402.2	1542.97	1161.4	1197.71	1116.19	1237.36	1199.51	1184.64	850.816	986.263	1054.45	1388.84	1547.25	1186.25	1513.76
M193T95	192.999	192.998	192.999	95.1527	94.5877	95.486	21	5	4	3	5	4	2595.58	3108.31	3150.84	3682.87	3715.14	3268.83	1944.01	2370.56	2492.68	3229.9	3317.64	2982.54	2522.94	2851.25	2719.23	2805.8	3165.84	3546.52	3168.16	2773.07	2301.02	3417.03
M193T89	193.035	193.028	193.036	89.3761	78.5825	98.2914	11	4	2	1	1	2	337.108	872.212	995.043	1280.45	1510.78	702.093	1162.55	619.948	1055.7	871.176	765.732	719.607	676.409	715.527	661.958	396.461	720.971	699.838	1040.6	797.831	804.463	693.561
M193T620	193.05	193.049	193.05	620.288	619.616	621.212	21	5	4	3	5	4	320.374	1097.38	1007.74	987.4	772.84	1111.32	991.068	995.537	981.638	912.074	1054.63	924.604	1009.7	1024.17	880.4	968.491	1014.47	1066.61	978.336	1039.1	1036.94	979.639
M193T80_2	193.056	193.055	193.056	80.1246	78.9727	81.2039	13	5	2	0	3	3	199.28	838.354	823.377	855.825	915.424	863.767	685.272	822.41	613.391	741.334	535.581	661.61	924.05	848.326	836.92	670.639	772.547	680.678	782.107	1004.79	737.968	749.081
M193T695	193.122	193.122	193.123	694.943	694.286	695.654	21	5	4	3	5	4	1063.34	1635.53	1821.19	1920.1	1482.08	1799.12	1740.92	1636.67	2108.69	1508.32	1232.34	1691.48	2096.71	1486.63	1798.63	2332.14	1709.3	1558.54	1667.61	1653.81	1188.55	1556.79
M193T874	193.159	193.158	193.16	873.751	865.472	874.525	12	3	3	2	1	2	2574.43	3678.6	3492.44	1413.88	2059.93	2689.92	1107.28	3914.56	1772.41	5564.23	2501.83	3069.93	1516.81	3267.32	2156.51	2489.63	2266.2	1992.33	1279.98	820.665	1959.04	3507.79
M193T868	193.195	193.194	193.196	868.399	867.183	868.589	11	4	1	1	5	0	1411.57	2584.65	3370.68	2124.43	2087.78	2483.36	551.835	1229.99	1246.45	614.209	1228.88	1820.43	1107.43	2049.21	1709.1	2533.49	1188.71	2109.05	847.242	599.66	1026.02	1072.81
M193T783	193.195	193.195	193.195	782.926	782.474	783.599	6	5	0	0	1	0	317.558	550.383	629.312	607.369	446.958	591.411	959.523	882.203	952.714	490.924	831.404	726.527	681.324	884.874	685.846	346.203	799.022	751.366	899.714	903.86	839.566	726.77
M194T1227	193.93	193.93	193.93	1226.82	1223.71	1243.53	11	4	1	2	1	1	328.358	1388.59	1828.32	2208.17	2578.2	1767.41	1584.52	2019.62	1830.28	1890.7	2243.97	1739.44	2241.27	1823.99	1949.84	2234.66	1818.85	1808.96	1536.35	1392.44	1620.65	1626.94
M194T106	194.033	194.032	194.033	106.394	105.276	107.168	21	5	4	3	5	4	731.642	1740.23	1923.84	1932.96	1886.77	1761.32	4079.27	4142.84	3855.08	3666.89	2487.35	2663.94	2326.89	1248.31	1628.15	1368.57	1386.53	1633.17	3191.56	3575.73	3208.24	3399.23
M194T267	194.045	194.045	194.045	267.298	265.339	268.138	21	5	4	3	5	4	360.816	1972.17	1768.1	1667.07	1941.06	1978.2	1756.1	1770.52	1569.58	1539.4	1994.68	2039.64	2230.31	1309.93	1444.36	1276.6	1411.64	1741.59	2018.64	1990.96	2000.55	2062.05
M194T145	194.045	194.045	194.045	145.02	144.104	158.903	21	5	4	3	5	4	997.668	3820.02	3935.58	4145.49	3702.53	4148.87	3413.87	3859.84	3442.13	3328.06	4035.9	4243.8	4110.57	3175.22	3627.28	3125.28	3436.2	3917.2	4554.41	4732.42	4936.19	4860.54
M194T125	194.048	194.048	194.049	124.565	113.529	125.125	20	1	4	3	5	4	1186.59	370.213	477.722	456.551	391.854	364.993	2938.48	2576.94	3295.09	2747.96	1588.79	1479.98	1403.89	1273.27	1250.59	1140.84	1169.71	1273.52	2215.83	3285.58	1732.77	2574.15
M194T471	194.081	194.081	194.082	471.237	470.83	472.24	17	5	4	3	4	1	265.463	656.32	702.924	756.49	595.309	801.844	459.291	625.486	542.51	554.456	561.029	650.198	550.841	450.93	385.606	478.395	465.464	571.15	431.243	399.568	453.926	325.597
M194T778	194.096	194.096	194.097	778.241	777.495	779.251	21	5	4	3	5	4	465.221	818.992	826.992	669.647	413.437	986.249	795.042	951.97	625.193	662.219	714.735	614.563	941.812	1054.87	1231.03	766.784	551.793	796.986	705.858	799.02	735.572	787.314
M195T106	195.017	195.016	195.017	106.306	105.276	107.174	21	5	4	3	5	4	603.22	1515.37	1624.05	1544.79	1451.75	1383.09	3168.46	2828.22	3302.67	2995.71	1926.06	2229.3	1928.97	1053.72	1263.58	993.785	1182.29	1080.62	2494.22	2950.7	2641.64	2906.91
M195T412	195.063	195.063	195.063	412.434	412.075	412.773	4	0	3	0	0	1	223.989	170.249	333.291	245.265	219.507	351.745	332.449	421.029	473.782	505.854	274.396	318.875	393.88	128.659	188.498	140.242	160.58	77.5781	477.075	323.123	366.773	245.304
M195T448	195.088	195.087	195.088	447.999	447.28	448.914	18	3	3	3	5	4	1733.12	1263.95	1656.12	343.309	1258.04	659.351	368.864	484.932	680.005	2073.04	1271.18	1668.01	1503.97	658.342	1986.22	5076.89	1712.81	934.727	621.712	785.847	1265.85	846.428
M195T730	195.102	195.101	195.102	729.568	728.869	730.312	21	5	4	3	5	4	712.539	1675.33	1856.61	1000.73	1711.89	1582.97	2083.38	1706.63	1459.91	1961.56	1168.52	1523.74	1997.5	1428.93	1749.94	1478.36	1909.52	1719.87	1761.38	1642.75	1418.72	2154.06
M195T652	195.102	195.101	195.102	652.005	651.231	652.781	8	1	1	1	2	3	690.006	1188.51	1235.91	909.055	1483.25	1449.97	1915.87	1645.27	1550.93	1672.88	1298.85	1473.63	1258.32	1119.97	1232.39	476.38	1222.25	1228.2	1292.63	1613.73	1286.06	1336.56
M195T392	195.123	195.122	195.123	392.192	391.413	394.157	21	5	4	3	5	4	1257.33	2001.81	1794.54	920.922	1179.88	2653.35	2346.7	1534.57	2701.69	2640.45	2646.31	3249.08	2776.28	2125.13	1364.97	930.389	1119.11	1364.76	1380.88	2934.01	1591.62	1728.38
M195T806	195.123	195.123	195.123	805.644	805.118	806.687	14	3	4	2	3	2	1420.52	6565.39	6481.12	10539.9	6322.18	6105.34	6768.06	6600.76	6814.41	6540.4	6687.19	6516.48	6829.79	7214.17	6249.86	5957.82	5559.54	6645.18	6744.09	6883.56	6482.64	6666.38
M195T782	195.123	195.123	195.123	781.995	781.419	782.223	10	1	4	1	3	1	931.685	2904.44	2916.13	2701.36	2822.21	3607.47	3002.7	3333.18	3388.84	3070.68	2887.7	3130.89	3088.47	2951.65	3035.25	2853.4	2714.65	2857.03	3146.8	3429.08	3385.76	3346.02
M195T658	195.138	195.138	195.138	657.747	657.357	658.232	7	1	1	1	3	1	452.343	1219.52	1427.66	1357.31	1471.55	1497.46	1646.73	1521	1675.43	1224.48	909.193	1623.8	1359.83	1015.31	1325.67	864.67	1130.08	1438.34	1877.19	1613.58	1485.07	1714.46
M195T11	195.138	195.138	195.138	10.9825	1.97617	30.2032	10	0	1	0	0	2	116.107	372.335	353.989	430.837	435.225	475.891	349.448	576.063	548.055	562.239	418.883	550.224	465	313.747	323.18	292.333	337.022	398.023	555.974	584.327	817.373	1141.77
M195T64	195.138	195.138	195.138	64.3692	60.2119	69.1412	4	0	1	0	0	2	133.929	1949.21	1994.32	2219.01	2336.72	2611.92	3759.15	2936.21	2867.69	2805.87	2180.11	2814.88	2737.94	1727.81	1702.14	1889.4	1900.4	2069.9	2681.8	2643.22	1156.06	2396.2
M195T28	195.174	195.174	195.175	27.7429	20.5078	43.045	14	0	2	1	0	2	137.742	452.88	506.692	474.747	464.07	649.962	596.893	403.553	547.034	587.928	419.65	418.796	589.206	367.327	375.387	397.57	427.433	412.149	476.252	631.6	635.767	773.596
M195T8	195.174	195.174	195.175	8.29531	2.9538	14.3857	10	0	3	1	0	2	131.036	335.495	369.906	437.683	463.506	503.096	513.904	443.775	497.739	426.008	394.663	405.261	454.656	332.705	352.258	356.448	366.046	421.98	655.287	437.217	526.549	1228.43
M195T66	195.174	195.174	195.175	65.5907	50.529	72.362	9	0	2	1	0	3	139.953	2349.6	2424.89	2534.86	2536.13	2997.32	3343.32	3317.2	3227.12	3165.69	2381.76	2108.26	2932.6	2146.47	1952.36	2130.85	2238.7	2467.34	414.092	3008.95	1954.87	3800.96
M195T856	195.211	195.211	195.211	855.863	855.441	856.419	8	5	0	0	3	0	536.178	1472.97	1146.81	1058.53	1214.86	1243.1	135.449	116.403	130.526	155.376	27.7802	42.4774	0	672.809	811.336	417.324	0	636.719	0	0	0	12.2814
M196T95	196.049	196.048	196.05	94.5059	94.171	94.754	6	2	1	1	0	2	1416.06	575.36	1406.94	1549.28	755.185	1003.16	773.46	536.929	512.779	789.611	651.542	1260.82	1092.41	1353.52	859.01	728.266	1624.94	1543.66	719.318	685.03	792.159	1052.99
M196T806	196.127	196.126	196.127	806.031	805.777	806.308	4	1	0	0	0	3	237.824	129.86	466.802	379.972	269.83	313.189	435.464	404.374	270.964	422.902	324.453	263.405	356.09	436.489	403.969	0	156.728	212.021	344.758	547.521	518.474	565.354
M197T94	196.878	196.878	196.878	93.7902	93.4278	94.171	21	5	4	3	5	4	6085.21	10312.2	11366.7	13567	11560.1	10075.6	12943	17984.5	15380.9	13433.4	9871.62	13010.1	10512.3	7079.77	7592.39	4939.69	6600.17	8651.07	15170.1	15621.7	10632.4	11938.4
M197T115	197.09	197.089	197.091	115.167	114.786	115.944	7	1	2	1	0	3	265.793	523.454	358.648	295.884	364.634	360.162	329.941	401.389	407.54	517.238	354.093	430.551	407.541	116.871	503.683	293.623	307.008	346.954	393.316	418.843	540.89	490.233
M197T95	197.101	197.1	197.101	95.0528	94.5842	95.3893	21	5	4	3	5	4	4240.62	6364.38	6513.31	5465.36	6563.4	6430.33	2749.72	3751.25	3912.68	4438.3	5664.89	5983.5	5226.35	5255.23	4142.22	5297.43	5946.11	6178.95	3506.92	3013.84	4934.89	2762.68
M197T420	197.129	197.128	197.129	419.643	418.608	420.321	21	5	4	3	5	4	514.787	1077.14	987.304	1155.52	986.332	1292.33	837.361	914.502	971.352	782.836	1128.64	1183.75	1038.15	560.246	1037.05	1107.33	1129.29	705.392	698.35	1005.18	913.956	1114.53
M198T1221	197.996	197.996	197.997	1220.55	1219.29	1221.06	11	2	2	2	3	2	364.041	1058.94	715.991	621.035	697.085	996.903	723.672	655.537	623.8	806.645	838.868	658.365	679.322	895.292	765.438	1015.67	629.138	674.234	671.644	405.586	620.767	631.174
M198T582	198.053	198.052	198.053	582.163	581.787	582.615	21	5	4	3	5	4	606.821	1589.1	1644.71	1778.15	1718.66	1820.54	924.966	850.997	770.765	1061.2	1230.75	1425.57	1354.89	1055.15	1472.86	1590.8	1458.93	1607.04	668.429	438.381	856.502	560.393
M198T139	198.087	198.087	198.088	138.671	137.783	151.202	21	5	4	3	5	4	1211.81	2423.7	3312.87	3488.62	2781.65	3535.37	1616.65	1767.96	1648.69	2030.44	3084.73	3242.58	3175.16	2430.57	2332.82	3902.48	3413.14	3439.03	1607.1	1363.88	1518.73	1352.64
M198T99	198.087	198.087	198.089	99.2702	98.7033	99.9141	5	0	4	0	0	1	329.125	326.025	640.024	529.174	527.805	410.461	744.116	639.647	705.492	348.459	428.195	718.571	431.75	89.4192	199.196	203.687	414.264	269.975	534.231	314.078	1044.6	688.409
M198T594	198.185	198.185	198.186	593.535	592.869	593.927	21	5	4	3	5	4	406.048	1389.53	1109.04	842.842	919.798	948.755	1008.1	844.841	715.613	1226.46	1135.24	1003.36	978.679	1313.39	820.867	1069.99	860.029	657.611	472.815	571.664	898.696	958.818
M198T632	198.185	198.185	198.186	631.823	630.733	632.325	21	5	4	3	5	4	406.768	1227.56	1090.14	1181.6	1037.31	1203.47	1109.33	1254.71	1197.5	1035.71	955.46	1054.62	1243.34	1074.22	1200.38	1051.94	1073.91	1236.32	1285.99	1366.01	1026.15	1091.86
M198T699	198.185	198.185	198.186	698.818	697.136	699.618	10	1	3	1	2	3	234.255	494.515	732.23	360.146	435.487	380.12	746.938	494.353	478.565	710.004	364.818	541.275	483.053	614.757	740.268	591.947	140.104	452.173	359.095	467.939	359.671	472.637
M198T570	198.185	198.185	198.186	570.475	569.986	570.676	7	3	2	0	1	1	191.631	489.425	644.53	390.321	447.271	368.012	409.843	369.161	421.937	376.369	404.169	400.198	416.987	342.577	414.74	201.159	358.653	371.085	273.942	218.683	331.827	513.148
M198T874	198.185	198.185	198.186	873.996	865.326	874.355	9	1	3	0	1	2	2384.11	2624.85	3054.31	413.613	1455.06	679.011	948.653	1537.19	793.349	5655.38	1376.91	1593.16	1212.94	1476.73	1100.26	722.044	467.273	1076.15	681.989	139.731	696.676	1739.1
M198T909	198.185	198.185	198.187	909.427	908.106	909.888	6	1	1	0	3	1	1510.41	2140.98	1339	142.258	1409.42	966.231	327.188	903.866	731.662	1997.5	1570.8	1139.54	1048.84	298.543	1858.09	1044.93	1373.29	998.576	801.312	962.369	1272.64	877.076
M199T94	198.877	198.876	198.877	93.5502	93.0994	94.1127	20	5	4	3	4	4	1248.35	848.602	1568.05	2618.75	1011.5	1736.52	2192.39	2439.53	2704.07	2210.61	1154.95	1777.35	1398.4	708.7	1044.59	976.495	647.863	779.477	2381.33	2337.58	1254.21	1954.78
M199T80_1	198.94	198.94	198.94	80.1342	79.8677	80.5069	6	0	0	2	3	1	158.508	443.383	459.221	481.777	430.677	376.769	620.31	593.869	676.09	551.59	650.831	674.093	839.199	777.451	678.367	616.952	783.084	801.011	625.819	625.468	582.71	794.993
M199T126	199.033	199.032	199.033	126.472	126.222	126.693	6	0	2	0	0	4	346.336	188.189	190.279	80.5677	140.635	161.383	330.721	267.105	375.029	522.521	375.95	309.77	295.44	184.807	188.944	238.029	216	247.914	673.184	698.389	611.954	628.516
M199T80_2	199.118	199.117	199.118	79.8677	79.2142	81.9065	5	1	0	0	1	3	168.231	870.326	688.676	746.935	669.005	743.326	759.757	610.852	708.398	585.723	581.607	688.17	737.566	771.209	605.457	612.854	663.553	589.544	680.969	855.622	647.281	668.506
M199T569	199.125	199.125	199.126	569.359	568.24	570.641	7	2	1	1	3	0	317.237	982.185	991.425	859.498	875.76	640.531	496.459	625.751	741.637	1763.52	1187.95	1259.4	1169.8	846.123	1474.33	3072.02	1467.89	977.848	758.882	692.119	935.823	908.48
M199T807	199.133	199.133	199.133	807.097	806.761	807.963	14	3	3	3	2	3	430.867	740.366	1133.29	669.193	112.183	464.603	954.53	856.372	724.201	350.366	733.335	518.878	498.322	132.907	941.525	0	0	1195.48	877.943	1084.07	351.444	911.24
M199T824	199.169	199.169	199.17	824.274	823.358	825.175	20	5	4	3	5	3	2002.2	4246.46	11207.3	2648.29	2357.35	3978.92	5287.6	4842.64	4208.62	4118.94	3215.59	2516.67	3569.35	5446.4	4733.88	4063.98	3414.53	3125.38	4886.7	5267.92	3855.76	4211.8
M199T4	199.169	199.169	199.17	4.33313	2.81843	11.7842	10	3	0	1	2	1	331.034	1135.02	1376.93	1409.92	1060.7	4124.37	1461.86	1567.3	1512.62	1448.92	1339.53	1656.46	1546.07	1481.88	1452.87	1784.06	1391.89	1581.96	1480.08	1243.43	1511.23	1021.67
M199T30	199.169	199.169	199.17	30.3973	14.9364	50.529	20	3	0	1	2	0	326.64	2819.22	1641.58	1669.14	1298.69	1398.99	1724.94	1728.97	1693.42	1664.59	1639.64	1590.16	1702.38	1600.14	1642.45	1368.55	1759.87	1848.06	1702.55	1673.65	1781.16	1772.48
M199T67	199.169	199.169	199.17	67.4551	59.246	78.8862	10	3	0	1	2	2	343.427	8765.95	4699.96	4792.11	5572.72	4513.36	4957.73	5120.01	5072.47	5028.96	4841.02	4611.62	4830.76	4758.82	4611.14	7714.9	4610.03	1475.43	4892.16	4892.62	3453.93	8100.12
M199T619	199.18	199.179	199.181	618.658	617.771	620.327	14	4	1	2	5	2	548.152	515.969	572.052	449.167	635.448	1669.91	1801.78	476.843	1689.78	1735.9	1723.9	674.505	705.936	712.622	591.896	520.817	500.146	787.3	1805.51	660.089	851.526	1899.27
M200T95	199.991	199.991	199.992	95.456	95.0528	96.0245	18	5	3	3	5	2	2044.7	1782.57	2117.27	1862.89	2104.41	1676.24	1105.38	949.562	2853.73	689.017	1382.52	2101.22	1559.01	1245.48	1586.96	1826.76	1378.24	1305.38	2888.62	623.699	1083.25	2834.68
M200T97	200.006	200.006	200.007	96.8017	96.6593	97.247	4	0	3	0	0	1	3204.78	2275.86	2904.02	1950.44	3115.03	2224.32	1154.44	646.766	339.408	681.927	1499.91	3301.83	2457.81	2171.51	1991.33	3161.5	2154.92	2885.69	1094.58	1075.04	441.025	1474.73
M200T94	200.041	200.041	200.041	94.4276	93.1336	95.0899	21	5	4	3	5	4	3204.78	6023.97	5931.28	6821.41	6009.1	5596.99	2326.81	4901.16	5417.19	4074.99	5109.23	5935.31	4272.81	6656.26	4945.14	5158.91	6372.7	5892.87	4691.99	4470.53	4622.32	3890.71
M200T620	200.074	200.074	200.074	619.746	619.456	620.287	3	0	0	3	0	0	2865.33	9170.66	9302.86	6862.49	6821.2	8273.61	7946.26	7428.29	6924.8	6975.53	586.377	618.065	591.082	9056.99	8513.59	9144.97	8850.34	8630.34	8051.77	7520.83	7903.7	7534.48
M200T622	200.107	200.107	200.107	621.559	621.134	622.037	21	5	4	3	5	4	2865.33	10601.4	10356.1	8231.27	7770.87	9925.87	9473.35	9592.97	8201.43	8849.49	10397	10134	10301.7	10359.1	10033.1	11031.2	10283.3	10015.1	9001.41	8729.88	9379.58	9125.97
M200T725	200.201	200.201	200.201	724.793	724.405	725.207	21	5	4	3	5	4	4764.65	9056.24	11325.9	6357.74	9739.74	12465.1	9877.59	8876.64	11994	14305.1	9844.87	11310.2	10821	10938.9	9068.32	8669.84	7329.86	8159.26	6542.63	8773.71	8241.8	9414.79
M200T677	200.237	200.236	200.238	677.233	676.727	677.861	19	5	4	3	5	2	643.899	1161.12	958.927	1553.79	1066.75	1461.93	794.259	1080.47	991.282	1348.73	989.209	1410.78	1184.71	1116.2	764.969	830.42	747.7	1346.8	1064.35	390.554	288.13	215.916
M201T1279	200.973	200.972	200.973	1279.25	1269.73	1291.23	32	4	3	2	4	2	199.996	989.28	563.576	2439.82	2474.76	547.455	706.575	283.652	650.656	488.66	1145.65	4632.39	3240.84	1004.26	422.713	1160.07	988.643	705.285	1522.72	340.308	2788.5	640.58
M201T1221	200.973	200.972	200.973	1221.22	1220.56	1221.54	21	5	4	3	5	4	1515.57	2317.88	1991.94	2148.55	2147.7	2553.43	2173.65	2028.19	2143.15	2258.8	1781.37	2325.71	1943.63	2549.79	2279.71	2346.95	2047.93	2355.85	2018.64	1746.15	1865.06	1824
M201T1257	200.973	200.972	200.973	1257.2	1247.43	1268.38	34	4	4	1	3	3	150.63	566.228	913.754	418.203	493.786	654.409	741.971	156.697	437.765	743.1	483.894	385.819	529.406	398.162	579.95	529.85	376.7	702.668	550.909	483.192	825.866	374.833
M201T80_1	200.973	200.973	200.973	80.2242	79.6586	80.8272	21	5	4	3	5	4	2889.47	14339.1	14470.3	16515.7	13625	13275	18328.5	15417.7	18612.3	14509.8	14039.8	13523.4	14726.4	11396.3	11759	8469.47	10255.9	11968.5	16250.4	17040	12302.3	16895.6
M201T1239	200.973	200.972	200.973	1238.52	1233.21	1246.48	22	4	3	2	3	4	148.458	623.379	376.323	554.437	488.985	566.918	485.995	388.24	848.039	1070.23	584.444	445.851	871.32	373.083	663.548	471.935	968.519	616.203	628.611	822.285	868.286	534.249
M201T1306	200.973	200.972	200.973	1305.75	1292.1	1318.42	36	4	3	1	4	2	113.064	291.868	281.893	733.22	422.348	331.368	232.178	157.886	402.226	261.089	397.016	319.709	538.061	473.179	437.797	398.06	511.055	401.085	539.471	372.211	290.868	226.139
M201T130	201.052	201.052	201.053	130.144	129.733	130.774	21	5	4	3	5	4	12258.3	24154.3	22729.6	25850.4	21102.4	26653.4	3295.75	2835.59	3855.87	2726.35	13979.4	15622.1	14827	13996.2	16445.9	13101.4	17093.4	14540.5	2859.71	3292.97	2010.21	2940.46
M201T80_2	201.097	201.097	201.097	80.297	79.2142	81.7213	21	5	4	3	5	4	567.733	3218.95	2761.34	3220.67	2777.33	2723.92	2712.18	2101.64	2104.2	2203.29	2097.53	2254.94	2612.68	2624.58	2861.86	2215.88	2369.71	2368.21	2767.89	3552.03	1918.45	2450
M201T622	201.111	201.11	201.111	621.51	620.885	622.037	21	5	4	3	5	4	485.425	1744.83	1670.34	1400.25	1364.59	1674.4	1572.09	1596.74	1299.09	1637.52	1832.98	1736.19	1714.97	1851.66	1697.06	1946.61	1671.59	1791.25	1559.75	1505.12	1700.22	1450.23
M201T696	201.112	201.112	201.113	695.73	695.535	696.275	7	0	0	3	1	3	4078.34	64.4712	56.8853	86.2797	48.4059	98.2857	177.469	218.936	74.4571	55.8564	1511.45	1500.27	1538.15	49.0262	91.3133	165.441	5816.01	63.6976	9721.84	2750.29	5808.64	263.391
M201T386	201.124	201.123	201.124	386.13	384.927	397.686	12	4	0	2	5	0	389.567	1407.16	1502.88	1716.8	1947.85	1584.01	596.036	824.453	429.979	564.578	1226.05	1504.93	1321.38	1712.34	1864.47	1683.87	1717.7	1667.2	585.068	651.099	569.98	609.814
M201T670	201.164	201.164	201.164	670.332	669.934	671.231	8	3	1	2	2	0	391.635	921.469	1182.71	835.371	657.074	1163.2	618.942	600.158	615.843	628.881	795.396	655.214	1377.09	575.579	604.545	1161.51	663.482	847.848	731.675	905.16	577.108	705.251
M201T774	201.185	201.184	201.185	774.373	774.237	776.26	5	1	1	0	3	0	263.253	330.762	403.439	146.298	254.783	237.49	257.868	321.589	180.253	310.629	246.078	213.804	121.813	584.981	215.608	444.79	360.382	242.564	164.922	45.0597	416.046	95.2439
M201T725	201.204	201.204	201.205	724.962	724.29	725.42	21	5	4	3	5	4	634.587	1243.89	1305.76	833.073	1151.9	1546.36	1237.48	1027.56	1603.61	1816.93	1103.28	1392.89	1582.19	1389.76	1158	1024.93	943.832	1089.97	597.276	987.179	875.442	1122.33
M202T96	201.934	201.934	201.934	95.9437	95.59	96.112	9	0	4	1	0	4	650.688	166.4	160.886	56.71	137.188	113.342	628.48	717.614	612.853	478.921	373.976	373.37	266.553	160.17	128.936	34.6156	120.039	80.8255	1035.55	1270.82	540.149	1497.86
M202T80_1	201.974	201.974	201.975	80.2902	79.6586	80.9418	21	5	4	3	5	4	1011.82	4532.78	4315.54	5083.09	3799.72	4038.17	5772.74	4888.99	6006.56	4324.66	4534.28	4236.4	4751.34	3446.35	3754.49	2618.18	3050.94	3814.83	5169.44	5344.72	3890.02	5332.38
M202T1220	201.975	201.974	201.976	1220.38	1219.88	1221.4	10	3	2	0	3	2	306.509	497.733	528.097	543.45	561.049	551.665	543.851	342.886	617.569	346.512	585.158	513.218	453.211	542.776	408.936	523.764	461.754	581.483	614.987	471.103	320.021	349.592
M202T130	202.056	202.056	202.056	130.058	129.733	130.35	13	5	0	3	5	0	825.945	1560.24	1778.13	1739.94	1420.54	1693.14	154.553	174.933	220.002	94.7673	870.988	868.808	855.361	885.285	1092.52	970.615	1142.75	849.01	122.581	267.882	39.1661	76.7666
M202T466	202.086	202.086	202.087	465.619	465.162	466.366	21	5	4	3	5	4	637.864	1700.72	1569.01	1454.52	1257.82	1654.89	1651.23	1457.79	1449.36	1345.99	1244.4	1481.33	1694.89	1314.56	1227.43	1042.6	1102.95	1075.21	1460.61	1454.6	1329.69	1426.41
M202T80_2	202.098	202.098	202.099	80.3938	79.5522	80.7733	9	4	1	1	1	2	200.989	885.538	833.076	843.187	843.913	669.467	697.741	534.143	580.293	655.378	495.517	545.987	558.563	707.895	623.622	560.381	619.507	616.54	662.023	1000.96	633.286	700.629
M202T394	202.107	202.107	202.108	393.866	393.245	395.491	21	5	4	3	5	4	8870.86	27134.9	23888.3	23540.8	23728.4	28462.3	15578.5	16625.8	17221	17146.8	22815.4	23106	22483.1	20275.1	21061.5	19092.5	21989.7	21987.8	15634.3	18894.3	14185.1	17792.4
M202T503	202.123	202.122	202.123	502.516	502.075	503.113	19	4	4	3	4	4	283.101	600.712	435.277	686.09	564.503	528.254	658.313	606.881	629.736	576.183	558.431	465.997	450.559	522.198	449.088	507.055	549.299	261.562	681.311	733.609	703.171	650.764
M202T696	202.116	202.116	202.116	695.547	695.048	696.059	3	0	0	0	1	2	609.024	0	0	0	0	0	0	12.3925	16.214	0	60.5344	48.5764	109.587	0	0	0	713.085	0	927.702	261.811	380.444	0
M202T597	202.217	202.216	202.217	597.281	597.034	597.72	21	5	4	3	5	4	687.519	1863.38	1883.42	1746.09	1750.03	2035.99	1294.78	1258.44	1094.45	1287.65	1839.94	1746.11	1619.88	1922.81	1673.8	1542.98	1463.98	1696.41	1326.79	1151.86	1181.88	1079.66
M203T93	202.886	202.886	202.887	92.9123	92.1767	93.5892	21	5	4	3	5	4	1270.83	1970.15	2354.41	2022.77	1817.55	2602.47	2333.13	2069.41	2520.66	2140.42	1052.82	2299.16	1941.74	1890.65	1555.74	1184.01	1892.73	1957.56	2382.75	1911.41	1972.59	1458.06
M203T1221	202.895	202.895	202.896	1221.01	1220.56	1221.86	21	5	4	3	5	4	1106.64	1725.92	1502.53	1063.12	1169.58	1625.47	1098.53	1250.19	1575.65	1065.96	1472.81	1388.68	951.262	1617.57	1145.77	1580.35	1255.9	1023.49	1206.84	994.368	1357.3	1500.59
M203T80_1	202.971	202.971	202.971	80.1925	79.5522	80.8272	21	5	4	3	5	4	1152.31	4853.91	4853.67	5591.39	4547.2	4497.54	6451.98	5312.43	6370.83	4813.36	5083.71	4820.69	5380.53	4042.43	4126.2	2823.31	3548.18	4220.28	5716.24	5821.8	4390.09	5953.28
M203T1222	202.975	202.975	202.976	1222.12	1221.01	1222.56	8	1	1	2	2	2	358.48	632.404	725.886	450.632	455.693	642.807	466.542	531.191	549.727	519.393	565.056	674.464	508.567	708.92	568.348	602.696	522.3	429.485	659.992	391.124	583.556	455.916
M203T95	203.053	203.052	203.053	95.3622	95.0528	95.7219	21	5	4	3	5	4	30675	50626.3	58634.1	51282.2	53413.2	51905.2	60961.9	68695.6	59616.3	59689.6	52467	58157.8	52793.2	47324.8	47087.3	54011.6	50649.4	50700	49011.1	39555.8	54712	38286.6
M203T80_2	203.077	203.076	203.077	80.1164	79.2142	81.0758	21	5	4	3	5	4	502.199	2580.83	2629.72	2677.99	2438.18	2351.57	2032.39	1939.43	2033.57	1826.57	1574.13	1841.27	2288.47	2114.23	2377.21	1895.87	1901.32	2145.85	2550.16	3235.92	1717.24	2062
M203T107	203.104	203.104	203.104	107.381	106.727	107.725	3	0	0	0	3	0	1582.68	3693.6	3656.44	2845.22	3522.95	3324.14	2068.39	2699.05	2192.64	3145.33	2500.94	3044.88	2652.8	2109.96	654.582	658.08	3628.45	667.981	2148.51	1472.56	2532.72	2175.37
M203T394	203.111	203.11	203.111	394.037	393.245	395.491	21	5	4	3	5	4	1492.97	3737.76	3303.84	3414.44	3410.59	3834.66	2072.68	2383.08	2404.27	2579.32	3346.03	3234.34	3217.01	2717.07	2829.2	2576.67	3346.28	3025.72	2213.78	2573.22	1902.98	2555.54
M203T799	203.107	203.106	203.107	799.24	798.055	799.972	20	5	4	3	5	3	1019.83	1483.28	1671.56	844.395	1065.43	2064.86	2044.57	1353.23	1227.88	2186.07	1370.47	1538.73	1495.09	1469.31	1033.38	1703.15	2182.79	1358.21	2664.2	1967.76	2364.46	1427.53
M203T781	203.128	203.128	203.128	781.461	781.151	782.089	3	0	0	0	1	2	279.295	676.694	1033.66	774.66	661.791	1011.24	1123.67	1123.68	1102.58	920.15	999.586	867.092	1020.46	1302.05	1060.55	912.177	780.387	591.63	1037.45	853.721	1230.21	930.069
M203T133	203.139	203.139	203.14	132.98	132.124	133.488	6	0	1	1	0	4	1132.78	326.533	358.693	270.456	637.326	402.171	1537.2	1725.38	888.761	1262.67	829.841	703.568	646.884	388.059	743.412	372.28	565.816	990.715	1612.27	1339.56	2039.27	2090.69
M203T4	203.143	203.143	203.143	4.47648	2.37771	10.0627	6	0	1	2	1	1	294.877	374.032	435.186	427.879	478.204	503.57	1020.01	682.622	693.113	639.508	500.14	711.069	528.467	371.862	382.81	383.461	1376.97	498.891	340.931	780.594	737.576	677.37
M203T893	203.143	203.143	203.143	892.868	892.642	893.699	5	0	0	2	1	2	2649.23	0	131.614	0	0	0	0	181.388	0	0	818.952	632.951	468.314	19.9091	0	0	3475.73	0	6965.15	1350.7	5425.45	0
M203T936	203.143	203.142	203.143	936.382	935.859	936.906	2	0	0	0	0	2	1179.57	0	0	0	0	0	235.993	0	56.9399	0	108.061	0	0	240.548	59.3834	0	657.971	0	1420.29	217.807	1689.37	0
M203T106	203.15	203.149	203.15	105.655	105.115	106.072	21	5	4	3	5	4	1862.01	4721.33	3957.37	4324.01	3995.78	4150.99	2875.47	3344.86	3117.3	3808.49	4105.83	4321	4603.66	4699.48	5161.37	4867.21	5484.95	5498.17	2826.8	2770.11	3851.38	2899.12
M203T33	203.18	203.179	203.18	32.7714	17.8497	53.9707	47	4	3	3	4	0	209.387	901.976	1054.03	1060.4	929.704	744.066	1005.11	1094.46	1487.86	691.81	823.798	546.546	502.461	758.967	857.837	787.624	741.608	1159.52	953.961	1128.15	973.594	860.014
M203T8	203.18	203.179	203.18	7.6818	2.85229	13.176	21	4	3	3	4	0	221.615	960.021	1081.8	1049.87	1234.87	1426.32	1306.31	948.884	1634.11	1872.34	1034.32	1006.59	838.129	1478.6	945.674	1013.99	2001.54	983.949	1334.13	1231.71	1252.96	1257.03
M203T67	203.18	203.179	203.18	66.6267	54.9082	82.6142	21	4	3	3	5	0	2106.69	806.287	4678.52	3643.78	17327.7	4789.25	6957.32	5171.75	2450.74	5160.4	644.661	2801.19	2833.5	2253.78	3026.8	3910.26	2508.15	2275.78	7317.33	5622.53	6103.34	5689.81
M203T849	203.18	203.179	203.18	849.376	848.708	849.726	3	0	0	0	3	0	445.489	481.342	566.558	442.436	480.078	514.342	158.857	334.468	337.41	195.429	416.555	451.14	555.09	681.013	738.889	784.777	880.521	1154.57	402.404	218.314	54.6966	183.085
M203T77	203.223	203.223	203.223	76.8014	71.7881	82.3806	28	5	4	3	5	4	2818.84	21869.7	9045.45	14022.1	20943.9	11541.7	6575.8	3988.56	6967.28	2602.46	10413.5	12350.5	12066.6	10863.3	12689.9	7985.95	8029.07	11878.5	7078.45	4734.41	1936.51	4608.58
M204T80	203.973	203.972	203.973	80.297	79.4334	81.1602	17	5	3	3	2	4	232.693	774.857	692.001	853.679	726.844	644.535	1026.17	924.976	1025.97	891.01	819.733	722.474	862.184	679.437	544.035	476.618	529.786	601.262	895.263	1065.8	649.692	1041.74
M204T95	204.056	204.056	204.057	95.3774	95.0528	96.3428	20	5	4	3	4	4	3423.78	4001.86	4333.8	3842.25	4052.64	3772	4909.11	5524.58	5485.56	5077.61	3539.76	4686.13	4243.36	3406.26	2879.57	4604.01	3678.66	3424.93	4026.85	3291.28	4546.72	3056.75
M204T219	204.063	204.063	204.064	218.866	218.234	219.629	21	5	4	3	5	4	1076.27	6204.12	5763.85	5071	4821.48	5105.24	3760.3	4590.36	4790.36	5276.14	6526.86	6293.95	7797.17	5255.3	6228.39	4785.09	5618.14	5737.53	3868.79	4345.15	4133.01	4088.54
M204T138	204.063	204.063	204.063	138.483	138.476	138.57	3	0	0	3	0	0	1561.1	6814.96	6856.52	6107.67	6620.34	7372.11	4145.56	4692.38	3883.39	4495.18	1896.72	1565.2	1815.64	5150.32	5047.48	4919.18	4998.38	4462.56	3007.33	3089.01	3590.73	3418.13
M204T388	204.066	204.065	204.067	387.678	386.79	389.48	12	2	4	2	0	4	2180.25	5058.5	330.406	4751.46	441.036	4839.07	467.448	621.648	471.92	437.549	357.814	3994.54	449.674	2862.68	3691.48	2167.57	1762.64	2634.99	920.925	890.352	984.351	966.717
M204T129	204.087	204.087	204.087	129.401	128.585	129.824	21	5	4	3	5	4	33960	134354	84537.5	89314	110013	124612	63238.2	63190.8	59877.1	57459.4	93373.6	99524.1	76050.2	61461.6	72004.6	45272.4	48013.5	44925	38397.6	37480.4	33208.9	35008.6
M204T386	204.087	204.087	204.087	385.568	384.281	386.82	21	5	4	3	5	4	2356.83	7417.56	8945.05	7798.4	7381.95	7464.57	3425.75	3757.53	2978.4	3428.83	7661.15	8963.23	8887.22	5351.89	6169.07	8392.63	5082.09	5062.45	3276.72	4501.06	3071.85	4179.17
M204T113	204.087	204.087	204.087	112.761	111.927	113.224	9	2	0	0	3	4	3689.05	20113.5	16444.2	19323.3	17689	19071.3	8120.94	8489.73	7773.4	8115.9	11717.2	13081.7	12958.1	10046.2	11810.2	10284.9	12082.8	11712.9	4700.64	5200.21	4858.21	4953.3
M204T485	204.105	204.105	204.106	484.819	484.594	485.182	21	5	4	3	5	4	592.169	781.959	1023.55	1171.32	1059.58	1087.09	733.491	1047.19	702.839	918.418	807.318	1094.35	1652.91	681.484	600.071	729.046	625.852	823.532	1046.73	985.158	1012.9	1097.8
M204T226	204.123	204.123	204.123	225.989	224.174	226.957	21	5	4	3	5	4	1572.48	6762.37	5629.96	6599.51	6730.31	6904.09	13626	15394.3	13163.9	11666.8	9486.73	11026.1	10579.6	2789.62	3920.83	3479.78	3672.43	3138.24	12043.8	12018.1	10989.4	11969.4
M204T133	204.123	204.123	204.124	133.177	132.827	134.114	20	5	4	3	4	4	15115.2	20739.8	11997.9	15325.7	14632.9	15213.7	34258.7	28464.5	33042.9	30041.3	18065.7	18637.4	23182.3	8528.15	11481.2	19024.2	7495.24	11559.8	31063.8	23413.4	30094.1	30168.8
M204T766	204.138	204.138	204.139	766.007	765.253	766.592	14	2	3	3	2	4	1950.13	3190.72	3862.96	3683.87	3639.05	3116.79	5601.47	3834.71	3356.93	3675	2626.64	4626.19	3642.39	3522.4	3920.26	4376.64	3370.28	4485.14	4992.79	4263.35	3343.25	5011.63
M204T106	204.153	204.152	204.154	105.617	105.276	106.072	12	4	0	3	5	0	234.18	369.352	397.609	424.156	464.96	367.514	254.895	368.863	321.636	263.873	484.548	421.959	393.783	485.623	476.876	455.527	681.805	503.216	229.881	312.592	329.897	243.264
M204T77	204.226	204.226	204.227	77.4167	71.7881	82.3806	21	5	2	3	5	0	372.568	1692.27	1239.92	1105.37	1750.73	1437.14	766.868	754.627	719.95	677.773	1252.01	1610.41	876.228	1177.09	908.854	1487.64	1735.04	1423.7	928.573	633.927	774.958	624.558
M205T93	204.924	204.923	204.925	92.7137	92.2284	92.9433	5	2	1	2	0	0	674.922	500.027	654.233	333.617	532.607	797.039	399.825	407.32	405.237	416.48	365.421	393.873	482.696	353.773	327.162	736.696	350.135	436.16	205.393	127.102	329.077	180.477
M205T87	204.957	204.957	204.958	86.5464	85.8057	87.005	21	5	4	3	5	4	1460.34	6884.7	6396.58	5777.59	5712.91	6920.43	3788.03	3880.06	4002.08	4012.67	6441.13	6243.51	5609.93	4632.85	5194.21	4663.96	5105.34	4910.12	3858.46	3120.72	3993.82	2688.61
M205T100	205.068	205.067	205.069	99.8411	99.356	100.891	20	5	4	3	5	3	2817.13	12479.3	9867.65	8070.52	8474.64	11444.2	2327.65	2945.2	2979.09	3055.04	6233.77	7276.99	5996.48	8234.71	9093.02	9618.07	8110.27	7467.48	836.635	2212.04	1554.16	717.013
M205T133_1	205.064	205.063	205.065	133.182	132.124	134.967	15	4	4	2	1	4	2738.24	1419.93	5724.87	1459.4	1039.67	1336.32	3082.78	2257.67	3690.14	2955.41	2343.78	1643.45	6938.77	4571.51	4787.76	3141.83	821.068	6275.7	2622.02	1686.11	2279.16	3425.42
M205T801	205.086	205.086	205.086	800.653	800.374	801.229	21	5	4	3	5	4	8694.98	23282.9	27814.1	43521.6	22957.9	24772.2	25735.4	22538.1	24776.2	24756.7	23204.2	26762.6	24122.3	29351.9	28296.3	32088	27661.4	24707	26933.7	30283	26175	25153.2
M205T130	205.09	205.088	205.09	129.504	128.585	130.352	21	5	4	3	5	4	4163.73	24533	14076.7	21246.3	25144.9	23629.2	9327.7	6155.25	5515.54	4625.51	10924.1	12316.9	12093.6	9514.79	7023.16	4979.78	21700.9	13410.8	4401.18	5363.79	4068.71	4301.17
M205T874	205.086	205.086	205.086	873.617	873.1	874.329	5	4	1	0	0	0	2935.86	13143.7	11123.2	12967.4	8826.36	17827.9	12946.5	16091.4	12125.8	20792	13902.5	12737	10317.6	17208.8	19857.6	12656.8	10549.4	12672.4	12444.3	11536.1	8805.82	9646.42
M205T418	205.097	205.097	205.097	417.912	417.666	418.649	21	5	4	3	5	4	19937	58917.7	50585.9	56951	55906.5	60968	44679.6	50772.9	50220.1	52130.5	54493.6	55050.9	55208.5	59098.5	64101.9	58314	58086.9	56643.3	45198.5	49266.5	45950.9	47522
M205T117	205.119	205.118	205.119	117.348	116.747	117.815	14	5	3	2	4	0	472.654	383.339	533.477	508.704	541.687	611.586	893.071	923.183	1975.65	746.283	634.703	586.593	2275.42	2394.5	567.248	339.523	433.112	567.146	1995.83	2312.23	1931.24	2374.85
M205T133_2	205.126	205.125	205.127	133.132	132.391	133.977	14	4	4	2	0	4	2448.09	1534.06	2811.82	1134.87	1983.54	1393.6	3171.1	2956.92	2897.05	2907.56	1657.79	2035.91	4658.25	3674.02	2372.92	2019.27	2304.2	3785.48	2703.04	2167.05	3457.49	3297.57
M205T616	205.144	205.143	205.144	615.795	615.171	616.237	20	4	4	3	5	4	737.966	2204.16	2352.12	1986.19	5156.03	2611.94	2752.89	1774.32	2514.46	1805.46	2252.68	2243.19	1861.78	3542.49	2361.61	2374.14	2184.55	2466.02	2950.58	2767.95	2109.45	2660.36
M206T86	205.959	205.958	205.959	86.2902	85.6788	87.005	20	5	4	3	5	3	321.093	866.697	977.952	756.119	1129.21	1100.9	600.618	566.175	571.639	439.559	976.951	841.312	869.966	676.656	814.553	718.762	717.361	756.839	497.483	404.443	509.99	385.723
M206T108	206.04	206.04	206.041	108.229	107.798	108.67	21	5	4	3	5	4	1405.78	3747.04	3168.6	2478.54	2954.3	4215.09	494.816	409.502	509.572	441.487	2157.18	2225.89	2031.47	2498.86	2299.62	2587.85	2391.55	2383.77	793.242	556.788	868.672	549.242
M206T133	206.048	206.048	206.049	132.827	132.723	132.937	3	0	0	0	3	0	977.204	235.183	166.174	0	178.59	104.878	14.2238	40.0234	0	134.606	326.954	156.339	48.6103	335.435	813.353	1411.48	739.164	1240.96	31.1391	26.44	0	95.7114
M206T99	206.055	206.055	206.056	98.9053	98.4767	99.2915	21	5	4	3	5	4	14776.4	49821.9	46158.2	43776.5	42354.1	47275.5	33745.8	39050.5	40869.5	37043.4	42374.7	45439.9	39538.6	32825.2	38367.8	32083.2	35373.6	34081.2	39323.9	35056.7	44299.7	42157.4
M206T801	206.089	206.089	206.09	800.689	800.379	801.511	21	5	4	3	5	4	1328.92	3226.86	3809.43	3262.76	3798.26	3327.49	3466.7	2934.14	3586.28	3683.84	3070.76	2892.81	3451.34	4499.7	3816.05	3999.8	3363.03	3184.94	3524.68	3806.54	3560.65	3138.38
M206T515	206.084	206.084	206.085	514.558	514.255	515.347	4	4	0	0	0	0	174.816	286.163	413.964	422.822	300.442	431.92	274.495	375.918	355.727	349.075	318.344	329.327	415.765	270.784	289.43	314.623	266.972	358.048	275.431	186.967	320.054	223.829
M206T129	206.091	206.091	206.092	129.096	128.585	130.35	14	5	1	2	3	3	687.768	2250.58	1728.02	1621.87	1607.26	2384.77	1241.81	1285.87	1025.34	1369.86	1676.84	1804.17	1549.01	975.214	1109.39	1109.98	1115.96	1097.97	843.804	954.553	936.134	869.698
M206T418	206.1	206.1	206.101	417.884	417.292	418.649	21	5	4	3	5	4	3919.98	9707.88	8088.98	8625.79	9303.06	10533.8	6887.83	7434.23	7888.1	8194.21	8815.76	9198.67	8620.76	10133	10082.8	8843.37	8727.44	8525.52	6802.82	7624.83	6997.44	7630.96
M206T68	206.199	206.199	206.199	67.9043	61.8312	81.3868	7	2	0	1	3	1	227.948	5229.41	4829.15	5372.81	4842.97	5215.43	4588.95	4521.41	4441.91	4407.96	4255.11	4315.96	5145.74	165.366	4753.36	4886	3425.82	1308.72	4963.11	5222.63	5012.93	4509.13
M207T92	206.887	206.886	206.895	91.5504	90.0359	94.1633	21	5	3	3	5	4	3758.83	3304.61	2753.61	6091.94	3958.72	2763.04	8377.98	7747.7	10017.1	7103.13	2929.06	2899.44	1381.78	2112.17	2654.18	3523.9	2252.5	2134.56	11974	17321.3	5794.19	12211.8
M207T86	206.955	206.954	206.956	86.2099	85.6061	87.005	19	5	3	3	5	3	292.051	1197.18	827.312	836.462	709.788	1255.68	673.774	517.943	562.953	507.559	992.954	964.066	932.09	630.177	740.368	775.485	882.276	744.016	443.409	490.134	658.201	406.923
M207T96	207.014	207.014	207.015	96.0175	95.59	96.6738	19	4	4	3	4	4	13216	22749.2	24457.3	19898.8	24063.9	21723.5	5483.85	7853.41	6476.98	8605.51	17787	17743.3	17822	14227.4	15211.4	14260.3	16554.5	17186.4	13639.9	9857.53	10954.3	11523.1
M207T90	207.051	207.05	207.059	90.495	77.1424	99.356	37	5	4	3	5	4	1469.25	5353.84	9105.13	7481.04	5721.17	7055.22	6394.26	8421.46	8271.29	8011.74	5414.59	7108.61	7513.72	5559.2	6773.56	4993.1	5955.96	8063.28	7342.78	7740.48	6221.95	5989.2
M207T99	207.059	207.059	207.059	99.082	98.6153	99.252	11	4	1	1	1	4	1125.65	3196.02	3065.12	2799.51	2953.19	3415.59	2379.45	2395.66	3123.81	2700.66	2823.09	2909.93	2234.65	1907.63	2586.41	2306.53	2392.54	2666.48	2180.99	2184.09	3076.24	2540.68
M207T817	207.102	207.101	207.102	816.702	816.112	817.443	5	0	0	1	1	3	1177.65	0	129.425	0	0	0	73.4757	129.61	77.0926	75.2159	251.369	95.5056	493.378	99.2375	68.6974	0	2400.82	0	3417.95	826.606	1864.06	82.1092
M207T80	207.107	207.106	207.108	79.5522	78.7794	80.5562	5	2	0	0	1	2	421.864	2287.65	1947.41	639.066	446.402	1959.42	1477.39	1601.73	1952.96	1430.76	1222.84	1544.31	2117.11	647.66	2110.44	1285.8	1615.34	1731.76	1799.33	913.583	1346.12	608.079
M207T419	207.111	207.105	207.113	419.027	417.292	419.643	12	4	4	1	3	0	675.282	1166.27	1593.8	897.181	889.048	1699.93	1020.74	1559.23	1591.33	1516.93	1327.13	1802.21	1276.22	934.435	1322.66	1217.49	1028.72	1516.81	1306.8	1609.21	1623.85	1756.28
M207T494	207.159	207.159	207.159	493.967	493.933	494.002	2	0	0	0	0	2	190.638	1836.59	2033.38	2054.66	2100.4	2427.71	2365.88	2295.86	2270.02	2031	1498.2	1856.31	1649.86	1468.35	1613.52	1468.69	1488.82	1475.05	722.022	2523.28	2605.85	692.991
M207T5	207.174	207.174	207.175	5.11619	1.72027	12.1857	10	4	0	1	2	0	302.784	1230.39	0	320.845	4232.51	1018.05	0	1546.99	1503.77	0	386.143	1518.99	1497.43	2179.15	1221.68	1318.06	1335.66	685.669	0	1641.64	1686.93	0
M207T64	207.174	207.174	207.175	64.4136	60.5383	81.3868	8	3	0	1	2	0	256.78	6075.57	6250.88	6662.81	5352.83	6583.68	7485.24	7293.3	7027.72	6943.98	5832.99	6988.89	6612.84	3233.57	5629.29	5977.79	5810.54	3406.05	7382.03	7445.23	7413.8	7251.99
M207T34	207.175	207.174	207.175	33.806	30.6032	45.4314	6	3	0	1	1	0	269.861	2047.02	1500.03	1457.34	1261.4	5235.16	1665.1	1734.92	1743.94	1604.78	787.775	1632.17	1568.63	1351.33	1350.53	1391.79	1429.46	1446.31	1824.6	1667.94	1866.3	1743.11
M208T98	207.999	207.998	208	98.4767	97.247	99.252	17	5	3	3	5	1	406.574	1442.73	1047.22	932.169	863.362	1437.11	824.544	827.165	405.262	689.418	1164.33	1337.86	904.327	782.65	890.736	987.464	1103.54	1119.25	520.39	199.309	781.789	612.447
M208T96	208.018	208.017	208.019	95.825	95.0528	96.0573	17	5	1	3	4	4	1237.17	1387.4	1546.41	902.384	1960.05	1493.72	627.507	775.371	385.213	752.434	1214.01	970.199	934.331	1096.97	904.523	1069.29	1168.76	1233.33	534.697	673.094	485.246	705.637
M208T113	208.072	208.072	208.072	112.996	112.215	114.143	5	0	4	0	0	1	298.731	301.485	473.337	434.757	504.941	350.142	971.08	903.587	1513.71	647.423	241.515	542.773	557.206	70.7407	189.637	196.844	127.161	448.715	479.552	674.786	323.543	626.143
M208T74	208.087	208.087	208.088	74.3797	73.9654	75.0562	15	3	4	3	2	3	234.587	565.846	449.215	586.733	511.714	589.829	769.783	774.277	857.343	719.346	657.979	611.664	613.545	669.485	567.561	574.628	623.326	650.647	598.019	510.584	610.395	699.962
M208T435	208.097	208.097	208.097	434.628	434.239	435.277	5	3	2	0	0	0	208.666	479.392	395.226	376.452	376.47	343.95	291.421	451.501	452.543	482.792	324.367	355.556	321.989	252.996	245.995	283.203	271.053	319.072	364.67	330.964	214.135	274.708
M208T593	208.17	208.17	208.171	593.495	592.869	594.046	19	5	4	3	5	2	301.671	954.652	803.559	447.87	520.187	587.789	714.855	513.319	518.219	759.207	737.655	664.007	565.018	846.034	648.48	612.598	469.902	475.624	360.311	438.784	520.224	671.548
M208T866	208.17	208.169	208.171	865.564	864.9	874.855	14	2	2	3	2	1	899.12	1134.07	2118.61	348.661	959.551	469.482	379.681	1019.18	491.758	2007.98	918.758	1135.75	748.458	754.565	644.823	186.819	295.704	785.4	223.87	89.0468	842.422	719.821
M208T480	208.19	208.19	208.191	479.755	479.156	480.692	15	4	3	2	2	4	230.96	602.997	583.115	501.7	388.643	745.772	953.797	508.904	723.259	497.715	508.522	478.885	612.361	471.279	514.861	412.078	342.982	552.426	739.981	687.322	469.759	727.408
M209T1222	208.883	208.883	208.884	1221.89	1221.2	1222.63	20	4	4	3	5	4	510.067	1167.24	1281.86	1038.37	1399.2	1046.58	952.483	1102.68	1072.22	1231.64	1638.94	1163.65	871.343	1475.9	1405.89	1344.22	1050.86	1188.1	1007.25	1066.85	1284.66	1112.92
M209T93	208.888	208.884	208.892	92.7201	90.7484	94.453	20	4	4	3	4	4	1127.08	1688.05	1172.12	1247.42	909.229	1750.09	2000.4	1329.48	2227.21	1397.36	1000.28	1207.79	1158.45	957.159	806.149	1931.22	1297.78	1027.28	2392.73	3600.3	708.761	3076.67
M209T754	208.954	208.952	208.955	753.743	753.26	754.225	14	5	3	1	3	2	515.614	636.356	476.967	792.454	589.915	871.93	577.559	993.838	559.912	828.306	303.549	419.367	660.553	514.174	592.281	611.066	344.336	539.997	450.514	672.02	452.385	504.839
M209T80	208.955	208.955	208.956	80.1164	79.4334	80.6559	9	3	2	0	1	3	160.605	999.451	705.688	699.339	693.564	805.081	654.112	668.681	717.945	816.141	756.63	738.97	818.392	937.554	931.998	622.619	803.118	785.958	672.08	700.459	572.54	818.223
M209T95	208.973	208.972	208.973	95.072	94.5877	95.3893	19	4	4	3	4	4	1854.26	700.562	1155.19	1518.48	1441.78	1537.26	1113.55	1393.73	1382.35	1488.94	1435.09	884.074	1227.17	908.96	1130.38	1044.93	709.879	964.206	2266.55	2709.71	972.633	2122.49
M209T96	209.013	209.012	209.014	96.4309	95.4573	97.3401	15	4	2	2	4	3	1854.26	2296.64	2790.28	3176.37	2096.81	2800.9	1957.06	709.547	2232.06	1467.83	2588.32	2465.5	1651.5	2384.71	2106.42	2088.93	2010.12	1913.49	1319.09	3902.79	705.173	995.268
M209T126	209.056	209.056	209.056	126.45	125.456	127.602	20	5	4	3	4	4	331.328	943.684	815.007	1011.25	1082.12	1061.28	1626.4	1459.9	1450.66	1480.74	1121.55	1096.68	1101.11	870.442	899.001	778.116	760.186	874.552	789.228	1219.71	906.9	899.15
M209T656	209.059	209.059	209.059	656.171	655.748	656.541	6	0	0	1	5	0	391.644	322.443	389.022	271.026	269.693	306.391	293.419	209.906	230.996	267.02	298.211	448.501	394.09	619.991	703.243	831.474	909.346	631.378	172.242	123.403	163.537	160.206
M209T675	209.081	209.08	209.082	674.681	673.601	675.395	20	5	4	3	5	3	901.009	1456.52	1297.78	1096.75	1157.86	539.657	698.609	928.722	1096.85	1063.54	588.783	1345.22	1414.76	912.011	1475.63	1460.72	734.001	1020.48	1309.61	1155.14	798.141	747.792
M209T387	209.093	209.092	209.094	387.445	386.79	389.48	21	5	4	3	5	4	381.488	1052.04	1194.32	1106.09	1261.44	1060.46	1001.49	1052.06	943.823	1199.35	1094.08	1099.42	848.919	741.896	746.982	622.098	815.865	650.334	1117.67	990.146	810.637	1072.83
M209T701	209.117	209.117	209.119	701.471	699.483	702.293	16	5	2	1	5	3	843.492	843.759	1259.03	891.414	959.179	1208.41	299.834	584.526	716.639	816.806	476.368	337.283	606.371	1329.18	996.462	1120.39	679.1	988.314	484.624	596.2	351.85	643.106
M209T866	209.154	209.153	209.154	865.667	864.776	874.981	23	4	3	3	5	3	1700.65	3554.4	4846.41	1014.41	1770.22	1603.93	1114.79	2542.27	1428.87	5216.01	1853.69	2202.33	1948.51	2032.36	1395.33	1613.47	1014.54	1304.85	975.922	442.534	2243.78	1645.29
M209T682	209.154	209.153	209.154	682.16	681.792	684.137	8	2	0	3	3	0	1021.52	2407.34	3409.06	2760.94	3064.15	3308.68	2890.04	3072.69	2838.93	3344.24	2643.22	3165.27	2707.95	3595.69	2467.61	2728.64	3059.22	2816.12	3462.33	3519.94	2899.63	3154.11
M209T3	209.154	209.153	209.154	3.48417	2.85229	15.4147	9	1	2	1	1	0	1613.96	967.831	606.232	576.531	679.925	792.913	999.825	1126.95	257.72	654.492	342.281	1042.9	988.417	1464.57	513.028	534.467	516.122	744.668	803.373	2094.3	1151.81	1031.98
M209T35	209.154	209.154	209.154	34.996	26.3924	46.1643	12	1	2	1	1	0	308.316	574.389	1021.64	1043.58	1134.63	1385.18	1755.59	2013.56	1523.53	1433.54	440.362	1987.46	1775.47	392.382	894.706	932.878	998.804	919.407	1267.93	1226.19	1888.99	1909.77
M209T65	209.154	209.153	209.154	64.5529	50.3647	82.2719	14	1	2	1	1	0	296.574	3885.86	1068.15	1159.78	1180.14	1355.02	2029.28	2024.29	410.488	6395.22	646.504	2109.97	1896.73	663.441	947.215	1012.74	937.697	1086.46	1438.63	1298.82	2188.09	2106.41
M209T18	209.154	209.153	209.154	18.4768	16.7373	20.7987	4	1	2	1	0	0	292.145	552.88	663.742	704.341	768.222	941.573	1133.13	1453.83	1106.21	768.172	595.205	1381.38	1233.73	605.162	566.989	604.814	635.369	741.405	859.135	763.904	1321.11	1316.92
M209T559	209.201	209.193	209.201	558.759	557.846	559.559	13	4	1	2	5	1	365.404	930.612	827.345	771.241	1554.6	620.037	2064.56	2278.54	846.473	1843.98	847.333	716.537	1640.75	825.745	812.995	774.114	790.7	726.812	2148.78	2323.85	399.951	1833.84
M210T1231	209.952	209.951	209.952	1231.46	1221.87	1238.51	8	3	1	0	1	1	183.33	1472.07	167.747	1871.78	1327.52	1386.55	1262.91	1332.31	529.675	1342.15	1243.48	1233.21	1356.16	1598.14	1975.08	1525.19	1397.77	1343.74	937.076	378.064	1117.69	1117.09
M210T1220	209.982	209.981	209.983	1219.9	1219.69	1220.1	4	2	0	2	0	0	387.55	305.761	293.926	208.745	332.49	301.246	218.446	266.697	226.374	146.237	307.106	252.291	206.444	508.62	239.123	291.701	274.514	235.918	250.664	176.783	303.962	194.852
M210T381	210.05	210.05	210.05	380.947	365.75	388.771	11	1	3	3	1	1	606.211	837.92	838.454	951.702	996.108	914.537	1099.59	1168.07	711.51	953.418	2340.9	2225.75	2614.57	786.276	849.616	653.453	714.308	724.352	1128.02	1132.71	1145.77	1511.24
M210T353	210.05	210.05	210.05	352.829	346.919	353.461	4	0	2	0	1	0	292.893	4939.33	4091.64	4731.24	4786.74	4607.17	1426.19	4431.33	4570.06	4754.27	794.445	699.364	640.851	4057.11	4496.61	3602.76	5040.72	4642.68	3990.92	3518.63	3534.73	3211.82
M210T465	210.11	210.11	210.111	464.564	464.207	464.663	3	0	0	0	3	0	274.136	260.695	303.112	255.896	159.857	318.691	324.835	172.306	166.719	259.118	278.484	344.848	281.762	543.076	340.682	638.662	374.695	330.422	263.131	173.586	193.643	190.141
M210T778	210.128	210.128	210.128	778.145	777.692	778.861	21	5	4	3	5	4	1941.61	4458.71	3305.41	3007.45	2961.11	4662.79	3160.43	3876.24	2345.54	3105.84	3469.44	3057.94	4552.93	4932.12	5071.68	3771.19	3450.74	4226.23	3069.32	3522.74	3551.16	3821.57
M210T532	210.186	210.185	210.186	531.891	531.476	532.536	21	5	4	3	5	4	467.681	1215.7	1395.65	741.823	1037.23	613.685	724.749	906.67	849.636	1500.51	959.257	956.856	1108.61	827.977	696.074	632.618	840.159	541.813	546.617	546.038	1057.21	1269.48
M210T809	210.186	210.185	210.187	809.043	808.864	809.278	5	1	2	0	1	1	247.982	0	414.271	151.046	226.283	76.6089	329.967	331.095	361.723	335.688	410.509	455.099	279.582	262.572	241.385	0	0	44.6481	153.773	313.499	291.788	465.326
M211T1220	210.985	210.984	210.986	1219.83	1219.69	1220.21	6	2	2	1	0	1	371.193	511.854	546.692	423.068	317.851	426.097	352.429	255.843	362.421	468.983	584.736	450.185	300.867	625.702	529.693	489.368	488.995	298.586	468.911	537.537	495.645	339.207
M211T447	211.097	211.097	211.098	446.74	445.839	447.263	6	2	1	1	0	2	259.373	313.153	482.239	656.02	554.072	452.729	796.516	502.275	621.368	563.968	413.209	648.034	461.269	416.084	433.758	422.934	414.318	459.284	616.225	534.993	621.198	634.36
M211T747	211.11	211.109	211.11	746.613	746.14	747.217	21	5	4	3	5	4	573.76	759.418	1164.29	806.39	765.744	872.255	1256.41	1036.45	1272.77	799.98	786.5	970.298	885.573	1278.24	870.534	902.363	623.453	1083.51	981.678	1510.45	903.32	910.154
M211T389	211.108	211.108	211.109	388.931	388.111	390.128	12	5	2	2	2	1	262.25	597.338	748.271	866.231	885.091	717.143	553.571	454.395	548.571	615.921	745.321	505.847	766.014	589.233	694.963	737.402	588.241	645.964	770.867	475.964	647.861	570.587
M211T778	211.131	211.13	211.132	778.252	777.495	778.861	18	4	4	2	5	3	465.175	859.201	720.249	572.703	375.268	1045.38	701.287	794.665	520.257	594.365	633.743	457.086	713.183	954.812	941.076	628.473	628.449	626.712	354.812	645.951	547.779	732.578
M211T66	211.148	211.148	211.148	65.9044	55.6943	81.8875	11	3	0	1	2	1	151.947	2872.26	2633.41	1739.67	2624.54	2498.34	2267.3	1985.51	2033.68	2155.96	2122.27	2035.05	429.093	856.241	2449.98	2628.66	1826.03	2561.27	2427.65	2676.19	1987.01	1544.92
M211T874	211.169	211.169	211.171	874.091	864.542	874.355	17	3	4	2	3	3	2384.01	3299.83	3902.69	1052.15	971.67	745.051	848.024	1813.72	1378.81	4502.74	2582.93	1640.4	1034.52	1056	1636.91	1686.75	683.933	532.941	785.676	0	896.927	1777.81
M211T637	211.169	211.169	211.169	636.639	635.963	637.546	12	0	4	3	4	1	405.486	2041.15	2167.58	1601.48	1755.66	1774.94	2304.95	2016.86	5026	2914.83	1930.96	2029.64	3401.29	4858.47	1818.07	1678.29	2258.3	1641.85	1757.27	1637.71	2154.72	2336.41
M211T5	211.169	211.169	211.169	4.95069	0.968804	10.2217	8	0	2	0	0	3	197.009	480.996	488.281	506.186	517.676	654.165	652.85	562.471	628.634	607.211	445.152	547.927	605.534	318.394	394.982	437.257	425.889	472.978	512.605	754.931	688.06	693.265
M211T20	211.169	211.169	211.17	20.3437	14.1298	25.8782	8	0	2	0	0	3	135.04	468.51	461.38	488.689	551.405	672.909	663.432	663.396	822.34	547.121	443.496	657.156	601.153	385.802	377.17	391.797	436.646	438.505	493.621	667.517	629.254	479.667
M211T67_1	211.169	211.169	211.169	66.6577	56.8647	80.8272	10	0	2	0	0	3	134.816	1070	1101.86	1248.37	1197.43	1441.13	1576.77	2492.58	339.045	1342.54	960.862	1461.2	1329.76	1005.4	1066.17	1011.8	1028.3	1081.82	1397.02	1441	455.593	1495.85
M211T40	211.169	211.169	211.169	39.6188	31.2292	48.6062	9	0	2	0	0	3	137.413	820.076	760.704	868.828	905.583	1094.87	1120.83	582.439	1802.55	1005.56	722.96	1027.71	963.895	679.384	707.237	680.497	710.724	670.534	1107.48	1070.96	500.689	1084.69
M211T783	211.206	211.205	211.206	782.877	782.405	783.417	21	5	4	3	5	4	4571.67	11289.6	13844.9	13146.2	13574.2	14099.3	7131.73	5848.03	8028.55	6751.69	10052.1	9848.11	10155.1	10549	11189.3	10022.6	10474.4	14562.3	3955.33	4409.84	3416.25	3906.43
M211T824	211.206	211.205	211.206	823.769	821.882	824.656	6	0	3	0	0	3	911.141	807.544	1404.69	176.8	403.601	865.599	4098.26	3642.85	2223.74	1798.34	1725.61	920.074	2093.28	1782.15	1808.96	1080.96	305.988	442.97	2899.2	1915.15	2783.62	1978.54
M211T7	211.206	211.206	211.206	7.4388	1.86068	17.0807	5	0	2	0	0	0	134.519	604.414	594.438	571.582	637.787	781.142	755.449	877.974	401.026	724.217	541.639	704.419	656.977	437.801	465.087	492.597	567.808	561.907	792.835	790.321	791.246	777.6
M211T35	211.206	211.206	211.206	34.6348	32.9477	43.5157	3	0	2	0	0	0	137.413	1165.64	1115.57	1208.18	1264.37	1546.59	1544.86	1887.16	690.713	1468.72	1037.94	1436.13	1367.83	942.46	998.177	970.464	1014.8	962.415	1507.11	1519.53	1635.14	1574.96
M211T67_2	211.206	211.206	211.206	67.1807	59.1328	74.3908	3	0	2	0	0	0	124.057	1731.14	1692.07	1875.63	1851.02	2338.55	2383.01	1562.26	2320.12	2140.94	1489.36	2219.98	1965.97	1509.11	1562.67	1568.42	1494.91	1633.45	2212.95	2188.75	2328.33	2427.74
M212T106	212.043	212.043	212.043	106.427	105.718	107.072	21	5	4	3	5	4	14494.2	51002.4	49204.9	55911.4	49453.5	47753.8	94468.3	96910.2	92776.7	88619.9	60014.5	65670.5	61780.8	38801.8	43670.9	34725.9	39220.6	44244.9	84817.2	91790.6	78279.4	84373.6
M212T141	212.053	212.053	212.053	141.039	140.389	141.132	3	0	0	3	0	0	1200.94	2619.58	2272.99	2191.64	2612.79	2188.37	1774.03	2625.41	2501.41	1760.35	991.416	1132.08	1110.26	1977	2310.14	1491.56	1766.82	1932.46	3130.02	2758.62	2965.22	2767.87
M212T267	212.056	212.055	212.056	267.296	265.124	268.138	21	5	4	3	5	4	374.81	2491.15	2034.83	2257.22	2350.48	2053.16	1885.16	2118	1908.13	2138.55	2417.26	2539.02	2873.94	1596.52	2082.44	1816.3	1753.9	2049.63	2445.31	2694.98	2545.18	2521.26
M212T145	212.056	212.055	212.056	145.173	143.923	159.524	21	5	4	3	5	4	1308.67	5766.57	6180.6	5986.63	5155.03	5703.75	4772.36	5005.67	4985.4	4839.07	5984.99	6161.88	5911.84	4583.87	5170.56	4725.35	4505.74	5493.24	6552.82	6672.41	7034.17	6809.13
M212T805	212.143	212.143	212.144	805.118	804.544	805.576	21	5	4	3	5	4	6236.2	12683.8	11100.6	9397.29	8906.37	11974.1	10392.9	11214.9	6669.25	10837.4	10033.8	10448.4	11318.8	14140.4	14565	17607.4	13781.6	10429.8	10159.1	9333.44	11765.1	11237.1
M212T565	212.165	212.164	212.165	565.306	564.952	565.922	9	3	1	3	2	0	184.738	394.688	461.646	345.196	358.761	491.58	427.478	356.257	286.172	309.158	408.115	449.803	406.474	451.252	424.117	311.946	263.843	251.094	230.964	315.889	336.684	345.135
M212T909	212.201	212.2	212.202	909.49	908.106	910.153	16	4	2	3	5	2	1637.5	2967.92	1957.21	777.116	1899.37	1624.03	444.263	1390	776.805	1617.57	2272.33	2139.77	1692.69	924.671	2953.2	1623.1	2314.94	1313.48	887.869	1351.97	1411.92	1111.6
M212T783	212.209	212.209	212.21	783.073	782.655	783.53	20	5	4	3	5	3	993.489	1715.7	2037.62	1807.06	2125.34	2167.33	1009.63	629.714	1213.67	896.26	1409.9	1442.18	1441.53	1605.76	1756.26	1544.16	1460.35	2095.41	463.807	449.484	468.701	429.675
M212T788	212.237	212.237	212.238	787.981	787.724	788.617	7	2	2	0	1	2	329.821	175.069	450.308	386.371	300.209	562.039	411.865	465.607	506.617	490.165	314.323	295.444	220.929	228.607	426.707	164.83	215.312	446.134	223.776	463.7	231.437	472.124
M213T94	212.852	212.852	212.853	93.813	93.2962	94.2076	20	5	4	3	4	4	4002.09	1945.57	2014.68	3711.99	2586.23	1929.25	4940.34	6198.03	6573.3	4547.79	2069.3	3178.64	2941.64	1395.18	1715.91	469.831	1152.82	1604.26	6696.09	8646.37	3062.31	6201.58
M213T132	213.016	213.016	213.016	132.165	131.799	132.532	2	0	2	0	0	0	386.239	16.4558	0	35.1755	0	33.9712	387.244	732.09	512.628	735.028	302.321	238.48	89.4861	35.7887	0	116.928	29.4421	190.77	105.137	268.846	633.794	309.854
M213T106	213.046	213.046	213.049	106.306	97.566	107.168	25	5	4	3	5	4	1171.55	3814.88	3349.34	3894.81	3700.36	3493.52	7233.8	6891.44	6900.72	6706.86	4127.18	4710.17	4385.73	2499.83	2773.23	2338.83	2852.12	2534.45	5800.31	6824.95	5540.21	6219.45
M213T145	213.059	213.057	213.059	144.955	144.694	144.997	3	1	0	0	0	2	547.864	2592.22	2272.91	595.911	1979.53	2502.4	2407.51	2344.7	1974.18	2500.37	2289	2673.62	2434.7	1493.47	1442.78	1421.59	1444.01	1633.26	825.807	563.76	1591.83	1936.69
M213T95	213.075	213.074	213.075	94.7475	94.2397	95.3115	21	5	4	3	5	4	3708.58	4689.94	4437.03	5370.26	4495.57	4591.1	3134.69	3816.14	3558.51	4501.11	4198.02	4356.49	4331.83	3910.95	4177.43	2948.81	3710.96	4429.47	4209.79	4833.28	3675.84	3838.04
M213T444	213.074	213.073	213.074	444.127	443.357	444.813	18	5	2	2	5	4	412.529	928.259	785.459	1082.87	826.3	743.144	637.523	523.539	571.308	566.451	1390	698.96	606.796	1086.63	1234.49	1192.06	993.554	1044.01	577.055	695.12	614.547	592.387
M213T829	213.076	213.075	213.077	828.634	827.178	844.198	19	3	4	3	5	4	24177.4	796.859	575.57	1053.91	1018.66	2025.56	2249.73	2179.21	2155.84	3318.3	74453.7	72587.1	78670.6	743.568	779.552	1624.1	1068.13	1242.3	3230.24	2159.22	2184.85	3033.24
M213T80	213.097	213.097	213.097	80.4104	79.4334	81.9065	5	3	0	0	1	1	181.118	802.709	869.713	944.484	781.338	690.942	760.966	714.829	612.877	786.216	554.583	639.154	669.045	749.317	709.401	628.036	723.208	688.019	849.422	1058.83	709.39	746.624
M213T422	213.114	213.113	213.115	421.725	420.735	423.624	15	4	1	3	5	2	324.763	969.104	1812.48	1091.27	1070.44	874.068	1231.89	1070.48	1070.95	794.124	1150.32	1083.65	596.162	1009.98	1134.74	1043.38	640.922	844.213	927.109	1148.41	1232.94	1087.7
M213T134	213.124	213.123	213.124	134.396	133.448	137.825	21	5	4	3	5	4	2332.56	6594.75	5233.72	5967.25	4972.05	5677.95	5481	5988.62	5188.02	5756.72	4241.6	4426.86	3436.8	4069.64	4432.35	3642.35	3180.95	4414.66	4491.48	5266.18	3860.68	4929.92
M213T386	213.124	213.123	213.124	385.619	384.473	397.292	18	5	2	3	5	2	748.302	2636.07	2560.38	2941.92	2749.86	2545.7	686.487	980.784	757.101	2464.5	1603.5	2042.19	1600.79	1812.13	1587.33	1339.27	1399.65	1585.57	823.079	704.3	759.629	923.139
M213T592	213.146	213.146	213.147	591.565	591.027	606.22	26	5	4	3	5	4	864.855	3359.83	3090.11	2982.73	2438.1	3059.46	2955.74	2595.74	3009.73	2669.92	3527.96	2508.8	2589.15	3478.9	3072.01	3148.76	3053.72	3128.66	2495.98	2550.01	2671.96	2762.16
M213T805	213.147	213.146	213.147	805.137	804.544	805.777	21	5	4	3	5	4	1317.49	1797.74	2173.94	1960.15	1449.54	1923.83	1844.34	2120.23	1157.42	2196.68	1665.07	1871.89	2157.13	2624.02	2847.74	2324.68	2126.81	1640.15	1600.95	1723.78	1920.27	2212.69
M213T389	213.16	213.16	213.16	389.016	386.098	390.395	11	5	0	3	3	0	412.462	2295.49	1794.71	2496.68	1914.88	2119.35	848.78	886.011	724.871	855.635	1481.65	1381.03	1389.36	1835.69	1324.67	1543.18	1550.66	1354	853.627	916.74	775.124	661.601
M213T871	213.185	213.184	213.185	871.006	869.907	872.238	8	0	1	2	3	2	1594.25	248.795	411.698	63.4895	0	380.077	0	670.189	408.322	393.983	290.288	581.817	969.92	1397.06	2015.13	1044.8	1584.1	1073.98	506.69	150.918	643.957	159.495
M214T1233	213.99	213.99	213.99	1232.97	1230.96	1233.6	3	1	2	0	0	0	3321.67	78635.2	72976.7	68500	50538.8	57574.4	54589.1	50750.6	52012.9	50946.8	89890.6	63459.1	42443.5	94164.5	97144.7	95865.4	89599.7	83300.3	55433.1	53837.7	57005.1	58086.2
M214T97	214.006	214.006	214.007	96.7593	96.4841	97.992	13	3	3	3	3	1	2667	2449.02	1793.49	3863.04	3516.57	2421.11	937.076	972.436	2994.24	1214.2	1537.1	2205.98	1546.29	6868.73	7601.03	2364.52	1627.19	1274.03	4018.4	3608.85	1343.35	4006.66
M214T106	214.048	214.047	214.048	106.486	106.04	107.363	12	1	4	3	0	4	2834.6	17241.4	484.87	14040.2	12397.7	12250.4	1327.04	1124.2	1247.08	1086.82	662.518	722.983	685.259	19819.6	20535.4	23055.3	19858.7	18847.8	1042.86	1177.19	951.987	954.586
M214T425	214.051	214.051	214.052	425.428	424.805	425.589	8	1	4	1	0	2	217.084	400.719	289.858	392.798	341.77	372.321	465.327	539.7	493.493	585.164	326.238	440.691	444.257	361.046	358.722	288.681	402.434	134.826	319.396	508.904	329.775	466.355
M214T828	214.08	214.079	214.08	828.402	828.273	828.615	3	0	0	3	0	0	3116.89	0	0	0	0	0	0	233.872	0	0	8200.33	6796.28	8074.91	0	0	0	0	0	0	42.3988	0	0
M214T605	214.181	214.18	214.181	604.696	604.355	605.224	5	0	2	1	1	1	147.205	415.651	501.554	402.464	394.32	387.176	630.692	563.163	695.417	668.095	561.575	642.481	571.627	585.067	489.74	352.915	446.521	386.22	447.817	349.979	548.379	650.047
M214T774	214.216	214.216	214.217	774.222	773.966	774.939	12	1	4	2	3	2	462.657	282.819	382.392	325.233	201.156	414.36	521.49	564.885	413.002	436.365	440.441	413.802	350.977	329.875	496.915	392.479	884.22	94.6599	285.16	315.931	352.717	304.45
M214T692	214.253	214.253	214.253	692.421	691.839	692.68	21	5	4	3	5	4	1905.56	6006.67	7122.34	4964.09	4167.96	5935.94	4542.54	3911.79	6670.36	4712.7	6031.3	5570.94	5685.38	4196.5	4834.64	5846.98	3734.91	4578.95	2660.99	4625.53	3033.09	4070.21
M215T94	214.85	214.838	214.851	93.833	93.4278	94.2076	10	1	3	1	1	4	1191.98	455.123	527.607	1170.93	398.799	510.137	1229.66	1013.41	1076.03	906.113	365.479	530.735	454.627	370.578	164.707	389.524	615.89	340.052	1528.25	2120.61	354.158	1304.73
M215T1221	214.917	214.917	214.918	1220.61	1220.14	1220.9	21	5	4	3	5	4	1745.11	2165.74	2454.9	1828.12	2407.75	2790.23	2328.24	2819.48	3105.38	2393.72	2762.67	2478.36	1980.12	2277.44	2676.12	2049.78	2114.99	2370.7	2116.49	2038.43	2481.87	2459.09
M215T5	214.993	214.993	214.994	5.20621	1.83017	15.1253	13	4	0	1	1	1	179.978	1256.85	426.86	1082.51	606.765	587.651	577.41	526.127	524.524	500.117	679.374	664.676	475.416	917.942	925.87	968.786	962.215	981.894	614.756	574.889	590.67	733.15
M215T31	214.993	214.993	214.994	30.8024	16.7707	40.9063	17	4	0	1	1	1	189.112	1380	1181.24	618.78	457.395	641.339	603.732	551.502	641.385	576.426	1502.17	708.335	473.873	1053.39	1096.26	999.041	1033.24	689.495	662.327	657.772	591.744	736.242
M215T57	214.993	214.993	214.994	57.2772	45.6824	68.8183	13	4	0	1	1	1	179.677	1148.09	3749.25	656.332	602.073	1097.07	1060.97	992.296	1064.2	992.008	4883.42	1284.42	817.271	1873.63	1706.66	1906.37	1897.24	4504.19	1074.8	1187.1	1077.04	549.548
M215T1228	214.993	214.993	214.994	1228.08	1222.99	1237.09	13	4	2	3	2	2	252.449	3764.79	1491.73	1571.18	1236.8	667.52	939.778	662.301	1010.54	804.818	3701.83	3161.3	684.581	1869.99	1778.78	1932.6	1843.83	1693.5	972.888	1654.63	996.086	2050.94
M215T175	215.016	215.016	215.017	174.799	173.073	175.761	21	5	4	3	5	4	1504.51	8755.27	7924.26	8739.55	7074.03	7519.7	7405.98	6995.87	6261.83	6789.91	6812.22	7576.82	7712.36	4272.79	7415.8	5159	4443.74	6669.07	5849.05	6731.2	6930.9	7161.36
M215T133_1	215.049	215.048	215.049	133.095	132.267	134.083	19	5	4	2	5	3	1606.68	2925.12	1671.96	1729.94	1828.73	1647.27	2294.21	1602.1	1908.06	1670.19	2553.24	2345.54	1959.47	1766.68	3472.63	1539.65	1453.02	2509.57	1494.57	1744.68	2757.57	2227.37
M215T85	215.088	215.077	215.089	84.7178	79.3709	85.5409	19	5	4	3	4	3	287.62	454.14	510.182	765.563	453.965	418.914	624.382	482.702	557.239	782.894	623.2	444.404	622.373	335.225	585.89	517.133	574.807	613.658	701.315	651.954	574.682	648.405
M215T435	215.103	215.103	215.103	435.143	434.688	436.648	21	5	4	3	5	4	377.345	787.796	1158.77	1091.02	924.323	1108.61	531.31	719.756	516.887	733.523	914.783	1059.1	986.532	947.917	1040.87	1610.37	1053.54	1155.41	573.387	618.773	557.2	626.787
M215T133_2	215.104	215.102	215.104	132.938	132.651	133.788	3	3	0	0	0	0	919.248	915.322	1063.19	845.07	1119.94	967.507	407.784	485.853	179.534	0	402.258	176.684	118.216	203.307	296.51	434.051	996.697	529.773	284.777	808.461	347.323	24.1623
M215T80	215.113	215.112	215.113	80.297	79.3709	81.4321	21	5	4	3	5	4	216.87	1450.53	1098.73	1439.36	1011.56	869.802	985.795	953.226	789.9	919.633	673.649	866.744	1010.27	1241.39	1018.02	998.967	1072.04	894.047	1396.91	1335.54	876.979	1156.9
M215T442	215.126	215.125	215.126	442.226	441.393	443.474	20	5	4	3	4	4	325.616	1524.03	1671.94	1624.51	1444.85	1731.92	1566.22	1465.49	1596.52	1624.6	1384.28	1332.4	1287.67	2498.43	1940.12	1301.48	1848.52	1232.64	1523.13	3188.92	2302.41	2579.24
M215T386	215.139	215.139	215.14	385.659	384.844	387.5	21	5	4	3	5	4	713.859	1778.02	1727.5	1555.99	1662.12	1958.85	1038.8	1354.34	1084.31	1117.39	2076.5	2028.66	1902.16	2521.82	2496.15	2714.2	2753.48	2753.53	971.251	1143.04	1201.29	855.103
M215T149	215.139	215.139	215.14	148.707	147.323	149.145	4	0	0	0	4	0	237.18	598.018	735.959	626.118	545.668	631.566	436.823	591.604	414.262	564.995	343.923	378.571	294.95	1268.08	1100.88	1397.51	1578.75	1384.42	586.215	397.725	485.06	431.791
M215T692	215.256	215.256	215.257	692.422	691.734	692.68	12	4	3	3	1	1	317.476	649.504	789.239	469.58	399.327	581.882	547.459	335.7	927.842	623.201	711.52	760.904	576.601	338.855	593.911	699.481	308.414	505.546	337.765	569.471	393.415	371.122
M216T96	215.965	215.965	215.966	95.6366	95.2031	96.0245	12	5	2	2	3	0	3007.75	1183.49	1227.83	1531.59	1345.99	1125.35	1037.31	4983.18	1042.11	3626.5	1258.43	1242.11	5031.03	753.867	801.67	3576.6	4738.4	1018.43	4166.4	3115.09	3850.22	3214.36
M216T97	215.98	215.98	215.98	96.8017	96.7593	96.8441	2	0	2	0	0	0	4001.99	2402.9	2366.44	2384.86	3451.98	2175.36	1052.42	1663.59	359.442	266.472	1725.72	991.315	2440.25	464.118	738.473	843.732	1994.95	534.366	1125.91	419.003	1908.73	543.861
M216T94	216.015	216.015	216.015	94.0908	93.1336	94.5842	19	4	4	2	5	4	4001.99	6638.4	6178.01	8046.76	7741.14	6388.69	5981.31	7443.08	7505.97	5966.87	5933.99	6387.57	6480.82	5646.77	5728.76	4585.28	6437.29	7015.16	7517.14	7953.12	4823.63	7229.12
M216T107	216.015	216.014	216.015	107.045	106.256	107.977	15	3	4	3	1	4	1528.41	6877.67	6009.9	5597.86	5964.84	6603.93	9784.54	9700.5	9243.87	9101.72	7004.56	7936.15	7210.55	4337.32	4561.99	4821.95	4467.27	4867.44	8016.52	8173.97	8811.86	8466.17
M216T471	216.063	216.063	216.064	471.406	471.141	471.621	10	5	2	1	2	0	269.737	584.185	515.898	716.558	437.622	612.456	351.64	416.309	343.483	417.375	396.269	445.946	435.478	395.693	381.493	486.857	401.716	388.874	306.337	255.913	300.975	252.345
M216T571	216.196	216.196	216.197	570.568	570.139	571.231	17	5	4	3	3	2	321.246	826.121	816.879	581.745	575.213	572.59	502.391	599.824	577.587	649.572	490.617	680.851	655.658	600.029	485.55	244.557	381.491	492.19	375.407	311.362	505.462	702.635
M217T705	216.612	216.611	216.612	704.949	704.18	705.272	11	0	4	3	0	4	2989.49	0	0	0	0	0	9463.85	10597.3	9371.99	9888.77	4276.8	5028.52	6396.35	0	0	0	0	0	9276.44	9188.1	9230.17	9861.73
M217T94	216.923	216.923	216.924	93.721	93.3584	94.0502	21	5	4	3	5	4	9816.39	15286.4	12947.9	6735.4	10789	15615.5	4152.27	5721.31	4612.16	5122.37	10224.3	12522.3	12551.3	13189.4	11392.9	23086.6	13257.8	12359.3	2628.36	1209.16	6913.94	2554.34
M217T80_1	216.951	216.951	216.951	80.297	79.0002	81.2039	21	5	4	3	5	4	549.982	1517.05	1728.4	1805.86	1697.04	1483.4	1738.11	1922.83	2394.22	1886.88	2418.06	2623.43	2874.59	2929.85	2535.01	2288.65	2670.31	2660.85	2337.21	2269.67	2295.79	2622.12
M217T1220	216.951	216.95	216.951	1220.17	1219.88	1221.29	18	4	4	3	3	4	854.416	724.232	907.626	671.684	525.554	839.35	729.67	806.615	774.184	750.971	770.279	861.03	656.596	1080.71	1145.27	866.602	654.022	920.575	732.563	757.793	752.218	876.262
M217T80_2	217.005	217.004	217.005	80.0863	79.406	80.68	21	5	4	3	5	4	947.934	3991.51	4000.75	4500.71	3993.66	4026.4	5156.1	4571.89	5212.84	4668.64	2830.42	3355.3	4738.93	3342.14	3492.2	2574.03	2956.58	3116.29	4975.8	5538.84	3919.48	4877.36
M217T829	217.034	217.033	217.035	828.55	827.802	829.148	12	1	4	3	0	4	19368.9	769.814	792.276	670.362	826.225	804.636	2146.32	1502.29	1372.86	1633.43	65302.4	64141.5	68368.1	547.489	627.631	438.163	640.535	449.025	1822.24	2309.89	2172.64	1396.64
M217T623	217.047	217.047	217.047	622.975	622.875	623.206	3	0	0	3	0	0	218.069	379.496	608.553	391.455	202.81	351.095	457.625	392.764	355.23	368.999	917.693	651.344	633.932	447.322	454.965	361.464	426.269	486.088	439.031	390.364	354.448	385.999
M217T87	217.048	217.047	217.049	86.5194	84.7831	89.2104	7	2	0	0	3	2	811.27	1159.12	1011.47	1355.86	984.452	546.361	1266.4	1638.02	1747.94	1307.75	852.693	1207.06	1575.31	735.912	1104.46	427.642	425.733	959.032	1688.44	866.761	739.964	1592.56
M217T501	217.065	217.064	217.065	500.657	499.965	501.35	9	5	0	1	3	0	244.033	581.584	709.845	799.128	640.567	666.711	1250.8	1110.34	1327.27	1139.91	1396.08	1301.36	458.968	1220.37	597.66	550.423	1391.37	386.515	1351.78	1435.6	1448.4	1322.08
M217T116	217.082	217.082	217.083	116.007	115.309	116.898	9	5	0	1	3	0	608.12	608.169	909.351	746.156	945.568	777.715	1348.53	1034.27	1249.66	1166.57	1491.98	1605.91	561.116	505.01	625.014	2446.08	764.361	2142.4	1214.09	1408.21	1299.64	1249.14
M217T80_3	217.092	217.092	217.093	80.2913	79.4334	81.4168	19	5	4	2	5	3	386.715	911.429	1241.2	1049.65	943.76	970.771	807.278	950.282	900.224	902.376	2678.93	711.134	646.024	776.207	831.087	735.103	803.553	697.625	1103.44	1217.8	2666.49	657.588
M217T517	217.107	217.107	217.108	517.056	516.342	517.743	21	5	4	3	5	4	1019.78	4437.56	3834.11	3083.02	11457.1	4144.09	3424.3	3319.79	4053.37	3281.61	3399.27	3909.51	3817.02	3295.09	5280.76	3587.17	3313.62	3675.24	4684.03	8430.65	4183.33	3926.06
M217T392	217.105	217.105	217.106	392.069	390.785	394.157	21	5	4	3	5	4	2511.48	5704.22	6026.33	3335.38	4408.87	6973.39	5960.47	6944.07	7167.81	8447.31	7760.86	8165.66	7268.23	6156.14	8383.06	7845.52	7233.54	4889.69	7446.12	7033.02	4823.25	4929.66
M217T7	217.107	217.107	217.107	7.2586	2.9538	13.9594	10	1	3	0	1	0	256.32	1012.26	1014.07	985.309	951.943	852.169	930.109	1111.85	1013.36	929.286	953.751	944.45	965.82	1012.46	3589.88	861.917	1102.67	1029.57	999.907	1006.23	943.776	1011.49
M217T74	217.107	217.107	217.108	73.7512	64.0614	82.9405	8	1	2	0	1	0	584.437	2329.55	2078.13	2344.33	2218.2	834.496	2013.02	1976.67	1389.44	1477.4	1814.45	2054.01	1992.42	2000.2	3890.18	1775.41	1956.8	1960.31	2110.01	2598.52	1746.93	2305.63
M217T34	217.107	217.107	217.108	33.6037	22.0654	47.9049	9	1	2	0	1	0	261.661	1882.72	1919.75	1902.91	1879.52	2740.7	1672.89	1742.96	1457.22	695.747	1835.64	1830.05	1832.6	1827.06	893.837	1781.69	1892.7	1795.04	1808.9	1840.15	1951.22	1734.87
M217T704	217.114	217.113	217.114	704.462	704.18	705.911	5	0	4	0	0	1	1656.43	800.008	680.658	772.033	860.076	790.146	1542.04	1733.06	689.028	1902.99	617.895	816.127	909.373	637.48	718.952	733.176	643.741	556.305	927.909	1147.48	1550.57	2052.13
M217T117	217.118	217.114	217.119	117.166	116.104	132.468	21	5	4	3	5	3	644.758	853.124	829.167	781.877	574.704	828.13	559	607.608	579.808	540.406	849.748	821.867	1005.06	1363.73	1417.06	1717.98	1352.3	1600.39	473.576	634.821	906.222	654.427
M217T80_4	217.128	217.128	217.129	80.2242	79.6388	81.4168	21	5	4	3	5	4	584.437	3860.14	3695.28	4288.6	3736.11	3483.16	3493.64	2854.04	3162.72	2717.38	2774.71	2843.35	3168.7	3167.11	3582.64	2758.54	3125.41	3318.16	3779.26	4634.19	2642.24	3358.4
M217T668	217.159	217.159	217.16	667.582	666.799	668.601	11	3	3	1	2	2	745.946	2534.87	2675.61	2690.44	2360.89	2658.54	2630	2081.8	2111.71	2187.61	1892.59	2564.33	2579.01	1767.43	2367.95	1578.12	2230.14	2693.95	2599.09	2601.87	2709.67	2617.29
M217T5	217.159	217.159	217.159	4.66599	1.83017	15.0454	8	2	2	0	0	0	140.413	728.962	438.79	465.347	353.065	512.711	451.101	540.688	477.74	212.1	332.456	488.937	461.744	435.632	391.548	455.612	422.211	380.698	504.631	425.012	520.299	497.29
M217T30	217.159	217.159	217.159	30.0902	19.5704	40.1208	9	2	2	0	0	0	142.446	1186.31	891.283	907.743	581.797	1031.04	913.104	1210.55	859.982	527.826	724.355	908.802	856.998	811.975	776.475	837.568	801.189	850.846	929.071	1008.33	948.099	909.685
M217T64_1	217.159	217.159	217.159	64.3061	57.6154	80.297	6	2	2	0	0	0	160.88	1555.61	1676.34	1913.47	492.536	1938.68	1967.25	1753.43	1761.31	2988.79	1430.04	1794.56	1703.6	1743.29	1566.12	1757.47	1681.56	1728.02	1935.11	2001.19	1883.87	1942.84
M217T8	217.195	217.195	217.196	7.84543	1.57991	20.9457	17	4	1	0	1	1	155.989	1075.44	511.934	1503.4	600.672	782.081	605.536	504.359	530.445	547.651	394.806	562.856	540.265	438.047	309.238	507.456	461.687	425.855	568.477	485.974	599.114	415.583
M217T64_2	217.195	217.195	217.196	64.1532	50.1853	82.2719	17	4	2	0	3	1	173.145	3683.6	2756.54	2449.11	4043.56	562.21	3097.57	3491.53	773.515	3004.88	2380.22	3005.4	2847.71	1690.04	321.016	2869.46	2614.87	566.745	3226.69	3210.75	2991.61	524.012
M217T32	217.195	217.195	217.196	31.9218	25.3412	43.0267	9	4	1	0	1	1	142.446	812.374	803.247	1299.53	441.331	363.783	864.276	1854.24	849.086	848.078	683.445	856.039	776.914	743.664	779.85	801.942	778.075	822.331	892.584	960.365	867.377	941.016
M218T80	218.006	218.005	218.006	80.0647	79.406	80.6559	21	5	4	3	5	4	342.111	1350.18	1393.91	1537.6	1225.53	1360.31	1630.92	1589.3	1684.23	1379.69	951.084	1176.74	1590.44	1076.86	1044.78	831.403	892.318	995.943	1633.45	1810.97	1473.8	1698.3
M218T109	218.034	218.034	218.034	108.639	108.045	109.079	9	3	0	2	4	0	301.122	350.682	457.125	482.495	553.177	455.201	135.466	82.5014	144.372	131.619	316.465	437.773	471.265	414.479	387.815	355.08	356.265	447.486	277.711	189.294	189.239	228.22
M218T829	218.038	218.037	218.039	828.615	827.766	828.889	3	0	0	3	0	0	2079.3	0	0	0	0	0	0	0	0	0	5352.7	6098.26	5525.34	0	0	0	0	0	0	0	66.0781	0
M218T392	218.109	218.108	218.109	392.377	390.83	393.485	10	3	2	3	1	1	273.348	341.705	450.19	149.477	277.965	667.883	447.152	395.174	629.254	651.997	602.579	413.842	560.355	533.377	461.973	213.17	203.559	430.466	306.458	648.379	291.597	366.744
M218T527_1	218.121	218.121	218.122	527.135	526.517	527.43	7	2	1	2	0	2	246.058	398.247	407.938	388.9	322.529	361.882	287.744	387.033	310.43	515.067	362.519	701.539	655.335	398.363	300.709	269.515	144.948	295.056	385.01	425.814	562.033	544.631
M218T81	218.131	218.13	218.131	80.598	79.5522	81.0754	10	2	2	0	3	3	187.169	819.394	898.746	909.959	747.509	683.945	719.959	575.939	679.238	673.335	533.138	611.672	756.943	711.241	829.783	637.483	579.458	700.412	833.558	904.079	596.132	705.59
M218T386	218.139	218.139	218.139	385.905	385.11	387.5	21	5	4	3	5	4	3252.72	2511.35	2509.03	3488.76	2835.28	3245.98	7040.67	7753.61	6749.81	5314.88	5001.85	7041.86	6587.53	1636.18	1847.25	1816.85	1710.91	1731.81	5351.48	6216.69	4958.39	5721.56
M218T359	218.139	218.139	218.139	359.266	352.021	364.538	13	1	4	0	0	4	418.306	2456.23	2202.05	2916.33	2104.51	2554.39	6771.09	1389.98	7384.12	6260.71	425.482	516.935	495.333	1202.18	1394.38	1344.18	1344.12	1294.82	4930.66	1009.88	4642.02	5211.12
M218T527_2	218.211	218.211	218.212	527.375	527.044	527.663	21	5	4	3	5	4	4914.93	15097.1	14063.8	13596.5	14044.7	14488.7	12023.9	11715.7	11157.3	12086.9	12239.8	13249.3	11725.3	14622.1	14247.5	12644.8	11983.9	13571.4	12535.6	13267.4	13118.7	13312.7
M219T93	218.86	218.86	218.861	92.9304	92.4661	93.5233	6	0	4	0	0	2	3534.37	5077.88	4117.62	2160.47	3215.5	5300.42	829.644	768.587	765.785	787.92	3609.91	4232.94	3663.44	4567.64	3931.81	7355.32	4261.87	3744.39	1000.83	913.803	2121.97	653.484
M219T1221	218.868	218.867	218.869	1221.27	1220.84	1222.44	20	5	3	3	5	4	794.124	1582.06	1529.17	1107.28	1437.03	1767.77	1448.16	1375.47	1420.01	1511.23	2237.31	1658.51	1423.68	1553.62	1699.13	1684.92	1483.32	1544.98	1217.38	1444.46	1448.83	1311.2
M219T94_1	218.92	218.919	218.921	93.7902	93.3798	94.171	19	5	4	3	5	2	3534.37	5408.62	4301.07	1957.88	3336.42	5538.97	1539.72	1883.13	1445.41	1092.85	3753.1	4555.61	3811.65	4823.52	4018.34	8314.71	4326.59	4036.55	931.906	905.729	2031.12	725.543
M219T80_1	218.984	218.984	218.984	80.2242	79.6586	80.8272	21	5	4	3	5	4	7336.4	39283.7	38991.2	46050	39578.2	36661.1	47955.6	40560.6	48482.3	36342.1	35555	37694.6	38708.2	30599.7	33409.1	21974	27464.9	32132.6	45646.2	47661.9	34742.3	44775.3
M219T94_2	219.027	219.027	219.027	94.2076	93.8515	94.6793	21	5	4	3	5	4	9611.31	11657.4	12570.3	13451.9	12128.4	13815.5	16174.7	19977.9	17609.1	18268	15867.2	15929.8	14959.5	10426.3	10521.8	9615.27	10040.9	11188.1	13504.5	13178.6	16178.7	13654
M219T674	219.048	219.047	219.048	674.077	673.551	674.757	8	2	1	0	3	2	519.004	395.71	182.426	216.76	354.186	523.409	211.169	221.015	439.951	145.664	213.562	428.902	221.26	647.94	104.055	455.465	398.538	542.423	379.781	371.992	160.652	246.9
M219T523	219.057	219.057	219.057	522.98	522.402	523.474	19	5	4	3	3	4	668.568	1351.82	2466.09	708.55	712.432	3030.33	1774.87	1570.06	1546.29	1832.27	1274.4	1621.83	1544.78	616.047	2002.69	833.106	1098.29	1674.74	2334.18	2024.43	1225.53	1750.41
M219T94_3	219.083	219.083	219.084	94.093	93.7673	94.754	21	5	4	3	5	4	13182.7	26869.6	24205.4	19880.3	23423.1	22812	8796.28	11310.7	9249.83	10987.1	20816.2	21101	19303.8	23836.1	16964.7	25702.2	22729.4	21649	8745.84	7389.27	10816	6918.18
M219T133	219.098	219.097	219.099	132.523	130.89	133.172	19	5	3	3	4	4	1137.74	3306.25	2500.33	3087.38	3524.6	2601.63	2463.78	2198.57	2709.47	2566.37	1937.16	1659.9	1084.27	1979.55	1706.16	1181.26	2431.9	1950.9	1585.48	2163	1965.61	1747.34
M219T80_2	219.108	219.108	219.108	80.307	79.2142	81.4212	20	5	4	2	5	4	286.443	1482.61	1303.58	1574.01	1403.82	1383.01	1098.86	790.983	985.062	914.813	938.728	946.036	1091.04	1399.43	1258.42	1285.47	1176.9	1068.88	1203.47	1658.71	969.972	973.751
M219T466	219.113	219.113	219.114	465.642	465.182	466.21	17	5	3	3	3	3	200.891	630.157	528.244	530.001	502.697	532.184	559.088	560.985	476.974	580.923	475.808	489.908	529.804	435.659	509.018	405.781	519.19	549.575	457.026	479.414	372.197	620.613
M219T680	219.138	219.138	219.138	680.372	679.917	681.059	21	5	4	3	5	4	1260.66	3031.14	3048.33	2573.77	2336.13	3666.28	3473.4	2944.64	3291.82	3592.15	2291.9	3360.19	3152.19	2654.06	2635.82	2588.5	2833.44	2942.11	3036.21	3444	2734.31	3033.67
M219T527_1	219.138	219.138	219.138	527.381	526.517	527.694	20	5	4	3	5	3	683.506	3775.8	2234.36	1814.74	2092.13	2295.65	2300.33	1921.19	1886.88	1714.14	1773.68	2192.26	1756.52	1918.23	2020.07	1511.9	1559.31	1673.29	1978.53	2884.66	2169.24	2961.64
M219T386	219.138	219.134	219.141	386.212	384.79	389.178	16	1	4	3	5	3	645.261	1177.2	1124.14	1456.28	1674.09	1211.14	2030.38	1817.16	3500.07	1980.26	1063.01	4081.47	2709.1	1889.49	2460.98	2193.28	1974.91	1900.84	1760.65	4187.33	743.521	2041.15
M219T1005	219.174	219.174	219.175	1005.06	1004.17	1005.97	21	5	4	3	5	4	3114.16	10688.4	11402.3	8579.98	7430.18	10534	9141.75	9175.94	9266.29	10673.5	7014.98	7844.59	8098.2	10816.7	11172.7	11155.2	9357.49	8497.65	10532	9737.37	9045.31	9445.09
M219T954	219.174	219.174	219.175	953.549	951.037	956.24	18	5	3	3	5	2	6797.52	8769.69	16796.1	12721.6	11046	19725.2	9427.63	8377.94	9442.65	7843.49	11294.1	8256.39	11053.5	14081.2	12982.7	6956.73	6959.14	8307.8	6221.97	5498.35	5433.75	5546.55
M219T652	219.187	219.187	219.195	651.689	651.232	656.67	4	0	0	3	1	0	1082.02	2167.98	2551.06	2265.64	2021.69	2369.44	2103.6	2478.53	2190.43	2045.02	2076.56	2681.69	2518.49	1840.91	424.877	1288.37	1669.29	2201.1	2381.49	2195.32	2250.82	2060.53
M219T527_2	219.215	219.214	219.215	527.375	526.859	527.742	21	5	4	3	5	4	719.986	2400.19	2210.82	2253.27	2105.75	2422.19	1909.07	2033.11	2026.03	1919.7	1944.53	2454.91	1734.46	2309.77	2030.41	1988.19	1825.6	2000.2	2102.79	2223.53	2054.68	2311.85
M219T836	219.211	219.21	219.211	835.885	833.538	836.872	17	4	1	3	5	4	1798.96	2313.72	3236.04	2858.08	4287.81	1153.78	3057.68	3047.88	2327.04	1416.96	2405.04	2730.38	3303.49	2168.33	4524.56	7608.28	4684.93	3194.06	2655.47	1174.75	2771.49	1963.37
M219T973	219.211	219.21	219.212	973.124	971.308	975.089	10	1	3	0	4	2	648.557	1591.37	1553.29	1115.94	605.828	1679.33	1670.98	705.522	586.147	302.153	1469.39	1197.36	1450.81	972.808	895.704	589.825	935.592	622.474	659.555	1258.39	988.659	1300.11
M219T394	219.393	219.391	219.396	393.829	392.589	394.834	10	2	2	1	3	2	368.685	798.559	716.39	673.837	690.348	828.441	391.464	430.831	471.267	362.226	611.046	553.768	624.677	561.178	697.248	603.779	552.661	552.555	354.237	403.459	339.895	520.029
M220T1221	219.898	219.897	219.899	1220.7	1220.03	1221.4	9	4	2	0	2	1	470.415	376.033	512.107	573.176	598.992	702.639	491.293	301.239	409.887	556.731	814.287	604.392	511.268	533.703	658.378	622.768	532.539	509.543	670.636	349.649	550.445	522.359
M220T80	219.985	219.985	219.985	80.2902	79.6586	80.8272	21	5	4	3	5	4	2516.13	12261.3	12397.7	14835.6	12135.3	11714.7	15502.5	12742.8	15205.5	11563.4	10976.3	11962.9	12283.5	9815.75	10206.1	6958.85	8381.18	10250.8	14437.1	15004.4	10939.8	14228.8
M220T94_1	220.03	220.029	220.032	94.1058	93.7673	94.6793	17	3	3	3	4	4	655.204	826.97	540.663	989.2	674.827	656.435	909.35	1067.57	1011.27	1083.37	907.659	1044.66	743.176	376.935	483.363	318.6	256.224	622.147	977.513	895.624	1248.01	585.466
M220T140	220.065	220.064	220.065	139.74	139.738	139.838	3	0	0	3	0	0	326.987	21.4247	10.3551	37.318	10.7457	44.9402	22.9857	94.0096	34.257	21.9762	474.208	606.789	581.248	19.7861	37.3309	50.4375	36.3213	15.4323	18.1279	41.3567	32.9835	68.2838
M220T163	220.082	220.081	220.082	163.23	162.156	163.732	7	1	3	0	0	3	218.758	538.28	497.285	660.951	662.752	575.764	1058.69	1227.29	1216.93	1380.01	0	81.1925	4.88013	477.191	522.74	445.367	347.776	488.237	808.65	925.092	457.518	735.211
M220T94_2	220.086	220.085	220.087	94.4835	94.0107	94.7852	15	4	2	3	5	1	1458.14	2372.17	1810.94	1301.29	2047.73	2019.14	484.008	520.315	1256.21	1132.82	1746.45	1815.65	1635.27	1968.53	1364.72	2477.93	1663.05	1826.64	576.334	502.243	1167.3	356.751
M220T797	220.112	220.111	220.113	796.766	796.142	797.506	20	4	4	3	5	4	1221.12	1163.14	2030.02	1369.33	1190.01	1736.06	1297.36	1319.17	1355.11	958.245	1060.12	1524.86	1786.46	1504.29	1122.19	924.528	2087.13	1630.07	2083.18	1684.35	1397.89	1356.63
M220T394	220.118	220.117	220.118	393.649	392.726	394.834	21	5	4	3	5	4	40795.2	159468	155369	158952	151430	155711	108586	117078	107761	107646	129201	145017	131757	131295	142976	116926	134928	132667	107464	116068	94519.6	114852
M220T874	220.167	220.166	220.168	873.792	864.658	874.954	24	2	3	3	4	3	1422.5	2481.56	3724.29	762.608	938.203	981.164	836.473	2180.96	1295.13	2586.82	2418.82	855.664	1369.9	2394.54	2000.25	1397.69	817.435	864.819	1126.62	965.359	1305.14	1768.5
M221T1221_1	220.865	220.862	220.867	1220.68	1220.35	1221.42	9	3	2	1	2	1	1058.18	475.129	1293.6	1170.38	368.174	916.16	550.243	1664.2	1617.09	667.582	1608.8	691.776	1080.48	607.996	1549.53	1440.13	1262.9	399.921	1305.11	1241.95	535.413	1451.73
M221T1221_2	220.906	220.905	220.907	1220.78	1220.55	1221.29	21	5	4	3	5	4	1058.18	1325.55	1263.19	957.622	1421.08	1659.86	1377.86	1453.46	1314.4	1135.97	1286.14	1258.68	908.082	1374.93	1514.41	1172.73	1151.68	1050.24	1076.04	996.879	1564.55	1292.95
M221T87	220.932	220.932	220.934	86.9482	86.2707	88.0477	21	5	4	3	5	4	540.736	1831.76	1965.21	2019.93	2028.06	2134.87	1451.67	1466.82	1586.38	1609.42	2168.62	2259.61	2039.81	1725.23	1790.39	1441.58	1665.6	1743.52	1821.82	1798.83	1530.59	1406.32
M221T80	220.982	220.982	220.982	80.1246	79.5522	80.8272	21	5	4	3	5	4	2816.24	13634	13915.8	16121.7	13477.1	12646.6	17139.1	14322	17013.9	12427	12315.1	13332.2	13750	10808.1	11285.4	7557.53	9158.26	11205.8	15521.3	16067.7	12080.7	15709.3
M221T116	221.012	221.012	221.012	115.818	115.753	116.15	3	0	0	0	0	3	211.779	41.9894	188.203	250.767	57.2106	180.885	280.324	205.318	349.306	323.999	198.79	206.524	286.388	171.042	274.198	220.777	161.153	260.945	465.724	487.32	366.202	466.132
M221T94	221.026	221.025	221.028	94.3337	93.7673	95.0951	16	4	3	2	3	4	935.198	786.209	803.349	1011.41	1669.89	1177.91	1092.94	898.755	1378.86	1517.74	1221.16	1137.12	1138.86	854.107	724.56	538.96	766.281	573.909	1065.48	1156.74	696.355	1023.6
M221T385	221.06	221.059	221.06	384.532	384.131	384.963	5	2	2	0	0	1	375.348	618.295	570.505	477.682	726.754	267.948	764.218	365.631	542.656	574.491	773.081	770.419	728.284	755.488	590.441	570.432	407.207	693.61	367.898	1016.51	803.14	974.775
M221T95	221.064	221.063	221.065	95.3115	94.7656	95.59	13	4	3	2	0	4	863.836	739.016	965.673	519.317	839.553	585.743	1251.6	1529.21	1182.15	888.351	823.061	1038	737.459	728.432	709.165	584.641	926.542	525.698	1137.32	989.73	1230.39	872.291
M221T616	221.076	221.075	221.08	616.376	615.882	616.773	13	4	2	1	4	2	278.088	519.265	393.784	521.395	477.488	453.304	511.305	291.086	608.239	499.907	508.597	569.219	503.267	413.464	562.733	509.419	582.663	474.606	347.895	570.889	666.671	595.946
M221T6	221.085	221.084	221.085	6.48949	2.41469	11.2053	6	0	0	2	1	0	342.571	650.091	590.015	551.724	596.587	596.382	576.598	557.886	595.682	575.419	188.217	610.378	623.145	3647.11	592.344	647.149	517.305	639.218	654.595	591.915	619.924	659.081
M221T68	221.085	221.085	221.085	67.5413	61.0662	81.8875	7	1	0	2	1	0	247.192	2566.82	2580.14	2483.59	2477.28	3323.7	2408.79	2274.49	2274.78	2378.48	887.422	2406.63	5201.27	156.372	2412.15	2474.73	2460.55	2318.78	2431.65	2720.02	2263.95	2369.02
M221T1231	221.084	221.084	221.085	1230.8	1230.46	1235.89	3	0	2	1	0	0	400.912	1773.92	1879.7	1711.33	1767.46	1942.81	1881.16	1615.25	1822.32	1574.34	1650.62	1702.26	3061.54	1878.91	1762.12	1681.98	1657.27	1995.92	1768.81	1920.56	1775.38	1724.68
M221T34	221.084	221.084	221.085	34.041	23.5097	46.8037	4	0	0	2	0	0	257.516	794.249	851.358	748.869	693.939	745.014	732.128	669.635	716.109	665.272	724.547	676.901	771.141	671.722	703.766	755.912	736.849	720.703	677.294	828.37	699.337	628.201
M221T418	221.092	221.09	221.093	418.034	417.658	418.82	13	4	2	2	3	2	408.98	789.415	863.92	572.122	1074.89	956.479	798.431	896.652	648.637	554.785	745.775	785.929	690.654	547.435	556.931	804.324	748.658	612.153	769.049	822.005	684.572	574.656
M221T388	221.09	221.088	221.093	388.214	386.382	392.142	9	2	1	2	1	3	6061.42	1601.99	8795.42	9177.49	491.484	9342.69	9995.5	7888.24	427.918	5233.47	8337.71	1126.59	1343.06	11128.1	10537.7	7344.24	720.604	11294.3	1792.29	12594.8	1705.62	1476.65
M221T782	221.117	221.117	221.118	782.078	781.352	782.974	17	5	4	2	5	1	569.283	1991.65	1933.63	1790.66	1732.67	1969.55	2426.72	2246.61	2442.07	1884.61	2336.39	1892.75	1990.05	2222.23	2116.43	1741.28	2129.04	1726.59	2357.96	2364.12	2257.17	2958.15
M221T394	221.121	221.121	221.122	393.866	393.245	395.491	21	5	4	3	5	4	7693.28	25972.1	23721.7	23862.8	23397.4	27124.8	15925.9	16840.6	17128.9	16393.1	21448.6	23109.3	21662.8	20002.4	20764.8	18744.3	21038.6	21283.3	15454	18660.4	13769.1	17824.5
M221T570	221.139	221.138	221.139	569.928	566.898	573.596	14	3	1	3	5	1	689.806	1897.66	2171.36	676.795	1673.23	1397.33	1521.68	1502.12	1384.2	3793.84	2154.08	2169.5	2301.31	1115.25	2694.97	7886.09	3103.39	532.971	1384.07	1496.09	480.739	1715.93
M221T870	221.175	221.175	221.175	869.915	865.089	874.713	30	5	3	3	5	4	7789.64	22287.4	24572.1	7617.42	11906.9	8339.79	14720.1	14106.8	12930.2	24562.4	16946.1	11718	8572.59	15693.2	13574.4	10158.1	8284.45	7674.13	11570	2590.68	8401.66	12436
M221T828	221.226	221.226	221.227	827.802	827.34	828.342	21	5	4	3	5	4	7113.46	17945.7	22056.8	27169.4	19016.3	22774.9	9695.61	8095.79	12612.6	10935.5	15086.9	13923.5	16071.5	16762.1	19134.1	17894.6	18752.9	17893.9	5029.95	6801.06	5136.85	7373.92
M222T80_1	221.931	221.931	221.932	79.6586	79.4549	80.6834	7	3	2	1	1	0	202.559	1027.93	830.764	832.753	675.635	798.266	712.296	657.955	739.265	859.078	827.385	718.154	759.255	837.722	802.806	618.397	682.335	753.39	708.256	694.395	692.26	835.668
M222T80_2	221.983	221.983	221.984	80.2902	79.5522	80.9418	21	5	4	3	5	4	500.256	2199.37	2087.3	2544.35	2174.59	1970.03	2776.56	2314.98	2716.38	1967.47	1912.6	2013.12	2311.5	1637.73	1737.02	1112.35	1506.91	1734.89	2534.61	2682.1	1988.18	2535.15
M222T108	222.014	222.014	222.015	108.229	107.836	108.639	11	5	0	3	3	0	432.808	837.632	604.471	658.46	586.545	1012.06	254.131	180.979	152.197	265.861	402.196	676.418	423.031	485.682	464.996	376.957	508.971	537.328	277.099	275.876	315.213	237.232
M222T99	222.029	222.029	222.03	98.6473	98.2468	99.252	21	5	4	3	5	4	7210.57	21693.7	20964.1	23913	20701.2	21910.3	19238.7	21224	21823.1	20043.2	20323.2	22093.2	18990.9	11629.2	16343.3	10289.5	13568.7	13505.4	22522.5	22724.8	21200	24343.1
M222T145	222.04	222.04	222.04	145.101	144.195	158.903	21	5	4	3	5	4	638.868	2476.9	2290.5	2305.92	1875.57	2432.7	2048.91	2027.84	1861.3	1849.61	2257.37	2116.6	2265.38	1579.88	1948.73	1635.19	1822.8	1950.39	2643.35	2848.87	2611.21	2618.6
M222T267	222.04	222.04	222.04	267.225	266.133	268.406	12	3	1	3	1	4	166.317	941.149	823.961	912.309	943.57	925.301	724.569	854.859	739.267	716.741	959.114	987.589	1074.63	714.894	741.521	750.804	809.124	769.442	987.186	1027.67	947.841	1135.08
M222T621	222.089	222.089	222.089	621.335	620.86	621.994	21	5	4	3	5	4	408.533	1545.98	1511.09	1181.23	854.741	1395.76	1108.77	1270.93	1114.24	1173.68	1673.33	1274.68	1390.35	1680.63	1440.78	1547.9	1363.28	1524.33	1225.62	1136.55	1157.07	1210.23
M222T113	222.097	222.097	222.098	113.011	112.728	113.641	21	5	4	3	5	4	5547.77	22469.4	19860.3	24413	22274.1	23008.1	8185.84	8649.06	8165.45	8276.75	13801.1	15270.9	14664.3	12869.4	14017.9	10577.8	13472.1	14305.4	4691.1	4359.58	4030.9	4276.25
M222T129	222.097	222.097	222.098	129.052	128.585	130.774	9	4	1	3	1	0	842.488	2340.82	3717.76	1986.49	2074.23	2350.7	2322.25	1021.55	2289.63	2404.93	1357.76	1715.86	1581.82	1940.14	2154.31	819.622	2158.67	2444.1	1696.2	1468.72	1866.93	1487.28
M222T394	222.123	222.123	222.123	393.928	393.245	395.491	21	5	4	3	5	4	1532.37	4395.18	3818.6	3845.99	3865.98	4592.42	2661.58	2829.37	2587.03	2811.74	3619.11	3931.42	3795.51	3116.15	3430.05	3020.27	3580.01	3514.35	2578.69	3210.3	2390.33	2812.21
M222T126	222.134	222.134	222.134	125.569	125.172	126.056	21	5	4	3	5	4	968.127	2299.02	2398.02	2326.09	2369.39	2503.32	1653.35	1422.15	1666.21	1540.3	2129.74	2031.33	1841.57	1385.65	1530.91	1419.59	1564.5	1845.7	1327.25	1282.39	1367.98	1140.29
M222T866	222.181	222.18	222.182	866.069	864.902	874.711	25	4	3	3	4	4	2298.42	5971.51	6365.55	1802.29	3181.15	2002.68	2159.76	3040.85	1142.61	7342.93	3952.88	2905.46	2937.54	2710.01	2884.34	1766.82	1745.61	2339.9	990.507	611.846	2661.48	2816.56
M222T828	222.23	222.229	222.231	827.607	826.521	828.342	15	5	4	2	3	1	1447.26	2098.88	2656.13	2709.8	2235.27	3647.58	914.714	796.12	1681.55	1316.34	1130.55	906.328	1236.31	2631.92	2740.01	1773.79	2335.4	1188.69	498.011	699.693	220.002	635.395
M223T94_1	222.868	222.868	222.869	94.1618	93.7984	94.6793	18	5	3	3	5	2	2720.53	5312.18	3566.16	2241.29	3187.82	4977.42	698.444	1520.71	1106.98	1145.04	3698.97	3736.51	2972.95	3493.85	2856.5	5226.99	3336.26	3341.74	869.019	499.324	1507.92	470.845
M223T94_2	222.889	222.888	222.89	93.8515	93.5121	95.3115	13	4	0	3	5	1	1211.74	1703.63	1450.31	2465.2	914.606	1497.5	974.249	1630.15	1088	1311.19	1014.34	1356.63	1360.46	1287.97	991.361	1611.51	977.237	1147.59	868.246	499.324	473.726	470.845
M223T80	222.98	222.98	222.981	80.2242	79.6388	81.3345	21	5	4	3	5	4	288.58	1165.15	1086.08	1327.66	1037.54	1100.09	1651.82	1195.2	1364.1	1118.97	1099.51	1108.62	1105.85	883.37	755.501	585.191	838.402	1000.76	1386.68	1399.42	954.261	1365.52
M223T96	222.989	222.988	222.989	95.7016	95.0528	96.0573	21	5	4	3	5	4	6418.55	6342.86	7944.54	9479.58	8318.19	6688.03	2321.01	3407.31	3044.25	3558.74	6159.17	5535.28	6466.62	3936	5147.56	3294.24	5350.43	5145.69	6643.04	7523.12	3506.24	6525.41
M223T92	223.026	223.025	223.034	92.4758	90.7555	99.2946	36	5	4	3	5	4	968.623	1036.13	1307.04	2442.06	1754.22	1378.99	2514.07	2829.64	3133.78	2984.03	1876.11	1576.1	1670.82	1175.38	1490.28	545.743	1240.69	1528.02	3686.7	4719.34	1589.49	3246.16
M223T130	223.034	223.034	223.035	129.778	128.866	130.35	15	5	1	3	5	1	1220.28	1358.14	1363.58	1234.23	1440.9	1570.93	392.972	259.354	413.588	360.633	1275.46	1182.02	1349.47	1758.58	1445.8	1691.97	1982.69	1570.04	328.337	337.239	386.491	263.667
M223T1238	223.064	223.064	223.064	1237.71	1232.85	1239.61	10	1	3	2	2	2	1517.91	50752.8	28752.3	48618.4	44111	48713.2	46198.4	17589.9	43558.6	50075.3	41832.8	46363.5	56685.1	32670.7	46673.7	43736.8	44409.8	44890	45033.5	43132.5	49137.8	28359.1
M223T762	223.075	223.075	223.076	761.804	761.376	762.429	5	1	1	0	1	2	1602.97	3182.85	871.763	3037.46	2722.74	3118.51	3002.51	701.944	2080.75	3586.6	2637.92	3632.53	2630.65	2352.36	3556.04	3449.9	4190.28	801.773	3339.82	2428.28	1118.28	1081.88
M223T691	223.097	223.096	223.097	690.543	689.906	691.134	21	5	4	3	5	4	1272.76	4184.7	4221.24	2807.14	1169.33	2089.69	4132.36	1843.19	4241.46	1516.11	2143.57	2656.16	2204.61	1254.84	2335.35	2367.78	1212.23	2986.26	4895.42	1956.71	1821.05	2740.8
M223T874	223.097	223.096	223.097	873.699	873.168	874.711	21	5	4	3	5	4	1972.25	2502.17	4383.15	3755.92	3997.42	4333.83	1904.44	2901.83	2025.14	2119.42	2901.09	2178.86	2896.96	3073.26	4079.84	1857.61	1553.81	2533.26	2006.46	1304.74	1429.14	1720.95
M223T801	223.097	223.096	223.097	801.142	800.472	801.511	19	4	4	2	5	4	1190.47	1353.79	1824.43	1572.47	5637.28	1524.05	1763.62	1564.74	1431.3	1225.5	1435.54	5331.14	1512.38	1773.79	1548.37	1322.21	1433.4	1522.43	1859.8	2001.01	1594.56	1639.51
M223T113	223.101	223.1	223.101	113.24	112.845	113.651	16	5	3	3	5	0	4183.13	2206.25	2074.39	2666.83	2113.9	2296.9	27435.7	994.35	551.564	608.207	1435.25	1512.87	1494.45	1334.13	1486.83	1050.84	1217.13	1273.79	28557.9	33518.9	28605.6	28030.4
M223T410	223.108	223.107	223.109	409.681	409.38	410.498	7	0	1	1	5	0	2238.63	10441.6	12259.7	12330.7	9299.54	9938.73	9294.51	8978.2	423.73	10636.3	10379.6	10737.5	437.281	865.493	893.538	1327.84	1155.03	1257.51	10143.4	10295.2	10425.9	11077.7
M223T395	223.108	223.107	223.109	394.539	394.308	395.219	6	2	0	2	2	0	2031.74	11769.9	353.923	342.654	11802	12250.7	11443.8	11426.5	11646.9	11308.1	486.936	464.879	10719.5	13219.7	11263.9	912.441	12263.7	756.462	12884.5	12852.1	12496.6	12270.7
M224T80	223.989	223.989	223.99	80.297	79.4334	80.8272	21	5	4	3	5	4	541.712	1574.55	1628.61	1965.06	1492.74	1456.83	2503.44	2170.75	3010.25	1847.65	1893.54	1821.24	1867.52	1380.25	1408.85	990.316	1111.17	1419.41	2025.79	1817.87	1814.2	2208.04
M224T99	224.028	224.027	224.029	98.8726	98.2468	99.252	21	5	4	3	5	4	773.629	2091.43	1807.99	1976.58	1489.05	1596.16	1681.43	1513.38	1496.75	1616.95	1666.54	2074.92	1588.63	940.823	1267.77	893.367	1070.34	1097.94	1455.31	1727.05	1798.22	2119.13
M224T502	224.024	224.024	224.025	502.457	501.705	502.968	9	4	0	1	4	0	309.891	562.821	484.672	896.099	589.603	425.203	274.372	299.989	293.938	329.087	381.821	359.947	449.766	478.449	656.937	513.511	699.113	451.271	224.404	235.342	365.485	213.444
M224T1233	224.065	224.065	224.065	1233.08	1224.45	1239.89	9	0	3	3	0	3	395.748	6771.69	6702.68	6851.76	6166.18	6825.74	6503.77	4459.12	8599.76	4971.78	4675.28	9983.24	12901.6	6545.86	6924.53	6401.91	6113.22	6095.8	6353.26	1651.64	6285.94	7504.21
M224T691	224.1	224.1	224.101	690.543	690.453	690.565	5	2	2	0	0	1	361.433	375.29	510.556	1110.83	1097.84	1003.13	666.636	1011.65	536.15	801.632	887.495	979.269	970.769	831.334	1147.56	1204.91	1039.1	998.868	431.493	1234.51	1071.21	1031.2
M224T100	224.113	224.113	224.114	100.469	100.143	101.221	8	3	0	1	4	0	1242.43	545.93	5599.42	636.127	4529.96	736.958	3266.28	3903.66	4197.83	3607.57	395.687	3734.04	3306.89	530.367	471.153	5197.97	516.81	385.623	3871.03	5173.16	4814.45	4297.35
M225T705	224.598	224.598	224.599	704.78	704.462	705.272	4	0	3	0	0	1	1207.55	0	0	0	0	0	1150.22	1035.39	1509.52	196.884	285.85	1032.77	476.373	0	0	0	0	0	384.303	584.635	2021.53	1223.63
M225T94_1	224.866	224.865	224.866	94.1127	93.7984	94.4835	15	5	2	3	5	0	2334.17	4230.66	2790.02	1652.98	1847	4679.3	500.412	1054.23	613.148	1318.98	2196.93	2520.32	2561.57	2577.06	1698.69	3858.92	2379.1	2619.54	344.899	115.306	1306.77	165.259
M225T95	224.987	224.986	224.987	95.4573	95.0528	96.0573	9	3	0	3	1	2	1353.45	1088.85	2651.62	1291.71	2195.97	1076.43	2854.3	3391.96	2333.19	2214.45	687.919	1037.46	1179.63	1922.97	2116.41	1662.41	2296.55	590.135	962.582	1092.23	2490.52	2440.63
M225T80	224.99	224.99	224.991	80.1205	79.406	80.9647	8	2	2	2	0	2	1497.9	10083.3	543.303	587.325	9723.86	9483.3	734.036	8362.84	783.95	8202.97	8146.79	630.748	626.159	10922.5	10164.9	10152.9	10261.7	9478.03	638.287	613.185	8328.96	8603.71
M225T94_2	225.035	225.034	225.036	94.171	93.8289	94.7587	15	3	4	3	2	3	1296.45	481.51	2024.65	1476.67	1092.54	958.718	1779.65	2574.56	2082.69	1970.92	1542.16	1121.3	1364.79	1195.3	645.516	879.038	1429.77	1431.14	1626.12	1929.8	1465.39	2320.46
M225T1236	225.043	225.043	225.043	1235.88	1229.12	1239.67	12	2	4	3	1	2	884.6	17664.8	20170.8	17874.4	16791	17542.1	17717.1	11103	7425.5	10456.9	16856.7	16087.4	15145.8	13804	16984.5	16854	16229	16506.6	16761.2	10743.1	16384.9	10893
M225T280	225.06	225.059	225.06	280.412	238.679	301.072	50	3	4	3	2	2	637.759	7385.57	4642.34	4865.99	5422.05	2400.62	3353.48	3132.39	4082.68	2304.19	6549.42	3504.49	2821.11	4684.96	4316.87	4719.78	9244.11	4551	4410.63	9058.87	2190.97	4092.25
M225T21	225.06	225.06	225.06	21.3437	2.2178	47.7627	31	1	2	0	3	2	605.207	2601.44	2632.76	2591.93	2440.52	721.83	4406.33	3412.39	2455.38	2018.88	2107.73	2230.31	2274.02	2573.9	2709.09	2630.32	2946.94	1786.36	2592.36	4979.28	2215.34	2267.45
M225T319	225.06	225.06	225.06	318.564	304.604	328.491	20	2	0	2	2	3	690.767	3689.92	3534.3	3750.68	3555.31	3627.08	3177.21	3300.75	3379.84	3278.06	2624.61	2152.06	3087.58	3787.73	7604.16	3899.47	3763.55	2529.19	11288	3300.33	1953.23	2936.19
M225T341	225.06	225.059	225.06	340.784	332.649	362.844	18	2	1	2	1	2	613.94	13516.8	5171.9	5181.46	3269.66	4879.43	3245.16	4064.94	4277.03	4324.5	5529.11	3378.53	4194.84	4841.39	2639.98	4797	4634.32	4734.78	4453.14	4464.65	3385.22	5499.23
M225T215	225.06	225.06	225.06	215.385	209.344	224.809	3	0	0	0	3	0	678.665	12963.2	13255	13590.5	12584.7	12511.8	11438.7	10182.3	10847.4	11260	11256.6	11653.8	10939.5	13142.2	4104.37	17052.6	5997.85	12784.7	11986.1	10385.9	11576.6	11352
M225T125	225.087	225.087	225.088	125.367	125.178	126.106	6	5	0	1	0	0	633.549	792.63	799.565	812.11	707.205	824.934	2980.35	2580.53	2903.65	2481.55	456.619	2724.73	2696.65	3520.38	3334.14	3938.12	2876.3	2979.92	3642.15	3975.39	2904.56	2961.91
M225T817	225.091	225.091	225.092	817.099	816.659	817.478	8	1	3	1	1	2	673.046	314.286	520.443	183.03	70.6124	298.63	550.311	547.082	376.1	523.803	428.013	0	445.294	689.69	615.539	135.189	0	0	477.491	369.739	392.604	620.255
M225T716	225.091	225.091	225.092	715.604	714.116	716.476	5	0	0	1	2	2	307.49	966.137	1113.57	802.606	1036.24	1067.09	889.676	669.576	954.624	781.954	741.623	812.596	801.658	639.883	981.702	1153.57	808.034	983.351	963.058	894.766	559.061	888.46
M225T663	225.149	225.149	225.149	662.748	662.271	663.401	19	5	4	2	5	3	562.418	1325.03	1495.12	1799.02	1553.8	1518.3	2200.3	1530.41	1947.29	1688.28	1357.24	1980.58	1570.89	1960.48	1110.24	1559.09	1275.28	1473.23	2147.37	2290.59	2069.19	1741.82
M225T648	225.196	225.196	225.196	647.893	647.351	648.519	21	5	4	3	5	4	803.069	2084.04	1797.22	2159.52	1733.18	2083.47	2133.24	2095.15	1728.9	1950.68	1677.95	1942.31	1837.57	1764.05	2027.19	1951.49	1740.58	1876.14	2057.13	2248.92	2187.56	2044.44
M225T806	225.221	225.221	225.223	806.142	805.118	806.687	13	5	2	3	3	0	562.283	483.534	1432.24	1357.93	1279.21	1386.7	936.963	806.894	1158.36	999.488	960.407	962.731	1083.69	1107.3	1282.93	961.77	356.634	1021.96	584.854	801.629	917.151	801.568
M225T19	225.221	225.221	225.222	19.1852	13.0767	38.7742	9	0	0	2	0	1	151.795	348.564	350.636	308.754	396.069	409.91	400.201	453.582	446.977	371.952	242.775	277.583	522.283	286.92	317.945	251.686	285.7	319.901	466.578	411.943	457.609	401.862
M225T3	225.222	225.221	225.222	3.39987	2.9538	3.71121	4	0	1	2	0	1	143.443	316.935	0	345.577	451.279	0	0	374.49	459.244	0	0	410.142	418.034	287.88	307.703	260.112	330.207	307.679	0	495.388	436.829	325.84
M225T68	225.222	225.221	225.222	67.6687	63.702	73.8717	5	1	0	2	0	2	145.052	1251.84	1274.91	1349.71	1408.85	1182.77	1714.36	1664.91	1643.99	1496.77	994.855	2550.63	1225.51	1123.25	1090.96	1200.86	1016.31	1157.58	1627.37	1666.91	732.997	2884.1
M226T80	225.988	225.987	225.988	80.2592	79.6388	81.2039	10	1	4	2	0	3	411.847	2205.03	568.617	2348.65	2062.72	1962.72	846.968	735.933	816.474	744.851	606.248	1754.94	720.271	2714.25	2303.66	2521.54	2309.26	2298.23	2111.83	667.211	626.436	732.665
M226T1240	226.044	226.044	226.045	1239.57	1228.45	1260.01	19	3	3	2	1	3	218.937	2366.82	92.4304	1580.85	1616.71	88.1991	1493.75	1850.38	1090.98	4350.56	3739.66	1488.62	196.187	146.847	1601.04	1384.27	1525.56	1545.71	1470.01	1595	1155.7	2777.22
M226T1283	226.044	226.044	226.044	1283.25	1267.83	1296.35	20	0	3	2	0	3	252.175	977.75	963.308	945.212	874.613	928.123	995.099	1261.46	1221.29	1279.46	1239.42	915.261	478.408	971.843	945.985	962.451	888.027	971.248	1013.44	1019.84	1403.62	784.712
M226T1313	226.044	226.044	226.044	1313.37	1305.88	1319.13	10	1	3	1	0	2	342.607	1843.67	1770.17	1879.85	1584.2	1804.77	1748.15	1727.86	3752.95	623.706	1583.85	1645.29	1232.76	1691.93	1609.54	1675.73	1664.22	1718.28	1690.91	1250.03	1579.35	3473.56
M226T1301	226.044	226.044	226.044	1301.08	1297.78	1303.26	5	0	2	1	0	1	315.508	1071.24	1046.41	968.998	910.285	1084.5	995.296	1582.1	934.562	4489.64	1013.27	989.32	287.994	967.565	988.742	957.509	914.162	1054.14	1035.07	222.197	921.889	869.072
M226T478	226.103	226.101	226.104	477.766	476.689	478.643	12	5	0	2	5	0	251.593	1308.43	751.597	1412.55	494.16	1437.47	710.979	874.349	667.971	1039.4	781.414	1173.76	1106.89	394.147	725.194	678.091	740.94	807.552	909.54	718.045	819.18	816.365
M226T821	226.159	226.158	226.16	821.413	820.745	822.153	16	3	4	2	3	4	894.55	912.764	1170.93	0	598.482	1005.06	1017.7	1169.57	396.315	807.89	1168.1	54.0488	1247.76	1850.87	1648.52	1105.07	827.946	689.568	1195.71	522.584	813.479	844.493
M226T593	226.18	226.18	226.18	593.391	592.869	593.688	21	5	4	3	5	4	5036.58	15901.4	14633.9	9549.37	10178	10994.3	12042.9	9896.32	7986.18	13461.5	11549.4	11795.4	12123.4	14140.6	10701.5	11561.6	10430.1	6996.56	6118.06	4724.15	9452.19	11039.7
M226T866	226.18	226.18	226.181	865.996	865.203	874.713	27	5	3	3	4	4	6675.15	11804.4	12398.2	4263.5	5396.98	4718.04	3100.19	6625.64	3152.8	13426.4	8650.05	6089.59	9201.52	5606.83	4626.44	4875.96	5282.37	4772.01	2134.6	1229.88	6237.8	5714.01
M226T909	226.217	226.215	226.219	909.453	908.106	910.515	17	4	3	3	4	3	2126.7	3307.08	1911.47	967.49	2940.91	2661.16	159.265	2806.69	1426.97	3490.48	2675.26	2446.6	2575.47	1252.96	2828.56	1575.7	2955.57	2124.93	1071.16	1528.07	2027.88	2201.91
M226T837	226.217	226.215	226.217	836.941	836.188	837.761	10	4	0	3	2	1	951.189	998.837	622.863	888.126	595.561	1376.22	622.482	89.8026	163.209	912.815	750.792	1155.84	925.087	441.635	975.855	436.591	684.106	907.55	1068.61	569.921	1107.54	684.972
M227T94	226.862	226.862	226.863	94.1127	93.9272	94.1633	3	3	0	0	0	0	597.625	608.359	663.135	205.182	157.526	600.576	73.3001	134.909	0	115.86	349.38	338.086	355.923	525.363	325.964	464.872	267.531	253.621	103.391	91.2175	211.344	77.6354
M227T1222	226.894	226.894	226.895	1221.98	1220.55	1222.44	5	1	2	1	0	1	350.863	615.372	788.146	724.005	875.029	790.52	586.738	692.598	593.238	750.114	870.312	712.805	632.447	777.363	727.958	947.728	758.845	928.883	544.843	829.428	728.791	503.343
M227T90	226.952	226.952	226.952	89.5272	89.1723	89.944	21	5	4	3	5	4	32208.5	161912	152565	111237	129703	149623	99197.9	96338.8	94819.5	107031	127377	136531	124358	169950	151067	203437	166653	156724	83790.3	71221	118688	78455.1
M227T1220	227.008	227.008	227.009	1219.98	1219.74	1220.75	7	3	1	2	1	0	548.596	828.342	563.291	530.533	407.065	579.968	652.518	391.12	507.783	569	570.888	563.326	446.647	535.391	755.131	794.88	586.203	615.564	549.324	563.364	619.387	585.616
M227T1305	227.023	227.022	227.023	1304.66	1292.13	1318.6	25	1	4	2	2	3	373.349	2193.2	1491.63	2078.89	2022.59	2055.55	2164.89	1906.41	4251.53	1120.33	1958.46	1865.66	1308.43	1474.68	1925.67	1956.55	1752.38	2047.73	1922.82	3134.44	3867.51	1646.9
M227T1265	227.023	227.022	227.023	1264.98	1247.35	1280.49	25	1	3	2	1	3	290.648	1420.97	1380.12	1233.63	1198.49	932.308	1062.07	763.446	729.494	4091.68	1675.01	1309.18	786.325	1098.33	1129.86	1382.63	1282.97	1259.54	966.99	978.386	1201.53	666.218
M227T1287	227.023	227.022	227.023	1286.9	1280.97	1287.75	7	0	2	2	0	2	307.648	1484.55	1308.75	1443.65	1261.06	1412.88	1328.98	948.413	1261.19	1407.17	1257.56	1279.81	1128.17	1240.99	1201.11	1297.67	1108.91	1283.66	1287.81	2006.93	230.293	1351.13
M227T1232	227.023	227.009	227.023	1231.92	1219.94	1244.97	15	3	3	2	2	4	510.812	1209.99	3014.21	2416.23	2216.19	697.866	2174.82	1544.06	1484.95	1718.96	1764.08	2278.28	1599.71	2896.08	3959.85	2588.21	2430.96	2221.38	399.567	3355.98	1269.03	4992.01
M227T56	227.04	227.04	227.04	56.3922	40.2883	67.1471	12	3	1	1	0	1	621.993	913.664	7486.81	5623.13	9337.35	9341.12	8409.12	7891.51	1245.47	8366.57	8132.35	8127.92	7598.22	9492.11	8720.4	9040.96	8996.78	8894.44	9150.18	10136.1	7395.99	8114.43
M227T127	227.067	227.066	227.067	126.693	125.033	127.924	21	5	4	3	5	4	729.69	4196.53	4074.74	4218.79	4120.41	3133.86	5122.35	5764.24	5135.32	5209.6	4202.47	4586.11	4922.59	3028.86	3411.27	3251.09	3601.46	3153.34	4206.51	3478.19	3359.84	4382.33
M227T106	227.064	227.063	227.064	105.664	104.798	105.778	4	3	0	0	0	1	330.99	1159.94	1276.8	1116.63	1210.97	1032.54	546.998	498.153	494.7	518.921	978.071	935.782	772.83	780	740.699	811.776	686.114	908.133	439.906	338.733	558.126	459.505
M227T418	227.079	227.079	227.079	417.884	417.292	418.649	21	5	4	3	5	4	5113.82	14252.1	12282	13517.5	13800.2	14933.5	11464.3	12287.4	12836.3	12074.6	12637.4	12806.4	13202.5	13191.8	13007.5	12407.4	12859.1	11093.5	10039.4	12202.6	10722.2	12699.3
M227T133	227.103	227.102	227.104	133.132	132.191	134.734	12	5	2	1	2	2	948.425	1988.32	1516.14	1486.11	1437.27	1593.34	1182.92	1653.9	845.892	1525.3	1912.53	1833.4	1540.11	1768.05	1605.07	1324.21	964.293	1871.16	1143.37	1448.37	1140.25	1087.01
M227T394	227.103	227.103	227.104	393.815	393.644	395.491	6	3	0	2	1	0	429.351	703.712	2114.5	1023.48	935.126	2214.13	1920.05	2019.17	1872.58	2007.08	1496.97	879.507	631.18	2091.27	2021.62	589.822	2155.73	1950.7	1765.28	1806.73	1876.36	1850.07
M227T616	227.126	227.125	227.126	615.843	615.427	616.237	21	5	4	3	5	4	2680.38	9330.38	9702.21	8145.25	4534.13	10859.5	10252.5	6756.49	10103.8	6815.86	9988.89	7871.11	8081.98	9382.04	10080.3	9891.02	8835.69	9990.43	10375.6	10527.7	8146.37	10138.8
M227T87	227.126	227.125	227.126	86.9243	85.2232	92.8481	21	5	4	3	5	4	943.707	4296.31	7717.92	9805.95	7777.43	3085.67	8306.06	3992.75	8340.16	8277.74	3431.84	9628.2	4183.42	7814.86	9294.46	8762.56	9133.78	9212.48	7668.29	5617.74	3586.97	2949.55
M227T1218	227.126	227.125	227.126	1218.09	1207.15	1220.4	8	0	2	0	1	3	1790.53	7384.96	6719.43	6413.48	6997.46	6603.72	4247.8	6679.27	4084.21	3184.37	3741.76	4431.75	4254.09	7795.83	7112.26	8932.2	5465.51	5645.32	8592.24	3299.86	3613.36	4105.28
M227T1269	227.126	227.126	227.126	1269.14	1256.56	1284.22	12	0	1	0	0	2	229.771	936.092	945.823	894.664	731.077	825.793	785.708	848.763	762.462	838.759	748.358	756.801	729.604	834.151	830.35	903.014	855.766	784.774	802.116	788.859	968.872	740.681
M227T1241	227.126	227.125	227.126	1241.2	1233.24	1251.44	9	0	1	0	0	2	465.698	2453.71	2455.32	2247.12	1975.61	2370.35	2068.48	2069.06	1961.05	1490.04	1727.53	1899.87	1759.7	2536.23	2387.19	2041.09	2013.34	1966.57	2110.27	1308.69	3297.48	1917.2
M227T1193	227.126	227.125	227.126	1192.57	1185.88	1203.48	7	0	1	0	0	2	1134.07	4494.32	3865.11	4023.19	3778.44	3727.35	4186.38	1768.27	1808.03	1963.65	1746.77	1780.68	2071.3	4283.47	4083.08	4032.05	3733.65	3642.87	3723.81	1570.93	2075.46	2118.89
M227T1153	227.126	227.126	227.126	1152.72	1140.88	1159.24	7	0	1	0	0	2	1196.72	5380.96	4847.33	5169.01	6038.26	5011.27	5921.02	2656.3	2891.87	2202.02	2498.03	2762.46	3343.87	5878.84	5473.48	5273.81	5010.89	4618.33	5150.91	2303.31	1981.26	2598.53
M227T1173	227.126	227.125	227.126	1173.35	1165.48	1179.72	6	0	1	0	0	2	1175.78	7612.69	7558.19	7446.61	7906.44	7367.7	8607.78	3637.8	3549.96	4591.89	3094.27	3758.96	4405.43	7944.11	7986.39	7706.74	6649.54	6300.75	6517.99	10560	2374.53	3888.64
M227T1294	227.126	227.126	227.126	1293.95	1288.93	1295.66	4	0	1	0	0	2	176.829	956.367	946.482	886.189	727.506	930.316	857.828	817.048	751.198	655.65	704.651	768.44	818.985	818.936	752.224	818.153	742.521	757.116	808.606	641.117	3335.36	758.851
M227T1315	227.126	227.126	227.126	1314.52	1308.24	1319.09	5	0	1	0	0	2	152.36	453.373	461.392	488.404	400.365	467.274	436.192	379.084	408.332	466.473	305.254	403.776	421.256	368.496	428.912	453.804	404.233	432.044	439.363	999.701	492.649	447.39
M227T874	227.165	227.164	227.165	874.178	873.375	874.711	5	1	2	1	0	1	1435.84	987.948	891.294	612.586	382.742	306.477	421.322	650.346	443.525	2520.18	693.8	190.446	889.105	812.534	631.811	980.122	1155.81	227.89	543.846	129.489	559.774	450.42
M227T415	227.176	227.175	227.176	415.245	414.349	415.961	19	5	3	3	5	3	1500.52	2162.98	1770.62	3473.64	818.72	2446.72	474.872	902.34	382.364	4500.93	1796.28	1870.78	2163.1	1974.38	1291.45	1404.63	1946.6	772.677	947.68	543.042	465.75	889.604
M227T593	227.184	227.183	227.184	593.391	592.869	593.688	21	5	4	3	5	4	840.545	2631.98	2405.7	1466.7	1679.54	1843.25	1893.8	1501.67	1141.65	2206.96	1748.99	2043.1	1881.87	2159.89	1714.39	1880.68	1659.73	1083.24	870.474	707.566	1616.1	1606.11
M227T866	227.184	227.183	227.184	865.566	864.902	874.809	12	3	2	2	2	1	1148.52	1818.55	1392.7	270.417	632.541	893.102	238.428	1143.84	237.003	1768.32	799.48	912.477	901.564	782.217	433.688	675.484	102.151	375.107	336.802	432.051	566.218	483.796
M227T1230	227.237	227.237	227.237	1230.15	1222.03	1250.3	15	1	4	2	1	3	184.724	532.619	663.997	797.592	899.417	987.57	3659.5	1966.88	1581.93	835.871	1582.86	1827.53	927.704	503.148	468.896	352.111	1609.85	717.186	152.257	1201.13	1678.82	1653.64
M227T1272	227.237	227.237	227.237	1271.79	1261.16	1280.41	9	0	3	1	1	3	175.795	484.203	544.855	598.852	1357.13	739.787	1307.86	807.129	1350.19	722.919	1204.84	1321.3	1224.72	363.656	342.008	464.29	679.429	620.899	1166.2	1349.85	2720.52	1243.76
M227T1310	227.237	227.237	227.237	1309.65	1303.63	1318.67	5	0	3	0	0	1	199.194	232.272	282.886	319.078	677.763	430.32	763.414	980.897	677.203	691.456	676.927	663.254	670.378	210.152	199.108	264.576	557.961	310.018	478.498	740.125	634.062	698.212
M227T678	227.248	227.247	227.249	677.798	677.254	678.593	15	4	1	3	5	2	770.234	874.35	884.371	1419.62	973.692	732.746	1017.64	503.397	789.012	615.304	665.482	885.013	556.645	1184.04	1000.35	725.092	1047.56	1005.2	842.534	836.937	501.327	1001.66
M228T89	227.956	227.955	227.956	89.3761	88.9699	90.0815	21	5	4	3	5	4	1567.7	6340.77	5543.82	4986.35	5442.17	6585.14	4136.86	4063.62	4178.46	4089.88	6024.54	5576.98	5097.71	7717.87	6755.87	8965.95	7110.86	6653.01	3091.37	2719.42	5561.77	3087.42
M228T1220	228.01	228.009	228.011	1220.1	1220	1220.7	5	3	1	0	1	0	598.593	797.801	512.005	607.263	666.552	670.902	497.708	623.954	593.748	368.154	756.766	640.845	558.43	719.734	566.263	879.097	645.254	454.709	517.927	535.967	482.283	932.465
M228T98	228.038	228.037	228.039	97.8952	97.0951	98.6473	17	5	3	3	5	1	877.284	2000.16	1450.57	796.05	1146.73	1842.4	472.874	489.355	451.099	657.396	1350.08	1435.44	806.361	685.935	786.323	1051.68	1097.86	963.914	615.951	343.431	624.733	422.746
M228T418	228.083	228.082	228.083	417.912	417.292	418.649	21	5	4	3	5	4	748.132	1966.6	1838.71	1841.38	2124.2	2051.76	1703.68	1827.69	1663.9	1645.85	1774.04	1635.48	1923.61	1589.31	1557.82	1550.09	1822.31	1491.15	1412.37	1627.45	1367.44	1710.89
M228T101	228.081	228.08	228.082	101.148	100.65	101.332	11	1	4	1	1	4	364.809	336.523	309.971	290.375	276.025	128.65	654.507	664.825	558.791	344.628	323.765	238.57	426.806	406.486	335.745	250.409	301.364	177.458	668.558	840.564	479.162	575.298
M228T125	228.098	228.098	228.099	124.516	113.371	124.92	21	5	4	3	4	4	795.969	2018.44	1650.26	1419.05	1612.68	1708.48	1687.79	1448.78	1587.37	1509.8	1785.53	1601.6	1301.11	965.463	1292.44	962.244	1035.56	1252.38	1232.82	1479.84	1249.55	1334.48
M228T616	228.129	228.129	228.129	615.826	615.102	616.43	20	4	4	3	5	4	368.166	1066.72	1089.5	1358.88	512.095	1083.15	1199.07	823.067	1182.53	756.883	1238.42	968.984	1130.65	1304.6	1262.65	1258.62	2367.45	1103.38	1042.76	1152.24	947.811	1280.17
M228T647	228.15	228.149	228.15	647.288	646.828	662.073	25	5	4	3	5	4	557.904	1385.75	1252.6	941.138	1048.45	1064.79	1120.28	1111.74	647.586	1087.39	1355.73	1347.37	1301.81	1428.66	1425.13	1521.8	1390.14	1177.97	1291.87	1407	1557.54	1195.01
M228T874	228.196	228.196	228.197	873.89	864.768	874.359	27	5	4	3	5	4	11281	14028.5	15503.9	6756.47	10284	7929.99	5554.07	9027.38	7991.08	27497.9	9124.69	8827.39	8339.71	8380.53	7228.98	6951.93	5932.2	5791.31	4990.53	2425.86	8221.41	11646.3
M228T637	228.196	228.196	228.196	636.786	636.331	637.154	21	5	4	3	5	4	1915.3	7155.09	8423.24	5721.72	6423.09	4736.33	7915.92	7410.29	8495.12	12033.9	8504.62	8024.39	7413.56	9555.72	7017.32	6694.29	6554.08	5637.74	4962.63	4338.78	7094	8794.72
M228T778	228.232	228.232	228.233	778.145	777.692	778.639	21	5	4	3	5	4	2450.55	7033.45	7056.33	5490.11	5673.66	6610.2	6473.94	7065.48	5650.75	6560.24	6870.42	6827.49	7393.96	6716.12	7360.03	6193.88	6011.67	5732.58	5846.93	6534.35	5943.65	6378.49
M228T722	228.269	228.268	228.269	722.174	704.599	722.989	23	5	4	2	4	4	1440.87	1115.48	3202.72	972.664	1275.59	880.302	1790.93	2082.95	3056.8	1432.81	1354.68	1605.15	1670.72	1686.79	1366.87	2031.95	1546.2	1456.62	2158.18	3322.06	2169.15	2739.71
M229T89	228.956	228.956	228.957	89.2591	88.3339	90.4738	21	5	4	3	5	4	595.816	2549.3	2116.44	1685.17	1982.16	2528.88	1341.81	1024.59	1283.79	1369.98	2157.48	1926.01	1685.42	2656.75	2116.76	2750.62	2598.3	2030.18	1097.81	568.837	1909.59	1296.75
M229T103	229.012	229.011	229.013	103.018	101.939	103.925	21	5	4	3	5	4	460.284	873.106	1070.31	927.922	711.799	789.905	1305.19	1049.98	749.505	1252.47	793.201	838.129	1076.54	833.315	1144.88	1046.64	1307.01	1052.2	663.945	1122.99	1710.06	935.62
M229T80	229.092	229.092	229.093	80.0744	79.4334	80.7733	8	2	4	0	0	2	170.714	727.174	659.685	828.2	708.41	760.281	766.509	787.548	749.514	709.809	571.117	657.905	716.016	709.702	661.177	577.463	711.83	644.463	719.818	907.95	636.591	763.875
M229T127	229.118	229.118	229.119	127.206	126.675	127.983	21	5	4	3	5	4	8510.25	33865.4	34951.4	34578.3	35559.7	38094.6	31610.9	32361.5	34885.8	33461.5	38161.4	34718.6	35390.5	30069.4	28351.8	28817.7	30232.3	29802.5	42630.4	40160.4	41629.5	38314.1
M229T386	229.119	229.118	229.119	386.252	385.11	388.159	12	5	0	3	4	0	857.256	3096.69	3139.68	3916.46	3197.29	3319.67	639.029	714.725	580.56	558.635	2051.03	2152.13	2279.05	1785.82	1660.59	2118.11	1937.43	1785.15	628.392	615.805	539.085	597.999
M229T414	229.119	229.118	229.119	413.689	412.964	413.835	5	0	3	1	1	0	486.436	930.702	803.477	994.356	800.543	883.193	440.481	434.014	546.48	637.947	808.669	884.576	888.784	893.898	1066.36	1697.59	998.428	896.693	435.633	375.165	424.029	403.19
M229T595	229.126	229.125	229.126	595.336	594.787	595.831	21	5	4	3	5	4	281.636	818.538	1005.36	1069.52	903.488	822.426	825.789	1020.74	790.511	1172.05	876.864	1082.39	1198.45	625.227	699.856	812.555	759.259	651.411	898.323	784.167	1130.12	1262.55
M229T495	229.141	229.141	229.142	494.581	494.282	495.565	21	5	4	3	5	4	686.874	4178.13	4377.25	2646.49	2153.81	3094.3	3893.01	1575.53	3543.79	3066.88	2800.3	3010.11	3050.55	2932.49	3376.21	3522.98	2562.37	3051.8	4137.64	4237.2	2718.3	4330.92
M229T866	229.144	229.144	229.144	866.146	865.284	866.407	4	0	0	0	1	3	820.975	0	36.9987	0	0	0	0	0	0	0	83.6827	38.958	200.729	0	0	0	410.433	0	1631.46	403.325	1397.49	0
M229T406	229.155	229.155	229.156	405.579	396.943	418.82	33	5	4	3	5	4	2207.77	9645.26	9122.83	9691.64	5664.62	6298.84	4475.39	4464.39	3961	7025.47	10721.9	6523.14	10011.8	7919.7	8917.6	8625.84	12121.2	12000.7	6835.46	4885.25	4655.85	6429.39
M229T874_1	229.179	229.179	229.18	874.255	874.178	874.713	3	1	2	0	0	0	793.713	1932.02	701.603	113.551	509.272	528.967	781.769	416.296	719.175	593.991	1079.12	503.02	638.133	857.338	771.213	928.647	123.15	690.239	553.037	30.3324	727.543	895.172
M229T637	229.199	229.198	229.2	636.929	635.939	637.423	20	5	4	3	5	3	305.719	1209.06	1447.23	1053.49	1147.52	931.287	1397.62	1295.52	1525.63	1984.42	1386.41	1290.65	1381.35	1382.8	1179.08	1111.49	1192.71	960.437	852.925	854.41	1131.18	1518.63
M229T874_2	229.199	229.197	229.2	873.961	864.902	874.711	12	3	2	1	2	1	2042.71	1893.8	1967.31	254.658	647.141	372.347	779.974	2047.29	719.175	4440.34	1074.91	502.246	633.03	942.574	762.919	920.178	122.538	690.993	598.228	30.2826	728.235	935.643
M229T821	229.216	229.216	229.216	820.838	820.481	821.361	21	5	4	3	5	4	7238.14	9211.57	9471.9	6404.31	8450.06	9759.51	13676.6	10650.8	8337.7	9361.47	9849.34	9159.41	11254.6	11313.5	10575.3	12698.9	8364.82	5972.88	9987.2	12309.3	12055.7	8665.93
M229T783	229.216	229.216	229.217	782.974	782.656	783.392	13	5	2	2	4	0	1380.31	3248.43	3960.69	3602.15	3740.2	3982.41	2357.62	2169.09	2174.18	1869.89	2830.78	2181.35	3438.39	3215.75	3464.62	3052.58	3371.98	3497.98	1587.64	1659.66	1553.78	1786.83
M229T668	229.227	229.227	229.228	667.993	667.448	668.325	8	2	0	2	4	0	390.924	715.895	473.536	324.773	302.938	278.535	301.512	129.367	148.642	84.8735	939.94	399.862	172.2	551.448	334.013	536.25	456.144	547.517	431.805	258.315	482.513	166.523
M229T778	229.236	229.235	229.236	778.263	777.894	778.735	21	5	4	3	5	4	467.309	903.551	1062.9	766.833	918.484	1005.9	995.727	1016.94	792.357	1004.98	1165.45	821.238	1342.67	1150	1121.81	1011.04	842.204	797.78	804.419	679.023	790.47	885.624
M230T1221	229.893	229.892	229.893	1220.66	1220.55	1221.54	6	1	1	2	2	0	517.758	408.352	345.727	315.44	525.904	574.752	295.375	566.388	462.12	516.122	468.849	363.324	549.134	697.068	426.704	525.933	220.086	630.475	375.328	366.623	571.39	409.266
M230T97	229.981	229.98	229.981	96.6285	96.044	97.3478	15	5	2	3	4	1	1045.7	1674.86	1390.17	540.036	1295.22	1288.51	636.716	610.513	818.925	925.687	935.49	1235.06	1069.12	642.537	1222.57	1313.64	1037.14	971.291	445.894	86.5622	869.491	262.757
M230T127_1	230.097	230.096	230.098	126.759	126.416	127.258	9	3	0	2	2	2	1232.31	3378.01	378.295	354.686	3402.43	367.913	3255.16	3722.76	3098.88	3933.99	4413.52	418.385	316.091	346.008	3254.07	392.383	3378.88	3566.68	380.822	4527.88	383.357	3892.93
M230T385_1	230.102	230.102	230.103	385.015	384.801	385.192	3	3	0	0	0	0	246.771	430.568	308.061	558.088	696.345	472.643	135.293	130.125	174.477	77.4672	292.092	447.419	202.021	335.774	364.796	374.997	402.13	492.16	137.284	188.852	211.778	110.944
M230T127_2	230.122	230.122	230.122	127.134	126.484	127.983	21	5	4	3	5	4	1386.29	4738.54	4925.03	4478.62	4797.63	5393.62	4558.5	4759.42	4932.09	4786.05	5608.48	5189.01	4992.01	4042.85	4225.33	4190.71	4055.61	4638.86	5927.73	5892.26	6094.19	5266.15
M230T385_2	230.121	230.12	230.122	385.455	384.473	387.027	7	4	0	0	3	0	295.645	770.463	711.974	915.906	855.103	886.595	161.618	106.618	180.917	217.937	390.592	549.946	489.319	336.023	363.195	528.467	376.38	635.422	174.544	194.599	241.697	129.163
M230T405	230.158	230.158	230.159	404.78	396.654	406.291	16	1	1	2	5	3	384.282	581.368	620.623	393.032	586.161	452.015	618.466	395.237	453.949	647.201	820.653	512.732	785.528	1056.96	1001.65	1172.63	1549.31	1474.88	585.347	482.932	738.525	529.779
M230T821	230.22	230.219	230.221	820.819	820.022	821.361	17	3	4	3	3	4	714.059	353.62	1094.86	277.446	1063.44	839.406	1890.43	1321.69	1129.53	1113.1	1532.35	759.459	1344.95	1561.27	1534.81	1248.53	605.429	755.242	1498.04	1083.78	1901.64	990.002
M230T783	230.22	230.219	230.221	782.868	782.474	783.417	6	4	1	0	1	0	290.053	444.133	563.2	258.674	429.384	386.075	170.256	183.084	412.673	230.901	288.15	227.962	277.289	391.898	305.189	214.719	338.748	588.106	140.232	76.684	92.5484	122.218
M230T657	230.248	230.248	230.248	657.365	657.031	657.798	21	5	4	3	5	4	4454.12	14454.3	12568.8	12661	11833.9	12824.8	10792.5	10506.5	9557.68	10393.7	13653.1	12767.4	12390	13499.4	12855.7	10567.2	12901.2	12299.6	10306.6	9062.23	11249.9	10196.4
M230T696	230.248	230.248	230.248	696.429	696.166	696.478	4	0	1	2	1	0	1378.22	1754.88	1582.56	1313.92	1236.8	1200.85	983.761	576.238	909.517	4649.98	2533.66	2416.87	2471.48	1687.19	1910.46	2613.44	2266.61	1120.22	329.374	853.542	1357.06	1058.44
M231T1221	230.89	230.89	230.891	1220.84	1220.55	1221.4	21	5	4	3	5	4	3631.34	5904.63	5057.97	5124.74	5808.91	6206.9	6055.17	5892.13	6553.65	6069.81	7308.38	6210.57	5260.27	5932.12	6594.82	5504.22	5535.79	6030.42	5287.01	5103.53	6492.04	5969.18
M231T80_1	231.02	231.02	231.021	80.2913	79.9095	80.5069	5	0	2	0	0	3	155.444	575.403	604.33	575.497	530.874	587.689	567.418	476.021	585.693	559.489	511.884	471.662	550.225	517.714	510.966	389.32	521.296	543.163	605.463	685.675	497.258	588.456
M231T114	231.062	231.061	231.062	114.047	113.641	115.421	11	5	0	3	3	0	1374.79	1936.32	1542.88	2040.01	1463.72	1736.63	3335.64	3209.2	3259.07	4466.51	534.567	792.622	992.449	3877.08	374.666	4334.14	768.828	656.302	2817.28	3429.06	3218.52	3187.06
M231T613	231.079	231.078	231.079	612.826	612.417	613.826	21	5	4	3	5	4	276.547	999.988	809.8	965.503	801.525	885.957	963.609	1088.06	827.36	972.281	836.607	957.462	1045.16	923.199	818.099	809.956	861.582	900.869	979.004	759.857	795.253	1105.44
M231T386_1	231.08	231.08	231.08	385.708	384.844	388.159	21	5	4	3	5	4	977.882	2393.83	2536.51	2498.89	2791.02	2855.37	2548.68	2790.17	2580.38	2293.5	2365.02	2521.8	2360.38	2079.16	2412.79	1550.04	2252.86	2770.35	2437.66	2725.04	2263.62	2439.55
M231T188	231.084	231.084	231.084	187.6	185.121	198.863	4	0	0	3	0	0	213.215	450.024	405.9	484.656	311.488	526.696	548.746	466.777	469.448	528.643	2060.5	1571.58	1767.63	399.57	308.913	315.859	359.936	397.889	450.421	380.491	450.19	365.191
M231T122	231.098	231.097	231.099	121.985	113.371	134.083	35	5	4	3	4	4	3333.04	11068.6	12183.2	12415.9	10223.8	13069.4	10114.4	9618.19	12462.4	8249.39	7954.19	12816.1	8594.28	4655.01	11731.2	4348.07	3994.1	12256.6	6563.47	11961	6827.42	6303.11
M231T386_2	231.097	231.097	231.098	386.122	384.927	395.646	21	5	4	3	4	4	567.994	884.841	846.882	1036.07	788.23	799.008	1178.42	790.661	857.629	722.667	601.657	888.654	973.669	2229.27	723.221	585.506	569.124	646.831	877.666	680.461	510.591	584.329
M231T80_2	231.108	231.108	231.108	80.1164	79.2142	80.9647	21	5	4	3	5	4	650.695	3840.48	3736.98	3863.27	3472.3	3343.98	3091.63	2796.89	3126.65	2570.09	2060.2	2656.3	3403.77	3190.07	3424.82	2799.24	2709.54	2888.39	3720.23	4371.69	2684.13	3306.51
M231T127	231.124	231.123	231.125	127.224	126.343	127.879	16	3	3	3	3	4	2142.2	509.754	3248	551.821	2447.91	577.379	3219.36	446.887	524.487	573.498	602.847	548.355	654.314	499.391	952.917	1010.89	456.39	550.453	765.737	606.417	694.509	571.919
M231T753	231.138	231.138	231.139	753.016	751.839	753.75	9	1	2	3	1	2	512.639	601.221	852.098	746.845	564.276	632.582	873	1111.21	663.208	595.077	775.1	1001.08	396.173	825.773	368.482	1017.85	598.756	533.158	412.864	772.308	282.806	655.916
M231T109	231.135	231.134	231.135	109.075	108.845	109.469	8	5	1	2	0	0	333.244	614.331	563.196	697.705	731.733	602.903	342.172	268.579	301.71	250.619	412.942	425.481	445.584	202.054	238.443	256.86	214.281	367.502	181.315	411.577	173.515	264.63
M231T535	231.171	231.17	231.171	535.412	535.357	535.466	2	0	0	2	0	0	178.398	407.883	432.125	309.248	252.772	418.472	419.427	258.757	485.775	336.094	264.208	315.141	410.147	340.187	421.674	248.605	263.248	353.862	554.15	498.16	481.747	438.731
M231T416	231.171	231.17	231.172	416.153	415.327	416.807	20	5	4	3	5	3	577.426	2058.47	1034.44	1084.66	1322.79	2714.71	725.832	1044.76	810.195	951.417	1123.83	1237.27	1235.79	1900.46	1359.13	1468.09	1405.54	1492.16	971.14	835.274	795.123	751.048
M231T398	231.171	231.17	231.172	398.459	397.803	405.516	17	2	3	3	4	2	334.668	686.593	727.518	579.281	832.406	1041.3	1305.14	1115.79	848.591	1068.76	890.372	1243.03	918.015	1311.05	889.911	1570.43	943.414	784.901	1039.25	943.204	1092.81	1167.81
M231T657	231.251	231.251	231.252	657.467	657.031	657.973	21	5	4	3	5	4	816.28	2285.9	2052.38	2058.62	1835.52	1804.59	1689.25	1606.18	1228.28	1646.98	2022.68	2049.73	1918.11	2079.49	1970.53	1735.58	1979.43	1821.71	1745.21	1381.85	1749.03	1572.97
M232T1222	231.898	231.896	231.899	1221.67	1220.61	1222.35	7	2	1	2	1	1	641.771	1658.02	1392.77	1782.62	665.479	1503.51	1293.37	1658.59	1503.75	1448.81	1074.15	1169.43	1413.91	1505.05	1407.77	1304.29	1455.9	1395.01	1208.24	938.947	1361.68	1527.47
M232T95	231.939	231.938	231.94	95.4891	95.3666	95.7564	4	0	3	1	0	0	645.023	365.305	364.573	656.739	521.275	301.454	481.977	339.16	518.936	277.142	291.198	895.055	312.74	51.0244	372.616	0	258.607	146.965	406.841	444.415	147.084	409.505
M232T94	231.989	231.988	231.991	94.1893	93.5892	107.174	18	3	3	1	2	4	1918.7	1054.97	737.713	1896.57	1219.13	938.869	1752.76	1926.43	2363.94	1665.54	1161.86	1057.2	893.784	931.471	813.445	700.079	895.715	948.186	2517.63	3989.92	931.993	2785.19
M232T234	232.083	232.083	232.084	233.838	233.133	234.881	21	5	4	3	5	4	245.021	1254.48	1241.06	1217.78	1261.87	1380.46	1509.28	1364.66	1308.77	1455.71	1524.79	1511.63	1539.03	1091.68	1055.46	957.906	1003.65	960.46	1220.53	1198.56	1247.69	1262.56
M232T122	232.082	232.082	232.084	121.865	121.028	132.847	22	4	4	3	5	4	1203.86	3980.68	2620.35	2966.35	2476.58	2972.19	4366.66	4095.72	3761.84	3002.47	2443.44	2179.23	2677.99	1234.94	1291.36	1135.94	1001.23	1214.75	2333.6	2524.06	2330.25	2133.56
M232T121	232.1	232.1	232.102	121.481	113.904	122.036	19	5	4	2	3	4	628.494	1301.91	1267.62	1194.57	1178.85	1366.78	1061.85	1471.37	1424.86	1001.54	903.798	2195.02	1427.35	734.792	1294.88	506.559	955.641	583.347	605.562	780.8	903.881	798.028
M232T80	232.11	232.109	232.111	80.0647	79.2142	80.68	17	5	4	1	4	3	198.049	880.407	875.93	972.696	771.89	711.299	708.884	658.862	734.274	621.323	373.977	613.666	776.736	660.902	564.765	626.03	550.885	651.957	799.457	1044.73	607.133	692.101
M232T563	232.137	232.136	232.138	562.605	562.173	563.428	21	5	4	3	5	4	470.338	831.745	936.826	922.793	740.007	695.14	940.39	1027.68	875.867	1005.47	748.346	1250.05	1659.92	577.196	769.675	732.323	556.555	761.615	906.595	909.638	1294.19	1365.44
M232T411	232.154	232.154	232.155	411.423	410.841	412.409	21	5	4	3	5	4	14453.2	17097.3	18445.6	21700.2	17053.3	20371.4	34314.1	39305.8	38912.9	37315.5	22879.6	29490.1	24981.7	12563.2	13637.5	12281.9	13654.8	15380.7	32273.1	40028.9	34445	39538.1
M232T604	232.191	232.191	232.192	603.565	603.054	603.771	7	2	2	1	0	2	220.491	461.869	405.835	192.894	306.927	171.059	327.452	401.848	260.474	616.664	472.535	323.679	248.812	303.432	330.341	269.536	309.769	325.511	194.648	155.397	442.028	532.987
M233T1221_1	232.891	232.89	232.891	1220.75	1220.55	1220.84	7	3	0	1	2	1	3073.94	4386.12	654.605	4809.18	589.141	700.317	4810.44	5100.92	5742.84	4764.73	725.745	4661.7	4397.56	5155.42	5500.47	4966.64	334.562	564.37	4814.55	4454.67	5120.24	698.143
M233T94	232.897	232.897	232.898	93.7902	93.4278	94.1127	21	5	4	3	5	4	12456.5	26878.5	24236.2	15889.9	23774.6	26783.3	12558.6	18024.1	12800.4	14646.6	23997.6	25295.5	25607	24594.9	23041.8	29352.5	24045.4	24648.7	8955.94	6050.38	15431.5	7888.89
M233T93	232.917	232.916	232.918	92.5627	92.0062	93.1336	15	4	3	2	3	3	11712.9	2035.2	1495.83	1607.73	18066.2	2017.63	1516.18	1093.19	1201.81	12133.9	1518.61	17795.9	1618.97	23623.8	1422.4	2416.89	1271.53	17507.4	1381.69	715.06	1903.39	7721.39
M233T78	232.924	232.924	232.925	78.1099	77.5863	78.9727	13	3	2	3	2	3	187.566	715.4	634.983	538.609	659.847	585.937	607.673	560.06	626.985	580.396	686.343	494.307	485.781	728.544	653.631	524.009	680.278	573.928	693.371	571.818	623.694	743.757
M233T1221_2	232.927	232.926	232.927	1220.65	1220.14	1220.9	21	5	4	3	5	4	3638.82	4764.98	4752.28	4688.52	4724.26	5457.35	5005.73	5019.46	5918.19	4866.95	5526.01	4870.94	4135.23	4919.53	5492.32	5001.22	4375.15	5492.68	4695.5	4820.39	5025.21	5292.32
M233T1243	232.927	232.927	232.927	1243.2	1236.3	1264.72	20	2	2	1	0	2	182.19	433.853	421.349	512.116	529.213	1524.65	423.505	466.613	514.939	490.179	384.6	531.677	492.299	467.704	521.865	492.995	477.224	524.721	406.847	513.347	523.793	1421.89
M233T133	233.059	233.059	233.059	133.142	132.778	134.114	21	5	4	3	5	4	26960.3	77354.7	48413.3	59296.4	52943.2	58507.1	57760.2	48581.7	55460.7	49682.4	58284	56835.8	65876.3	58482.9	74745.1	60742.4	60583.5	72150	54942.2	45218.1	51198.9	54490.8
M233T155	233.059	233.059	233.06	155.192	148.929	157.223	22	5	4	3	5	4	982.143	11222.6	4767.1	10643.6	10528	11126.4	8222.18	4094.28	9559.9	3892.27	10107	10917.1	10890.4	9562.08	11693	2978.28	9029.34	9537.92	9861.17	9693.4	7013.2	8663.42
M233T772	233.06	233.06	233.061	772.476	772.035	773.033	13	2	1	2	5	3	588.274	426.19	584.191	337.747	507.816	327.477	402.906	663.539	205.965	319.421	579.507	661.698	693.079	473.756	620.215	823.781	666.076	449.722	555.644	383.95	560.778	568.898
M233T193	233.067	233.066	233.067	192.679	192.234	193.491	5	0	2	0	0	3	140.854	561.866	609.982	657.444	639.032	629.102	758.553	805.046	810.628	948.263	777.556	793.465	836.956	663.302	731.308	575.237	729.188	688.234	935.113	721.248	959.811	744.879
M233T554	233.079	233.079	233.079	553.86	553.318	554.278	9	1	2	2	2	2	186.615	443.251	517.509	487.715	392.828	573.032	586.802	484.248	463.234	502.96	454.139	376.27	466.145	592.868	410.104	625.418	517.502	431.591	575.132	493.827	603.218	519.137
M233T647	233.105	233.105	233.106	647.179	646.612	647.905	20	4	4	3	5	4	457.522	1061.63	916.212	522.564	665.367	862.123	688.346	936.551	446.558	730.239	1025.2	879.189	882.096	1121.84	1073.08	1334.47	1038.42	1106.37	644.564	863.298	867.332	703.264
M233T662	233.106	233.105	233.106	662.073	661.331	662.74	21	5	4	3	5	4	436.553	1047.14	1003.09	615.269	635.382	800.483	949.301	741.162	654.914	765.896	721	956.099	953.263	1135.2	1136.16	1122.54	1152.86	952.341	937.659	1111.27	970.455	823.515
M233T79	233.107	233.106	233.107	79.3303	78.9727	81.2039	4	1	0	0	1	2	226.626	1323.53	650.911	1503.77	1332.97	1110.22	1317.62	1157.6	1157.62	924.207	933.784	1045.39	1165.15	624.261	1246.83	1169.81	1163	1229.03	622.547	771.248	1086.03	1333.03
M233T860	233.118	233.117	233.118	859.721	858.768	860.56	19	4	4	3	5	3	5378.06	3643.86	3800.71	597.149	3908.92	356.264	435.041	420.041	664.793	1412.15	3004.18	3037.18	2349.74	2533.46	6555.67	16821.3	4026.71	2915.5	2162.06	738.481	2634.13	4443.57
M233T132	233.114	233.113	233.114	131.978	129.271	133.168	11	5	2	0	4	0	26078.5	1776	1562.27	941.04	1594.24	1276.73	1428.01	1475.96	48324.3	41538.3	47525.9	44449.5	49401.6	486.006	64859.4	592.016	653.332	627.797	47662	41619.6	41806.1	47094.4
M233T80	233.123	233.122	233.124	80.3554	79.6388	81.3345	20	5	4	3	4	4	241.903	1294.02	1561.07	1430.54	1196.01	1034.69	1269.51	968.893	1065.23	817.435	858.184	1028.82	1097.19	1179.97	1297.05	1090.23	1154.34	1274.78	1304.57	1529.02	1052.86	1219.5
M233T393	233.15	233.15	233.151	393.33	392.589	394.834	16	0	4	3	5	4	702.915	1822.18	1928.44	1885.04	2051.82	2457.94	2287.49	3541.51	2173.66	2862.15	2742.75	2883.34	3251.09	3777.76	3325.83	5232.16	3594.17	4820.63	2825.72	3300.69	2282.47	3261.15
M233T411	233.158	233.157	233.158	411.467	411.035	412.409	21	5	4	3	5	4	2246.93	2105	2549.97	2906.06	2430.27	2919	5348.52	6387.33	6767.16	5828.11	3366.48	4472.21	4060.06	1754.92	1982.98	2096.35	1797.77	2416.97	5265.54	6522.74	5130.64	6021.47
M233T792	233.175	233.174	233.176	791.866	791.594	792.393	10	1	2	0	4	3	622.257	275.472	330.983	55.0918	210.947	338.218	597.435	193.286	225.244	861.204	155.632	111.846	260.658	1583.04	226.621	298.98	930.039	277.475	236.643	962.045	1142.04	505.046
M233T4	233.19	233.19	233.191	4.45021	1.97617	9.51068	7	0	3	0	0	2	171.52	234.138	265.561	249.39	299.445	296.661	568.415	341.928	234.516	290.84	131.97	283.923	291.515	213.416	209.014	201.396	208.9	223.253	0	322.604	207.624	864.829
M233T30	233.19	233.19	233.19	30.3479	15.7062	42.4722	12	0	3	0	0	2	118.115	385.577	357.336	366.455	442.122	480.484	490.686	490.442	512.138	384.727	243.672	443.722	409.027	301.713	323.4	312.703	287.315	349.959	460.061	546.904	451.286	564.28
M233T63	233.19	233.19	233.19	63.0364	60.1242	67.6104	4	0	2	0	0	2	147.506	2617.58	2619.27	2733.18	2842.15	3272.12	3301.76	3288.12	2735.56	2810.26	1797.97	3073.19	2925.7	2145.24	2086.72	2324.29	2187.75	2309.04	3376.72	3543.89	2859.16	3651.31
M233T973	233.227	233.225	233.227	973.474	970.971	975.685	12	4	3	0	3	2	388.162	450.839	723.391	189.918	652.422	749.991	474.483	845.206	540.467	692.569	278.769	0	270.432	1069.65	565.903	702.943	358.135	113.69	510.233	493.829	874.274	429.377
M233T853	233.227	233.225	233.227	852.523	851.265	853.872	8	2	0	1	4	1	404.617	428.532	411.242	205.625	713.358	416.604	155.058	422.895	248.881	195.52	382.652	291.294	328.054	876.077	971.799	1429.93	491.107	345.361	365.731	149.347	172.877	387.648
M234T94	233.9	233.899	233.901	93.6165	93.1361	94.093	6	1	0	2	3	0	504.292	365.577	344.79	239.778	377.712	550.212	403.226	263.33	154.188	246.462	458.938	457.028	312.653	467.705	331.002	404.428	194.824	451.735	184.377	104.407	258.274	60.8191
M234T107	234.025	234.025	234.026	107.045	106.487	107.803	21	5	4	3	5	4	928.952	4129.43	3560.95	4060.26	3692.02	4283.89	5296.05	4979.4	5105.44	4678.6	4171.96	4453.33	4293.44	2605.08	3000.74	2540.75	2652.21	2936.67	4273.2	5011.82	4413.7	4459.58
M234T133_1	234.044	234.043	234.044	133.132	132.191	134.114	18	5	4	3	2	4	12064.8	4372.66	2305.04	3707.1	3889.77	3432.15	26013.6	18750.3	23963.3	23612.6	9734.09	10223	10229.9	329.229	944.39	428.023	759.399	815.933	18953.6	17044.6	17896.8	21661.6
M234T133_2	234.062	234.061	234.063	133.142	132.722	134.475	21	5	4	3	5	4	3850.55	9103.02	6495.17	6423.81	7039.95	6705.49	5922.4	5017.25	6054.61	3284.42	6701.27	6390.39	7006.09	7290.84	9446.06	6780.9	7393.11	8929.42	7039.71	4352.96	6041.67	6621.67
M234T398	234.08	234.08	234.08	398.459	384.963	399.186	11	3	3	1	2	1	204.436	1223.51	565.644	848.126	388.448	828.307	880.914	517.615	617.922	821.48	489.243	860.884	931.191	1041.18	669.562	837.24	901.533	707.338	817.034	1007.38	796.825	740.204
M234T860	234.12	234.12	234.121	859.509	859.072	859.719	6	2	0	0	3	1	853.364	284.845	509.039	33.4458	446.741	117.985	85.2333	10.2045	71.6391	299.037	91.3088	191.076	80.301	394.445	987.344	2288.87	45.9955	364.039	54.2442	0	148.407	623.828
M234T412	234.16	234.159	234.16	412.13	411.636	413.02	8	0	4	1	0	3	420.818	172.824	171.633	304.011	231.914	316.346	539.911	680.278	913.211	540.66	441.63	401.029	412.584	125.517	289.488	131.306	148.334	204.603	471.347	645.956	684.598	539.504
M234T537	234.207	234.206	234.207	536.783	536.144	537.202	21	5	4	3	5	4	511.966	999.632	1037.76	939.779	1115.38	1138.48	990.393	1086.97	1049.77	1000.48	932.908	1235.47	1094.17	1198	1031.08	1001.75	1099.87	1055.09	1152.6	1113.02	1129.29	1134.22
M235T1221	234.884	234.884	234.885	1220.87	1220.08	1221.86	10	3	2	2	2	1	506.446	612.487	432.467	673.785	639.169	686.004	653.942	586.81	723.571	533.406	553.145	896.412	498.105	603.019	618.735	396.014	852.501	809.102	564.109	671.542	679.56	838.767
M235T94_1	234.895	234.894	234.895	93.7902	93.4278	94.1127	21	5	4	3	5	4	6660.92	12251	10759.4	7515.32	9231.13	11413	4702.41	7062.24	5280.75	5871.97	10430.3	10405.5	9819.79	9823.17	9627.02	11584.8	10554.9	10401.2	4139.35	2103.67	6348.71	3387.91
M235T1220_1	234.923	234.922	234.923	1220.04	1219.46	1220.4	13	3	3	1	4	2	550.702	860.936	771.84	577.584	516.834	651.698	548.855	447.649	680.551	516.65	708.65	792.86	556.618	620.218	481.777	546.058	621.538	330.445	462.377	573.842	680.341	762.368
M235T80_1	234.962	234.961	234.962	80.317	79.0767	81.2112	21	5	4	3	5	4	409.953	1500.93	1526.98	1509.77	1512.75	1234.54	1773.13	1448.96	2090.8	1516.02	2126.25	2307.53	2475.81	1563.07	2267.97	1902.81	2197.86	2238.88	2169.67	2004.89	1970.53	2042.22
M235T1220_2	234.961	234.961	234.963	1220.43	1220	1220.76	14	3	4	3	3	1	696.637	699.672	612.349	439.857	512.984	867.498	590.018	593.242	689.886	620.822	580.068	696.939	388.538	679.864	713.751	617.43	601.901	551.786	518.074	621.293	676.396	593.152
M235T80_2	235.015	235.015	235.016	80.1812	79.6586	80.68	21	5	4	3	5	4	676.291	2535.51	2572.02	2890.19	2475.35	2781.83	3408.91	3045.35	3273.04	2659.41	1690.94	2300.92	3017.71	2132.49	2140.16	1674.69	1959.53	1950.38	3208.66	3484.34	2720.67	3401.27
M235T94_2	235.057	235.057	235.057	94.0107	93.5233	94.4835	21	5	4	3	5	4	7911.83	16959.8	15237.3	17142.6	17009.7	15702	12098.8	14958.5	14254.8	11880.8	17164.9	15586.1	16319.7	15922.8	13114.5	13938.8	14177.3	15722.9	16024.2	17634.8	12349.1	13882.9
M235T133	235.056	235.049	235.057	133.122	132.448	134.114	15	3	2	2	5	3	2925.24	5375.19	1900.93	3073.36	3517.89	4053.55	4653.47	3732.47	5963.96	2735.99	5488.42	3714.74	4638.4	4056.14	4787.88	3753.93	3543.75	4082.52	5111.16	3767.58	3789.07	2964.28
M235T125	235.093	235.093	235.093	124.519	123.612	125.268	12	0	3	1	5	3	279.015	352.281	312.449	372.056	345.675	323.486	1177.2	953.889	928.475	877.506	636.64	783.712	789.902	943.176	946.682	1524.13	1331.46	1529.64	673.724	796.902	711.418	845.472
M235T106	235.093	235.093	235.093	105.639	103.925	106.91	10	5	1	1	2	1	241.751	1430.71	1342.83	1215.89	1131.31	1360.41	839.013	820.704	601.927	814.667	975.038	1213.15	1142.26	1068.73	1161.45	1180.75	1163.72	1220.17	611.6	670.074	703.262	528.157
M235T644	235.097	235.096	235.097	644.286	643.471	644.667	21	5	4	3	5	4	268.76	889.389	1145.65	975.075	758.714	936.652	891.423	973.496	876.688	899.38	871.589	775.006	915.308	1038.98	1092.96	1006.46	877.167	931.024	834.626	931.668	1069.78	878.974
M235T401	235.111	235.111	235.111	401	400.41	401.191	4	0	0	0	4	0	303.452	168.838	268.077	248.01	310.696	270.522	408.562	498.522	254.805	358.805	347.648	509.813	461.069	683.594	668.079	974.816	933.457	822.501	438.598	549.445	402.668	566.424
M235T529	235.133	235.133	235.133	529.307	528.622	530.039	16	4	3	2	4	3	425.055	1004.05	1169.32	1519.06	1357.53	1198.43	1236.2	1489.63	1353.89	1211.88	853.118	1131.22	1174.98	1083.49	1089.42	945.209	917.926	1059.38	1212.71	1383.22	2283.93	1504.26
M235T80_3	235.139	235.139	235.14	80.2242	79.6586	81.3868	21	5	4	3	5	4	1025.66	5448.02	5578.7	6140.12	5500.43	5282.97	4436.77	4388.96	4209.05	3915.09	3529.16	4469.53	4542.21	4440.37	4921.56	3925.7	4250.48	4210.75	5323.57	6726.78	4040.4	4633.43
M235T781	235.169	235.169	235.17	780.806	780.486	781.229	21	5	4	3	5	4	10103.3	34233.9	31750.8	30169.9	31255.5	35233.1	32044.5	32822.4	28832.8	29274.9	29724.5	31014.5	31580.6	33774.4	35812.1	31545.4	32013.8	30420.2	30360.4	29149.7	25962.7	28540.2
M236T1221	235.871	235.871	235.873	1221.27	1220.04	1222.5	16	5	4	2	2	3	419.139	888.391	1076.77	550.266	939.047	789.465	704.726	1016.37	1168.87	1004.7	1249.24	994.679	886.02	1130.93	956.111	772.571	821.263	1038.92	1030.88	739.833	646.144	1006.07
M236T80_1	235.974	235.973	235.974	80.0703	79.4334	80.8272	20	5	3	3	5	4	283.614	1177.83	1084.55	1394.94	1353.41	1097.86	1104.54	899.945	1164.36	868.984	791.546	1358.73	947.185	1152.02	1255.66	968.571	978.1	1178.86	1211.96	1270.74	1234.99	1444.99
M236T80_2	236.017	236.016	236.017	80.2913	79.4549	80.8272	17	5	4	1	3	4	227.009	704.093	702.501	907.46	751.727	837.949	858.881	890.266	930.679	882.772	864.52	1370.45	846.664	715.009	718.792	989.222	980.468	591.293	895.777	1019.11	670.054	967.063
M236T94	236.06	236.059	236.062	94.1618	93.4278	94.754	16	4	3	2	3	4	1070.42	1217.86	1322.5	1119.97	1650.79	1568.26	951.17	948.638	1290.47	1260.82	1636.47	1880.59	1062.62	1256.63	1263.77	1040.47	1272.41	1131.37	1107.41	1243.88	803.101	971.78
M236T80_3	236.141	236.141	236.142	80.3938	79.6586	81.3357	21	5	4	3	5	4	237.267	1210.78	1261.68	1208.39	1143.75	1062.36	1049.42	830.874	878.083	858.511	809.572	797.275	960.542	1017.17	1083.34	812.013	1084.13	875.153	1168.67	1353.99	770.944	1068.13
M236T133	236.15	236.148	236.151	133.22	132.948	133.671	8	5	1	0	2	0	938.177	1565.7	1313.75	1217.06	1960.86	1669.27	829.496	494.772	519.094	321.929	710.329	1032.03	340.738	507.818	949.481	970.244	493.562	962.661	258.952	272.808	582.775	138.879
M236T874	236.162	236.162	236.163	873.89	864.776	874.711	27	5	3	3	3	3	2012.79	2783.74	4960.28	1200.85	1664.44	1548.96	1479.92	2456.46	1131.87	5128.22	2653.86	838.4	1384.96	3023.46	2793.27	1261.25	656.944	1109.41	1947.76	583.341	1537.39	2446.14
M236T604	236.164	236.163	236.169	604.318	603.382	605.596	21	5	4	3	5	4	402.211	1296.34	1221.19	734.674	803.046	528.022	1308.42	1473.99	1325.14	1829.93	1662.08	1460.44	1266.57	1617.16	1305.29	1216.49	1179.95	1112.04	602.37	737.122	1024.22	1546.02
M236T7	236.174	236.173	236.174	6.69686	2.26991	20.2401	8	0	1	1	3	0	145.713	743.019	663.159	757.481	739.888	787.154	764.461	855.421	727.369	703.559	560.526	557.195	734.15	648.151	470.39	825.602	751.653	706.83	784.745	691.859	811.342	818.575
M236T781	236.173	236.166	236.173	780.811	780.504	791.016	22	5	4	3	5	4	2055.04	6042.95	6118.4	5578.77	4643.58	6847.62	6285.34	6073.93	5418.9	5135.51	5748.47	5915.8	5885.12	6618.53	6655.56	5612.36	5767.49	5794.83	5525.28	5343.8	4629.83	4956.82
M236T45	236.174	236.173	236.174	44.8429	26.8437	80.9481	17	0	1	1	3	0	149.087	450.8	455.742	461.711	381.715	481.791	499.672	586.999	411.596	435.89	345.983	511.726	488.797	391.607	696.979	431.714	461.338	993.225	376.966	428.637	479.963	492.891
M236T657	236.222	236.221	236.223	656.944	656.371	657.311	9	2	2	1	2	2	316.175	497.783	474.792	518.188	414.762	427.942	676.642	488.681	547.012	374.702	276.691	468.543	365.316	311.157	358.996	429.765	418.641	498.03	592.108	379.762	442.505	383.403
M237T1221	236.879	236.878	236.879	1221.39	1220.55	1222.31	21	5	4	3	5	4	1083.83	3289.87	3215.11	2518.14	3106.87	2645.77	2750.45	2966.78	3110.56	2607.39	3703.32	3161.74	2140.4	3190.19	2468.21	3404	2775.83	3271.87	2265.61	2389.17	2608.38	2377.79
M237T94_1	236.893	236.891	236.894	93.8276	93.391	94.093	7	2	0	2	2	1	738.631	411.654	475.643	163.385	362.873	802.7	205.367	93.3738	96.968	495.967	323.86	958.83	492.335	642.67	460.301	834.433	657.475	737.119	0	79.7143	649.765	96.9996
M237T87	236.906	236.905	236.906	87.3288	86.4712	88.8639	21	5	4	3	5	4	1161.93	2547.16	2440.11	4131.13	2708.15	2186.49	3055.68	2445.51	2775.58	2634.34	2459.29	2693.66	2262.02	1228.27	1533.12	719.517	1221.63	1494.34	3347.55	3973.11	1876.8	2755.92
M237T80_1	237.013	237.013	237.014	80.0208	79.1945	80.5069	20	5	4	2	5	4	295.404	1082.61	952.128	1063.6	1023.51	1106.32	1252.47	996.847	1089.4	952.496	643.165	794.115	1069.08	953.69	867.635	693.252	795.235	882.247	1286.98	1519.85	1055	1293.46
M237T94_2	237.055	237.054	237.057	94.1893	93.4278	94.754	16	4	4	2	3	3	927.326	1250.68	1340.36	1386.63	919.777	1556	708.701	1083.66	979.719	1168.64	1164.86	1110.62	1102.69	1151.11	979.745	1303.3	1410.79	1113.41	1085.16	1110.27	755.001	1064.14
M237T85	237.07	237.069	237.071	85.4549	84.5365	86.2707	21	5	4	3	5	4	335.455	727.609	589.618	900.538	839.195	647.582	643.504	766.206	802.957	766.228	824.255	751.106	828.482	455.644	676.876	630.259	706.741	900.987	726.977	645.849	580.976	409.965
M237T621	237.076	237.076	237.077	621.145	620.696	621.664	21	5	4	3	5	4	216.038	648.999	744.632	775.93	613.26	687.378	625.084	713.278	635.34	702.892	674.853	762.912	722.065	679.751	787.807	693.493	663.452	700.161	634.903	688.476	606.289	714.604
M237T135	237.091	237.089	237.091	135.407	134.633	139.188	12	5	0	3	4	0	1047.13	1972.96	2073.39	2085.61	953.392	1918.35	466.526	540.247	275.431	685.176	2253.16	2001.27	2490.44	662.862	680.171	1938.74	1974.23	1912.59	583.243	333.454	441.354	574.669
M237T286	237.091	237.091	237.091	286.048	285.637	286.629	4	1	0	0	3	0	157.866	1018.9	1353.76	1477.42	1382.46	1556.33	1567.37	1501.45	1499.36	1460.82	954.776	1352.97	1374.95	978.455	1023.05	756.264	883.811	1185.45	1603.68	1671.88	1569.66	1655.94
M237T395	237.124	237.124	237.124	394.562	393.689	394.575	3	0	0	0	3	0	225.732	335.05	247.334	288.292	239.219	531.92	554.171	428.758	414.409	358.49	425.113	492.972	324.612	389.931	394.071	723.21	467.289	455.569	431.059	542.126	454.08	446.192
M237T80_2	237.139	237.139	237.143	80.0466	78.2577	82.3377	12	3	2	1	3	3	243.665	779.544	1040.49	1135.89	837.533	1010.55	754.372	900.994	510.511	806.941	774.528	945.009	695.304	919.146	749.435	897.226	484.754	712.082	708.823	1096.52	988.102	624.252
M237T875	237.149	237.149	237.15	874.713	874.178	874.917	5	1	2	0	2	0	949.686	602.379	1120.93	151.584	325.395	284.568	720.701	862.573	609.731	922.523	1076.34	215.362	573.223	664.782	403.215	151.618	234.49	341.394	735.2	355.531	505.887	722.408
M237T721	237.185	237.185	237.185	720.692	720.232	721.126	21	5	4	3	5	4	4810.57	10683.3	18517.2	14367.9	13392.9	12248.9	11091.7	13545.1	11790.2	10520.2	10083.6	10923.9	11982.2	9850.42	11805.6	15723.2	10254.1	12439.3	10898.6	9186.62	9890.93	10506.7
M237T836	237.222	237.221	237.222	835.842	833.691	836.54	17	5	1	3	5	3	5247	8511.93	8508.96	4579.21	13947.9	5386.82	5016.24	5433.04	4030.19	9454.96	10737.7	11521.5	9019	10069.5	14590.9	22910.2	17357.3	10341.6	10123.3	6195.33	10708	8485.29
M238T1221	237.909	237.908	237.91	1220.72	1220.14	1221.4	21	5	4	3	5	4	797.944	1153.36	1187.63	1032.06	1130.21	1309.21	1154.58	1101.52	1313.86	1136.31	1007.28	1151.5	742.148	1268.14	1235.93	1058.66	954.875	1082.08	1123.87	1045.17	1435.38	1079.43
M238T107	237.997	237.997	237.997	106.941	106.062	108.016	21	5	4	3	5	4	580.134	2546.61	2116.72	1628.73	1961.47	2255.66	2079.91	1980.94	2205.34	2229.5	2057.68	2340.76	2000.15	1165.47	1346.21	1318.81	1220.37	1229.94	1870	1886.58	2420.02	1796.11
M238T115	238.038	238.038	238.039	115.488	114.807	116.223	21	5	4	3	5	4	1173.21	1646.31	1605.61	1541.96	1424.01	1434.51	2768.26	2603.31	2790.72	2962.79	2208.75	2194.9	2530.48	2081.49	2548.46	2007.75	1946.93	2363.19	3307.56	3697.74	3430.65	3564.81
M238T97	238.046	238.045	238.046	97.202	96.9417	97.6336	13	5	0	3	5	0	706.947	630.571	942.236	1184.64	1143.06	967.328	222.502	391.972	210.039	392.001	635.538	745.992	510.222	748.734	934.039	542.196	960.922	791.863	429.71	103.132	292.55	158.818
[truncated: 28,706 more rows]

## Sheet: Peak-neg-fromR
name	mzmed	mzmin	mzmax	rtmed	rtmin	rtmax	npeaks	NEG-MD	NEG-MG	NEG-QC	NEG-WD	NEG-WG	maxint	NEG_MD_01	NEG_MD_02	NEG_MD_03	NEG_MD_04	NEG_MD_05	NEG_MG_01	NEG_MG_02	NEG_MG_03	NEG_MG_04	NEG_QC_01	NEG_QC_02	NEG_QC_03	NEG_WD_01	NEG_WD_02	NEG_WD_03	NEG_WD_04	NEG_WD_05	NEG_WG_01	NEG_WG_02	NEG_WG_03	NEG_WG_04
[truncated: 17,837 more rows]
