# Supplementary material for: Metabolic differences in MSTN and FGF5 dual-gene edited sheep muscle cells during myogenesis
Source: BMC Genomics. 2024 Jun 26;25:637. doi: 10.1186/s12864-024-10494-w (PMC11202357; doi:10.1186/s12864-024-10494-w)
Supplement: Supplementary file 2 — Supplementary Material 2 [file 12864_2024_10494_MOESM2_ESM.xlsx]

## Sheet: identification_pos_neg
peak_name	mz	rt	id_kegg	id_zhulab	name	formula	confidence_level	smiles	inchikey	isotope	adduct	total_score	mz_error	rt_error_abs	rt_error_rela	ms2_score	iden_score	iden_type	peak_group_id	base_peak	num_peaks	cons_formula_pred	stereo_isomer_id	stereo_isomer_name	MD_01	MD_02	MD_03	MD_04	MD_05	MG_01	MG_02	MG_03	MG_04	WD_01	WD_02	WD_03	WD_04	WD_05	WG_01	WG_02	WG_03	WG_04	QC_01	QC_02	QC_03
M204T133_POS	204.123	133.2	C02571	L0133	Acetylcarnitine	C9H17NO4	level2	CC(=O)O[C@H](CC([O-])=O)C[N+](C)(C)C	RDHQFKQIGNGIED-MRVPVSSYSA-N	[M]	[M+H]+	2.75	0	NA	NA	0.9992	0.75	MS1 + ExpLib Match	[35]	M204T133_[M+H]+	2	TRUE	C02571	O-Acetylcarnitine	20739.8	11997.9	15325.7	14632.9	15213.7	34258.7	28464.5	33042.9	30041.3	8528.15	11481.2	19024.2	7495.24	11559.8	31063.8	23413.4	30094.1	30168.8	18065.7	18637.4	23182.3
M194T471_POS	194.081	471.2	C05598	S0200	Phenylacetylglycine	C10H11NO3	level2	C1=CC=C(C=C1)CC(=O)NCC(=O)O	UTYVDVLMYQPLQB-UHFFFAOYSA-N	[M]	[M+H]+	2.75	0.2	NA	NA	0.9987	0.75	MS1 + ExpLib Match	[57]	M194T471_[M+H]+	3	TRUE	C05598	Phenylacetylglycine	656.32	702.924	756.49	595.309	801.844	459.291	625.486	542.51	554.456	450.93	385.606	478.395	465.464	571.15	431.243	399.568	453.926	325.597	561.029	650.198	550.841
M156T96_POS	156.077	95.7	C00135	S0059	L-Histidine	C6H9N3O2	level2	C1=C(NC=N1)C[C@@H](C(=O)O)N	HNDVDQJCIGZPNO-YFKPBYRVSA-N	[M]	[M+H]+	2.74	0.5	NA	NA	0.9881	0.74	MS1 + ExpLib Match	[47]	M156T96_[M+H]+	7	TRUE	C00135;C00768;C06419	L-Histidine;Histidine;D-Histidine	6867.66	8369.05	8333.07	9833.94	6537.04	5028.62	5550.04	6017.23	5872.49	7496.21	10047.9	5879.46	9387.16	8811.79	7395.4	5731.92	5908.27	6943.51	6702.28	8225.16	8034.2
M203T77_POS	203.223	76.8	C00750	L0021	Spermine	C10H26N4	level2	C(CCNCCCN)CNCCCN	PFNFFQXMRSDOHW-UHFFFAOYSA-N	[M]	[M+H]+	2.74	0.2	NA	NA	0.9835	0.74	MS1 + ExpLib Match	[58]	M203T77_[M+H]+	4	TRUE	C00750	Spermine	21869.7	9045.45	14022.1	20943.9	11541.7	6575.8	3988.56	6967.28	2602.46	10863.3	12689.9	7985.95	8029.07	11878.5	7078.45	4734.41	1936.51	4608.58	10413.5	12350.5	12066.6
M204T226_POS	204.123	226	C02571	L0133	Acetylcarnitine	C9H17NO4	level2	CC(=O)O[C@H](CC([O-])=O)C[N+](C)(C)C	RDHQFKQIGNGIED-MRVPVSSYSA-N	[M]	[M+H]+	2.74	0.6	NA	NA	0.9969	0.74	MS1 + ExpLib Match	[69]	M204T226_[M+H]+	1	TRUE	C02571	O-Acetylcarnitine	6762.37	5629.96	6599.51	6730.31	6904.09	13626	15394.3	13163.9	11666.8	2789.62	3920.83	3479.78	3672.43	3138.24	12043.8	12018.1	10989.4	11969.4	9486.73	11026.1	10579.6
M185T828_POS	185.081	828.4	C05594	L0267	3-Methoxy-4-hydroxyphenylethyleneglycol	C9H12O4	level2	COC1=C(C=CC(=C1)C(CO)O)O	FBWPWWWZWKPJFL-UHFFFAOYSA-N	[M]	[M+H]+	2.74	0.3	NA	NA	1	0.74	MS1 + ExpLib Match	[88]	M185T828_[M+H]+	2	TRUE	C05594	3-Methoxy-4-hydroxyphenylethyleneglycol	8093.81	7080.75	8037.37	6276.09	8432.87	10226.6	1814.28	9885.89	10227.1	7909.23	9078.59	8604.6	8180.85	7176.28	9196.99	8579.09	7895.55	2470.03	69513.1	63582.1	63222.7
M219T133_POS	219.098	132.5	C03740	S0346	5-L-Glutamyl-L-alanine	C8H14N2O5	level2	C[C@H](NC(=O)CC[C@H](N)C(O)=O)C(O)=O	WQXXXVRAFAKQJM-WHFBIAKZSA-N	[M]	[M+H]+	2.73	0.1	NA	NA	0.9636	0.73	MS1 + ExpLib Match	[13]	M219T133_[M+H]+	6	TRUE	C03738	gamma-L-Glutamyl-D-alanine	3306.25	2500.33	3087.38	3524.6	2601.63	2463.78	2198.57	2709.47	2566.37	1979.55	1706.16	1181.26	2431.9	1950.9	1585.48	2163	1965.61	1747.34	1937.16	1659.9	1084.27
M146T76_POS	146.165	75.9	C00315	L0153	Spermidine	C7H19N3	level2	C(CCNCCCN)CN	ATHGHQPFGPMSJY-UHFFFAOYSA-N	[M]	[M+H]+	2.73	1.4	NA	NA	0.9968	0.73	MS1 + ExpLib Match	[15]	M146T76_[M+H]+	3	TRUE	C00315	Spermidine	8690.96	5790.88	9614.08	10544	7524.85	6651.09	6877.44	7254.78	6495.92	6684.37	6678.85	3936.62	6529.85	6514.06	5198.11	4428.23	5485.63	4557.38	3661.27	6166.9	5752.04
M298T410_POS	298.097	410	C00170	L0036	S-Methyl-5'-thioadenosine	C11H15N5O3S	level2	CSC[C@@H]1[C@H]([C@H]([C@@H](O1)N2C=NC3=C2N=CN=C3N)O)O	WUUGFSXJNOTRMR-IOSLPCCCSA-N	[M]	[M+H]+	2.73	1.4	NA	NA	0.9993	0.73	MS1 + ExpLib Match	[30]	M298T410_[M+H]+	5	TRUE	C00170	5'-Methylthioadenosine	20453.5	20697.6	25266.3	21415.5	23436	47904.6	39086.5	45715.2	44301.9	16250.9	19024.5	14298.5	18366	20538.4	32735.7	33812.9	31714.3	33020.8	24926.5	33144.1	26438.6
M175T96_POS	175.119	95.7	C00062	S0062	L-Arginine	C6H14N4O2	level2	C(CC(C(=O)O)(N)[H])CNC(=N)N	ODKSFYDXXFIFQN-BYPYZUCNSA-N	[M]	[M+H]+	2.73	0.9	NA	NA	0.9987	0.73	MS1 + ExpLib Match	[44]	M175T96_[M+H]+	9	TRUE	C00062;C00792;C02385	L-Arginine;D-Arginine;Amino acid(Arg-)	40556.9	49833	52567.3	48972.5	36438.7	32405.1	40835.2	38559.7	43796.1	41561.8	46298.2	40385.3	49146.4	48606.3	42667.7	34592	39858	36110.2	39572.5	48894	42324.2
M258T103_POS	258.11	102.9	C00670	S0106	Glycerophosphocholine	C8H20NO6P	level2	C[N+](C)(C)CCOP([O-])(=O)OC[C@H](O)CO	SUHOQUVVVLNYQR-MRVPVSSYSA-N	[M]	[M+H]+	2.73	0.2	NA	NA	0.9647	0.73	MS1 + ExpLib Match	[90]	M258T103_[M+H]+	6	FALSE	C00670	sn-Glycero-3-phosphocholine	78113.6	83916.4	87784.8	78732.5	89413.7	25267.1	25247.8	26727.2	25359.3	74520.4	78220.4	69605.4	71603.2	77036	20468.3	16343.8	22368.7	15893.4	55435.4	59740.8	61432.2
M182T219_a_POS	182.081	219.3	C00082	S0064	L-Tyrosine	C9H11NO3	level2	C1=CC(=CC=C1C[C@@H](C(=O)O)N)O	OUYCCCASQSFEME-QMMMGPOBSA-N	[M]	[M+H]+	2.73	0.9	NA	NA	0.9908	0.73	MS1 + ExpLib Match	[110]	M182T219_[M+H]+	10	TRUE	C00082;C01536;C06420	L-Tyrosine;Tyrosine;D-Tyrosine	44618.2	43853.5	42319.9	40803.3	45000.4	29676.7	31757.2	31213	35401.6	38876.8	49699.8	43117.4	41605.2	37546	28267	31753.8	27617.3	28723.3	44698.7	46274.1	47500.5
M251T133_POS	251.07	133.1	C00669	L0138	Gamma-Glutamylcysteine	C8H14N2O5S	level2	C(CC(=O)N[C@@H](CS)C(=O)O)[C@@H](C(=O)O)N	RITKHVBHSGLULN-WHFBIAKZSA-N	[M]	[M+H]+	2.73	0.6	NA	NA	0.9887	0.73	MS1 + ExpLib Match	[113]	M251T133_[M+H]+	11	TRUE	C00669	gamma-L-Glutamyl-L-cysteine	78907.9	51279.7	66649	58630.9	61114.4	259859	246490	267140	269733	20156.1	25967.1	23219.5	22998.1	25537.5	231109	212112	214692	244665	142839	146593	151468
M265T103_POS	265.112	103.2	C00378	S0085	Thiamine	C12H17N4OS	level2	CC1=C(SC=[N+]1CC2=CN=C(N=C2N)C)CCO	JZRWCGZRTZMZEH-UHFFFAOYSA-N	[M]	[M]+	2.73	1.4	NA	NA	0.9983	0.73	MS1 + ExpLib Match	[114]	M265T103_[M]+	8	FALSE	C00378	Thiamine	3947.34	3565.56	4494.48	3676.55	3715.9	2697.39	2620.01	2629.88	2848.67	3256.27	3393.54	3212.31	3580.92	3887.19	1832.49	2036.01	2184.54	1865.2	3198.26	3267.37	3361.95
M269T249_POS	269.089	249.3	C00294	S0032	Inosine	C10H12N4O5	level2	C1=NC(=O)C2=C(N1)N(C=N2)[C@H]3[C@@H]([C@@H]([C@H](O3)CO)O)O	UGQMRVRMYYASKQ-KQYNXXCUSA-N	[M]	[M+H]+	2.72	2	NA	NA	0.9985	0.72	MS1 + ExpLib Match	[4]	M269T249_[M+H]+	8	TRUE	C00294	Inosine	359.622	346.181	354.566	440.02	577.059	467.422	525.37	405.42	544.606	470.553	357.984	584.133	429.624	418.598	415.229	520.473	544.999	596.182	1133.87	3525.44	3060.37
M268T201_POS	268.104	201.2	C00212	L0016	Adenosine	C10H13N5O4	level2	NC1=C2N=CN(C3OC(CO)C(O)C3O)C2=NC=N1	OIRDTQYFTABQOQ-UHFFFAOYSA-N	[M]	[M+H]+	2.72	1.7	NA	NA	0.9992	0.72	MS1 + ExpLib Match	[19]	M268T201_[M+H]+	2	TRUE	C00212	Adenosine	41374.8	33705.4	18273.6	35529.6	33135.2	11657.7	9335.31	5619.82	8813.32	18187.5	20504.3	18698.8	11176.3	11154	9606.41	8379.37	8534.55	10617.4	791.556	1230.92	881.121
M189T132_a_POS	189.124	131.6	C12989	L0882	N-alpha-Acetyl-L-lysine	C8H16N2O3	level2	CC(=O)N[C@@H](CCCCN)C(O)=O	VEYYWZRYIYDQJM-ZETCQYMHSA-N	[M]	[M+H]+	2.72	1.7	NA	NA	0.9923	0.72	MS1 + ExpLib Match	[21]	M189T132_[M+H]+	4	TRUE	NA	NA	556.47	1277.15	1628.43	1391.64	2389.56	428.216	473.15	535.596	547.786	1243.25	617.32	1153.45	712.38	1183.1	476.554	536.637	907.907	574.369	500.379	716.55	803.937
M153T514_POS	153.054	513.6	C00755	L0436	Vanillin	C8H8O3	level2	COC1=C(C=CC(=C1)C=O)O	MWOOGOJBHIARFG-UHFFFAOYSA-N	[M]	[M+H]+	2.72	1.1	NA	NA	0.9677	0.72	MS1 + ExpLib Match	[25]	M153T514_[M+H]+	1	TRUE	C00755	4-Hydroxy-3-methoxy-benzaldehyde	3062.48	3031.66	2499.26	2352.43	3666.39	2643.8	2766.35	2549.06	2643.6	2056.2	2538.68	2226.26	2053.34	2177.45	2725.24	2298.13	2395.14	2600.1	2144.8	2887.74	3139.35
M348T166_a_POS	348.071	165.8	C00020	L0018	Adenosine monophosphate (AMP)	C10H14N5O7P	level2	C1=NC2=C(C(=N1)N)N=CN2[C@H]3[C@@H]([C@@H]([C@H](O3)COP(=O)(O)O)O)O	UDMBCSSLTHHNCD-KQYNXXCUSA-N	[M]	[M+H]+	2.72	1.9	NA	NA	0.9993	0.72	MS1 + ExpLib Match	[28]	M348T166_[M+H]+	6	TRUE	C00020	AMP	37529.5	26927.2	51020.4	27666.2	29999.4	122994	261928	127881	204577	57974.1	62391.9	55973.3	70119.4	73968.9	138809	160601	172531	160981	145979	141433	104494
M348T166_b_POS	348.071	165.8	C01367	L0392	Adenosine 3'-monophosphate	C10H14N5O7P	level2	C1=NC2=C(C(=N1)N)N=CN2[C@H]3[C@@H]([C@@H]([C@H](O3)CO)OP(=O)(O)O)O	LNQVTSROQXJCDD-KQYNXXCUSA-N	[M]	[M+H]+	2.72	1.9	NA	NA	0.9984	0.72	MS1 + ExpLib Match	[28]	M348T166_[M+H]+	6	TRUE	C01367	3'-AMP	37529.5	26927.2	51020.4	27666.2	29999.4	122994	261928	127881	204577	57974.1	62391.9	55973.3	70119.4	73968.9	138809	160601	172531	160981	145979	141433	104494
M166T356_POS	166.086	356.2	C00079	S0061	L-Phenylalanine	C9H11NO2	level2	C1=CC=C(C=C1)CC(C(=O)O)N	COLNVLDHVKWLRT-QMMMGPOBSA-N	[M]	[M+H]+	2.72	1.1	NA	NA	0.9672	0.72	MS1 + ExpLib Match	[39]	M166T356_[M+H]+	6	TRUE	C00079;C02057;C02265	L-Phenylalanine;Phenylalanine;D-Phenylalanine	92609.8	80326.8	73359.7	76741	41001.3	46700.1	69352.1	62322.9	72439.6	22962.3	53632.3	51075.1	40870	85048.4	51176.3	46492.7	62292.8	17474.6	1319.61	1434.66	1100.55
M284T869_POS	284.295	868.8	C13846	S0286	Stearamide	C18H37NO	level2	CCCCCCCCCCCCCCCCCC(=O)N	LYRFLYHAGKPMFH-UHFFFAOYSA-N	[M]	[M+H]+	2.72	0.5	NA	NA	0.9535	0.72	MS1 + ExpLib Match	[40]	M284T869_[M+H]+	8	TRUE	NA	NA	134763	174106	131590	128622	155145	92173.1	97992	98639.7	88201.5	170616	174271	165001	160849	147969	88042.8	91958.2	83234.5	79782.9	134234	113791	104055
M182T134_a_POS	182.081	134.4	C00082	S0064	L-Tyrosine	C9H11NO3	level2	C1=CC(=CC=C1C[C@@H](C(=O)O)N)O	OUYCCCASQSFEME-QMMMGPOBSA-N	[M]	[M+H]+	2.72	0.9	NA	NA	0.97	0.72	MS1 + ExpLib Match	[51]	M182T134_[M+H]+	11	TRUE	C00082;C01536;C06420	L-Tyrosine;Tyrosine;D-Tyrosine	66192	53541.4	57875.1	56761.4	64642.7	44325.5	45026.6	42706.3	48071.3	54018.4	59985.6	62808.7	57128.1	59567.8	41914.7	37560.5	39180.7	41027	80489.2	65578.9	75045.4
M170T192_POS	170.081	192.1	C00314	S0080	Pyridoxine	C8H11NO3	level2	CC1=NC=C(C(=C1O)CO)CO	LXNHXLLTXMVWPM-UHFFFAOYSA-N	[M]	[M+H]+	2.72	0	NA	NA	0.9464	0.72	MS1 + ExpLib Match	[56]	M170T192_[M+H]+	2	TRUE	C00314	Pyridoxine	2420.71	2454.95	2843.92	2315.47	2539.08	729.257	891.828	858.479	1174.19	1012.97	1412.63	1520.44	1410.24	1488.96	867.769	950.329	842.894	705.507	1785.2	1614.16	1946.67
M170T133_2_POS	170.081	133	C00314	S0080	Pyridoxine	C8H11NO3	level2	CC1=NC=C(C(=C1O)CO)CO	LXNHXLLTXMVWPM-UHFFFAOYSA-N	[M]	[M+H]+	2.72	0.6	NA	NA	0.9666	0.72	MS1 + ExpLib Match	[73]	M170T133_2_[M+H]+	4	TRUE	C00314	Pyridoxine	5879.48	5233.7	5852.88	5959.64	5902.2	954.899	2080.92	1295.48	1943.49	1803.73	3337.85	3832.31	2269.01	3731.83	2206.01	695.316	2264.66	1697.86	3088.77	2865.7	3278.18
M244T130_POS	244.093	129.5	C00475	L0013	Cytidine	C9H13N3O5	level2	C1=CN(C(=O)N=C1N)[C@H]2[C@@H]([C@@H]([C@H](O2)CO)O)O	UHDGCWIWMRVCDJ-XVFCMESISA-N	[M]	[M+H]+	2.72	1.5	NA	NA	0.9997	0.72	MS1 + ExpLib Match	[87]	M244T130_[M+H]+	10	TRUE	C00475;C02961	Cytidine;Cytarabine	9362.05	8000.26	8595.81	8878.89	9348.32	13631.6	30296.2	12921.1	30388.5	13134	12512.8	14944.3	14818.5	14051.8	14629.1	13604.7	17255.8	15404.5	19366.5	18479.2	17374.7
M268T383_a_POS	268.105	382.9	C00212	L0016	Adenosine	C10H13N5O4	level2	NC1=C2N=CN(C3OC(CO)C(O)C3O)C2=NC=N1	OIRDTQYFTABQOQ-UHFFFAOYSA-N	[M]	[M+H]+	2.72	1.9	NA	NA	0.9992	0.72	MS1 + ExpLib Match	[93]	M268T383_[M+H]+	12	TRUE	C00212	Adenosine	9982.85	9684.82	10689.4	9114.86	10562.1	3024.3	2680.65	2774.97	1930.24	4283.96	5109.52	4340.24	4734.35	5814.84	2770.13	2781.85	2768.86	3070.47	7384.31	7450.28	8077.82
M268T231_POS	268.105	231.4	C00212	L0016	Adenosine	C10H13N5O4	level2	NC1=C2N=CN(C3OC(CO)C(O)C3O)C2=NC=N1	OIRDTQYFTABQOQ-UHFFFAOYSA-N	[M]	[M+H]+	2.72	1.9	NA	NA	0.9992	0.72	MS1 + ExpLib Match	[98]	M268T231_[M+H]+	3	TRUE	C00212	Adenosine	2776.07	2299.13	1628.15	1907.99	2719.28	1232.23	2218.48	1048.78	2144.91	1375.68	1306.29	1596.23	1659.79	2095.57	1210.47	1202.93	1251.34	1433.35	13933.9	15218.7	14349.7
M179T864_POS	179.07	864.3	NA	S0234	4-Methoxycinnamic acid	C10H10O3	level2	COC1=CC=C(\C=C\C(O)=O)C=C1	AFDXODALSZRGIH-QPJJXVBHSA-N	[M]	[M+H]+	2.72	0.4	NA	NA	0.9556	0.72	MS1 + ExpLib Match	[108]	M179T864_[M+H]+	5	TRUE	NA	NA	13147.7	12844.8	1464.44	12157	1545.93	1680.06	2137.58	1875.93	5369.4	15070.8	21903.1	48039.5	24257.3	6246.16	14828.4	6666.02	18230.2	17087.8	12456.7	12066.8	11707.7
M205T418_POS	205.097	417.9	C00078	S0067	L-Tryptophan	C11H12N2O2	level2	C1=CC=C2C(=C1)C(=CN2)CC(C(=O)O)N	QIVBCDIJIAJPQS-UHFFFAOYSA-N	[M]	[M+H]+	2.72	0.9	NA	NA	0.9609	0.72	MS1 + ExpLib Match	[119]	M205T418_[M+H]+	21	TRUE	C00078;C00525;C00806	L-Tryptophan;D-Tryptophan;Tryptophan	58917.7	50585.9	56951	55906.5	60968	44679.6	50772.9	50220.1	52130.5	59098.5	64101.9	58314	58086.9	56643.3	45198.5	49266.5	45950.9	47522	54493.6	55050.9	55208.5
M269T219_POS	269.089	218.8	C00294	S0032	Inosine	C10H12N4O5	level2	C1=NC(=O)C2=C(N1)N(C=N2)[C@H]3[C@@H]([C@@H]([C@H](O3)CO)O)O	UGQMRVRMYYASKQ-KQYNXXCUSA-N	[M]	[M+H]+	2.71	2.1	NA	NA	0.9985	0.71	MS1 + ExpLib Match	[6]	M269T219_[M+H]+	7	TRUE	C00294	Inosine	5559.84	3765.3	4817.04	4346.35	5040.61	800.006	1040.49	709.284	1267.28	3987.31	3813.53	4665.34	3508.9	4238.24	1213.69	1178.26	601.678	1467.39	752.085	1532.19	844.697
M364T134_POS	364.066	133.8	C00144	L0278	Guanosine 5'-monophosphate (GMP)	C10H14N5O8P	level2	C1=NC2=C(N1[C@H]3[C@@H]([C@@H]([C@H](O3)COP(=O)(O)O)O)O)NC(=NC2=O)N	RQFCJASXJCIDSX-UUOKFMHZSA-N	[M]	[M+H]+	2.71	2.5	NA	NA	0.9986	0.71	MS1 + ExpLib Match	[11]	M364T134_[M+H]+	10	TRUE	C00144	GMP	2551.05	1280.82	4805.51	2064.6	2805.83	43964	65129.3	46611.4	65461.5	23147.1	22004	30315.2	25026.5	30135.1	42745.7	51486.6	59369.2	52197.8	29423.4	19704.8	16383.5
M324T118_POS	324.06	117.5	C00055	L0017	Cytidine 5'-monophosphate (CMP)	C9H14N3O8P	level2	C1=CN(C2(C(C(C(COP(O)(O)=O)(O2)[H])(O)[H])(O)[H])[H])C(=NC1=N)O	IERHLVCPSMICTF-JDNPWWSISA-N	[M]	[M+H]+	2.71	2.2	NA	NA	0.9993	0.71	MS1 + ExpLib Match	[16]	M324T118_[M+H]+	17	TRUE	C00055	CMP	29444.7	26778	27416.8	29400.4	28389.5	53441.2	58888.7	48535.7	60107.9	17332.2	18983.2	16339	16807.1	22499.5	32156.7	59369.6	33791.9	34053.4	48590.3	53158	31667
M189T132_b_POS	189.124	131.6	C02727	L0011	N6-Acetyl-L-lysine	C8H16N2O3	level2	CC(=O)NCCCC[C@@H](C(=O)O)N	DTERQYGMUDWYAZ-ZETCQYMHSA-N	[M]	[M+H]+	2.71	1.7	NA	NA	0.9861	0.71	MS1 + ExpLib Match	[21]	M189T132_[M+H]+	4	TRUE	C02727	N6-Acetyl-L-lysine	556.47	1277.15	1628.43	1391.64	2389.56	428.216	473.15	535.596	547.786	1243.25	617.32	1153.45	712.38	1183.1	476.554	536.637	907.907	574.369	500.379	716.55	803.937
M293T125_POS	293.098	124.7	C00284	S0347	EDTA	C10H16N2O8	level2	C(CN(CC(=O)O)CC(=O)O)N(CC(=O)O)CC(=O)O	KCXVZYZYPLLWCC-UHFFFAOYSA-N	[M]	[M+H]+	2.71	1.5	NA	NA	0.9723	0.71	MS1 + ExpLib Match	[27]	M293T125_[M+H]+	10	TRUE	C00284	EDTA	18088.7	21074.1	25846	20099.1	22240.2	61880.2	66462	63468.8	66792.1	45334.2	56835.4	67681.1	69393.9	64170.8	36909	42679.3	37022.8	38483.3	42719.5	54609.8	61423.7
M585T972_POS	585.272	972.3	C00486	L0348	Bilirubin	C33H36N4O6	level2	CC1=C(NC(=C1CCC(=O)O)CC2=C(C(=C(N2)/C=C\3/C(=C(C(=O)N3)C)C=C)C)CCC(=O)O)/C=C\4/C(=C(C(=O)N4)C=C)C	BPYKTIZUTYGOLE-IFADSCNNSA-N	[M]	[M+H]+	2.71	2	NA	NA	0.9836	0.71	MS1 + ExpLib Match	[43]	M585T972_[M+H]+	8	TRUE	C00486	Bilirubin	28813.7	36082.3	28006.5	20617.4	32743.2	31834.3	66441.2	34104.6	48972.2	31296.9	36983.3	22286	16734	20411.2	42724.4	33018.9	49897.9	51221.7	27408	22714.8	22445.6
M130T130_POS	130.086	130.5	C00408	S0050	L-Pipecolic acid	C6H11NO2	level2	C1CCNC(C1)C(=O)O	HXEACLLIILLPRG-YFKPBYRVSA-N	[M]	[M+H]+	2.71	1.9	NA	NA	0.9743	0.71	MS1 + ExpLib Match	[46]	M130T130_[M+H]+	2	TRUE	C00408	L-Pipecolate	561.427	512.945	684.558	594.201	624.899	332.907	361.595	1505.52	341.065	1781.72	677.219	678.167	902.126	1386.25	675.964	1898.12	406.365	1983.48	750.496	635.144	616.947
M192T388_POS	192.066	387.6	C05635	L0141	5-Hydroxyindoleacetate	C10H9NO3	level2	C1=CC2=C(C=C1O)C(=CN2)CC(=O)O	DUUGKQCEGZLZNO-UHFFFAOYSA-N	[M]	[M+H]+	2.71	1.1	NA	NA	0.9651	0.71	MS1 + ExpLib Match	[48]	M192T388_[M+H]+	8	TRUE	C05635	5-Hydroxyindoleacetate	876.419	822.549	728.99	1152.65	863.403	1029.85	1031.26	866.985	1176.73	464.877	518.294	341.29	516.012	599.512	906.877	1322.72	1003.6	1151.06	867.054	1071.09	985.83
M269T385_POS	269.089	385	C00294	S0032	Inosine	C10H12N4O5	level2	C1=NC(=O)C2=C(N1)N(C=N2)[C@H]3[C@@H]([C@@H]([C@H](O3)CO)O)O	UGQMRVRMYYASKQ-KQYNXXCUSA-N	[M]	[M+H]+	2.71	2.1	NA	NA	0.9982	0.71	MS1 + ExpLib Match	[49]	M269T385_[M+H]+	5	TRUE	C00294	Inosine	2144.32	1677.16	2109.3	2063.2	1610.72	749.196	897.79	424.263	635.705	1407.31	1518.81	1837.97	1993.86	1711.52	950.207	791.698	800.303	1012.37	1522.99	1724.07	1871.83
M283T871_a_POS	283.263	870.5	C00712	L0123	Oleic acid	C18H34O2	level2	CCCCCCCC/C=C\CCCCCCCC(=O)O	ZQPPMHVWECSIRJ-KTKRTIGZSA-N	[M]	[M+H]+	2.71	0.8	NA	NA	0.9415	0.71	MS1 + ExpLib Match	[54]	M283T871_[M+H]+	8	TRUE	C00712;C01712	(9Z)-Octadecenoic acid;(9E)-Octadecenoic acid	21247.2	21640.6	18501.9	22988.3	20633.5	13389.1	22759.6	14382.9	19774.8	47126.4	53479.2	43525.9	54733.2	41126.9	23289	17217.9	26936.3	20880.9	27373.5	27476.7	32427.3
M283T871_b_POS	283.263	870.5	C08367	L0393	trans-Vaccenic acid	C18H34O2	level2	CCCCCC/C=C/CCCCCCCCCC(=O)O	UWHZIFQPPBDJPM-BQYQJAHWSA-N	[M]	[M+H]+	2.71	0.8	NA	NA	0.9381	0.71	MS1 + ExpLib Match	[54]	M283T871_[M+H]+	8	TRUE	NA	NA	21247.2	21640.6	18501.9	22988.3	20633.5	13389.1	22759.6	14382.9	19774.8	47126.4	53479.2	43525.9	54733.2	41126.9	23289	17217.9	26936.3	20880.9	27373.5	27476.7	32427.3
M277T129_POS	277.104	129.4	C05282	L0352	gamma-L-Glutamyl-L-glutamic acid	C10H16N2O7	level2	C(CC(=O)N[C@@H](CCC(=O)O)C(=O)O)[C@@H](C(=O)O)N	OWQDWQKWSLFFFR-WDSKDSINSA-N	[M]	[M+H]+	2.71	1.8	NA	NA	0.9825	0.71	MS1 + ExpLib Match	[77]	M277T129_[M+H]+	4	TRUE	NA	NA	2265.66	2539.31	2607.55	2249.85	2695.65	9503.84	9546.84	11318	9014.74	2004.96	2019.1	2036.58	2430.17	1982.43	7326.49	6380.9	6033.95	5980.08	5008.11	4749.72	4410.12
M220T394_POS	220.118	393.6	C00864	L0174	Pantothenate	C9H17NO5	level2	CC(C)(CO)[C@H](C(=O)NCCC(=O)O)O	GHOKWGTUZJEAQD-ZETCQYMHSA-N	[M]	[M+H]+	2.71	1.3	NA	NA	0.96	0.71	MS1 + ExpLib Match	[78]	M220T394_[M+H]+	20	TRUE	C00864	Pantothenate	159468	155369	158952	151430	155711	108586	117078	107761	107646	131295	142976	116926	134928	132667	107464	116068	94519.6	114852	129201	145017	131757
M219T466_POS	219.113	465.6	C00978	S0130	N-Acetylserotonin	C12H14N2O2	level2	CC(=O)NCCC1=CNC2=C1C=C(C=C2)O	MVAWJSIDNICKHF-UHFFFAOYSA-N	[M]	[M+H]+	2.71	0.6	NA	NA	0.9371	0.71	MS1 + ExpLib Match	[82]	M219T466_[M+H]+	3	TRUE	C00978	N-Acetylserotonin	630.157	528.244	530.001	502.697	532.184	559.088	560.985	476.974	580.923	435.659	509.018	405.781	519.19	549.575	457.026	479.414	372.197	620.613	475.808	489.908	529.804
M268T383_b_POS	268.105	382.9	C00330	S0070	Deoxyguanosine	C10H13N5O4	level2	C1[C@@H]([C@H](O[C@H]1N2C=NC3=C2NC(=NC3=O)N)CO)O	YKBGVTZYEHREMT-KVQBGUIXSA-N	[M]	[M+H]+	2.71	1.9	NA	NA	0.9755	0.71	MS1 + ExpLib Match	[93]	M268T383_[M+H]+	12	TRUE	C00330	Deoxyguanosine	9982.85	9684.82	10689.4	9114.86	10562.1	3024.3	2680.65	2774.97	1930.24	4283.96	5109.52	4340.24	4734.35	5814.84	2770.13	2781.85	2768.86	3070.47	7384.31	7450.28	8077.82
M284T385_1_POS	284.1	384.8	C00387	S0071	Guanosine	C10H13N5O5	level2	C1=NC2=C(N1[C@H]3[C@@H]([C@@H]([C@H](O3)CO)O)O)NC(=NC2=O)N	NYHBQMYGNKIUIF-UUOKFMHZSA-N	[M]	[M+H]+	2.71	2.3	NA	NA	0.9985	0.71	MS1 + ExpLib Match	[94]	M284T385_1_[M+H]+	9	TRUE	C00387	Guanosine	1810.33	1318.5	1804.02	1507.14	1312.74	359.662	526.087	307.312	698.531	1189.11	1265.96	1387.77	1244.26	1287.91	547.244	554.566	569.348	644.074	1269.22	1154.58	1181.33
M137T133_POS	137.046	133.4	C00262	S0012	Hypoxanthine	C5H4N4O	level2	C1=NC2=C(N1)C(=O)N=CN2	FDGQSTZJBFJUBT-UHFFFAOYSA-N	[M]	[M+H]+	2.71	1.7	NA	NA	0.9751	0.71	MS1 + ExpLib Match	[100]	M137T133_[M+H]+	2	TRUE	C00262	Hypoxanthine	24702.7	15985.8	24424.3	22842.1	20729.9	6544.67	27879.1	7998.24	31005.6	21795.9	24529.9	30939.1	25652	32508.3	24881.2	19559.2	32268.1	29592.5	24822.2	25629.9	27056.1
M277T98_POS	277.14	98.1	C00449	L0155	L-Saccharopine	C11H20N2O6	level2	C(CCN[C@@H](CCC(=O)O)C(=O)O)C[C@@H](C(=O)O)N	ZDGJAHTZVHVLOT-YUMQZZPRSA-N	[M]	[M+H]+	2.71	1.7	NA	NA	0.9834	0.71	MS1 + ExpLib Match	[102]	M277T98_[M+H]+	11	TRUE	C00449	N6-(L-1,3-Dicarboxypropyl)-L-lysine	6419.38	7771.09	9307.86	8105.14	6670.51	16615.9	14732	18290.9	13663.8	6831.48	8081.94	4858.27	7324.98	7273.92	18361.6	22954.7	16668.9	20170.5	10367.6	10150.6	9540.89
M162T108_POS	162.076	108.4	C00956	L0090	DL-2-Aminoadipic acid	C6H11NO4	level2	NC(CCCC(O)=O)C(O)=O	OYIFNHCXNCRBQI-UHFFFAOYSA-N	[M]	[M+H]+	2.71	0.9	NA	NA	0.9482	0.71	MS1 + ExpLib Match	[112]	M162T108_[M+H]+	14	TRUE	C00956	L-2-Aminoadipate	17872.2	17869.3	19172.1	18574.3	18167.7	5301.81	4681.21	4903.75	4712.3	18264.5	20754.1	17049.6	20571.2	20528.8	6468.37	6868.2	6101.96	6574.75	14250.9	15108.8	14581.6
M324T105_POS	324.06	104.7	C00055	L0017	Cytidine 5'-monophosphate (CMP)	C9H14N3O8P	level2	C1=CN(C2(C(C(C(COP(O)(O)=O)(O2)[H])(O)[H])(O)[H])[H])C(=NC1=N)O	IERHLVCPSMICTF-JDNPWWSISA-N	[M]	[M+H]+	2.71	2.1	NA	NA	0.9987	0.71	MS1 + ExpLib Match	[121]	M324T105_[M+H]+	3	TRUE	C00055	CMP	8798.96	9327.66	9219.78	9729.68	9623.36	12473.9	14898.8	13443.4	13454.4	14078.2	15271.7	11996.4	15942.2	16220.6	16485.8	17139.9	16212.2	15417	13496.6	13513.5	13542.8
M170T96_2_POS	170.092	95.9	C01152	S0297	1-Methylhistidine	C7H11N3O2	level2	CN1C=C(N=C1)CC(C(=O)O)N	BRMWTNUJHUMWMS-LURJTMIESA-N	[M]	[M+H]+	2.7	0.1	NA	NA	0.9093	0.7	MS1 + ExpLib Match	[7]	M170T96_2_[M+H]+	2	TRUE	NA	NA	2135.23	2412.88	2222.66	2977.51	1818.07	1582.95	2289.93	1890.06	2377.62	1623.26	1386.13	1051.03	1935.08	1486.19	1979.42	1675	1685.55	1857.91	1047.55	2413.59	1974.71
M364T186_POS	364.066	185.7	C00144	L0278	Guanosine 5'-monophosphate (GMP)	C10H14N5O8P	level2	C1=NC2=C(N1[C@H]3[C@@H]([C@@H]([C@H](O3)COP(=O)(O)O)O)O)NC(=NC2=O)N	RQFCJASXJCIDSX-UUOKFMHZSA-N	[M]	[M+H]+	2.7	2.9	NA	NA	0.9961	0.7	MS1 + ExpLib Match	[23]	M364T186_[M+H]+	7	TRUE	C00144	GMP	1417.13	1315.81	2539.59	1269.93	1275.04	20678.4	44165.8	22854.5	38556.8	8119.06	9654.82	7517.96	9377.52	10201.8	23066.4	28190.8	29023.3	29935.3	15379.8	12602.5	10029.7
M428T131_a_POS	428.037	130.8	C00054	L0285	Adenosine 3',5'-diphosphate (PAP)	C10H15N5O10P2	level2	C1=NC2=C(C(=N1)N)N=CN2[C@H]3[C@@H]([C@@H]([C@H](O3)COP(=O)(O)O)OP(=O)(O)O)O	WHTCPDAXWFLDIH-KQYNXXCUSA-N	[M]	[M+H]+	2.7	1.2	NA	NA	0.938	0.7	MS1 + ExpLib Match	[33]	M428T131_[M+H]+	16	TRUE	C00054	Adenosine 3',5'-bisphosphate	255572	229718	277234	243589	256908	423185	393729	439970	389553	240824	258699	248970	228495	238743	401808	381682	386076	417913	335262	442845	373273
M247T385_POS	247.129	385	NA	L0410	gamma-L-Glutamyl-L-valine	C10H18N2O5	level2	CC(C)C(C(=O)O)NC(=O)CCC(C(=O)O)N	AQAKHZVPOOGUCK-UHFFFAOYSA-N	[M]	[M+H]+	2.7	1.6	NA	NA	0.9504	0.7	MS1 + ExpLib Match	[41]	M247T385_[M+H]+	10	TRUE	NA	NA	7401.08	6163.53	8286.63	11052.5	7012.08	3241.42	2610.17	2871.01	2278.58	2271.52	2297.72	2021.43	2685.3	2433.15	2227.4	2119.36	2009.28	2006.17	4198.05	5233.58	4314.16
M130T85_POS	130.086	84.9	C00408	S0050	L-Pipecolic acid	C6H11NO2	level2	C1CCNC(C1)C(=O)O	HXEACLLIILLPRG-YFKPBYRVSA-N	[M]	[M+H]+	2.7	2.4	NA	NA	0.9892	0.7	MS1 + ExpLib Match	[42]	M130T85_[M+H]+	4	TRUE	C00408	L-Pipecolate	1357.33	2077.12	3070.39	2818.23	1993.91	2133.8	2287.56	2154.5	2617.3	2727.74	2018.66	2347.56	2020.05	2613.82	2777.45	2537.62	1589.09	2455.38	1928.62	2439.43	2153.53
M277T113_POS	277.104	113.4	C05282	L0352	gamma-L-Glutamyl-L-glutamic acid	C10H16N2O7	level2	C(CC(=O)N[C@@H](CCC(=O)O)C(=O)O)[C@@H](C(=O)O)N	OWQDWQKWSLFFFR-WDSKDSINSA-N	[M]	[M+H]+	2.7	1.9	NA	NA	0.9595	0.7	MS1 + ExpLib Match	[50]	M277T113_[M+H]+	7	TRUE	NA	NA	1298.79	1639.79	1812.88	1743.78	1774.01	969.325	775.054	976.945	964.85	1564.66	2177.48	1622.23	1538.36	2010.47	723.496	916.982	1183.49	1075.64	1385.22	1633.88	1364.94
M130T188_POS	130.05	188.4	C01879	S0010	L-Pyroglutamic acid	C5H7NO3	level2	C1CC(=O)N[C@@H]1C(=O)O	ODHCTXKNWHHXJC-VKHMYHEASA-N	[M]	[M+H]+	2.7	2.3	NA	NA	0.968	0.7	MS1 + ExpLib Match	[52]	M130T188_[M+H]+	3	TRUE	C01879;C02237	5-Oxoproline;5-Oxo-D-proline	5437.67	6396.77	6978.23	5812.39	6218.26	4362.57	5503.62	4478.8	6064.57	4624.16	5190.97	5689.65	4589.05	5736.05	5001.5	4558.33	4320.2	4179.65	5504.17	6519.17	6644.74
M295T390_1_a_POS	295.129	390.5	C11045	L0047	Aspartame	C14H18N2O5	level2	COC(=O)[C@H](CC1=CC=CC=C1)NC(=O)[C@H](CC(=O)O)N	IAOZJIPTCAWIRG-QWRGUYRKSA-N	[M]	[M+H]+	2.7	1.6	NA	NA	0.9599	0.7	MS1 + ExpLib Match	[62]	M295T390_1_[M+H]+	4	TRUE	NA	NA	1076.06	1068.97	853.951	830.67	923.284	561.103	560.123	578.044	587.278	1673.93	1770.01	1591.23	2080.7	1739.69	580.224	413.303	486.217	558.661	999.929	1176.28	1140.7
M295T390_1_b_POS	295.129	390.5	NA	L0407	gamma-L-Glutamyl-L-phenylalanine	C14H18N2O5	level2	NC(CCC(=O)NC(CC1=CC=CC=C1)C(O)=O)C(O)=O	XHHOHZPNYFQJKL-UHFFFAOYSA-N	[M]	[M+H]+	2.7	1.6	NA	NA	0.9623	0.7	MS1 + ExpLib Match	[62]	M295T390_1_[M+H]+	4	TRUE	NA	NA	1076.06	1068.97	853.951	830.67	923.284	561.103	560.123	578.044	587.278	1673.93	1770.01	1591.23	2080.7	1739.69	580.224	413.303	486.217	558.661	999.929	1176.28	1140.7
M348T1223_a_POS	348.072	1223.4	C01367	L0392	Adenosine 3'-monophosphate	C10H14N5O7P	level2	C1=NC2=C(C(=N1)N)N=CN2[C@H]3[C@@H]([C@@H]([C@H](O3)CO)OP(=O)(O)O)O	LNQVTSROQXJCDD-KQYNXXCUSA-N	[M]	[M+H]+	2.7	3.1	NA	NA	0.9983	0.7	MS1 + ExpLib Match	[67]	M348T1223_[M+H]+	5	TRUE	C01367	3'-AMP	7501.54	7974.95	7300.62	7227.86	6820.78	6115.91	6417.12	6243.67	6367.04	8695.88	8039.86	7891.5	7964.18	8125.61	6455.13	7124.7	7310.51	6976.23	8057.9	7674.01	6882.06
M348T1223_b_POS	348.072	1223.4	C00020	L0018	Adenosine monophosphate (AMP)	C10H14N5O7P	level2	C1=NC2=C(C(=N1)N)N=CN2[C@H]3[C@@H]([C@@H]([C@H](O3)COP(=O)(O)O)O)O	UDMBCSSLTHHNCD-KQYNXXCUSA-N	[M]	[M+H]+	2.7	3.1	NA	NA	0.998	0.7	MS1 + ExpLib Match	[67]	M348T1223_[M+H]+	5	TRUE	C00020	AMP	7501.54	7974.95	7300.62	7227.86	6820.78	6115.91	6417.12	6243.67	6367.04	8695.88	8039.86	7891.5	7964.18	8125.61	6455.13	7124.7	7310.51	6976.23	8057.9	7674.01	6882.06
M147T98_POS	147.076	97.8	C00064	S0055	L-Glutamine	C5H10N2O3	level2	C(CC(=O)N)[C@@H](C(=O)O)N	ZDXPYRJPNDTMRX-VKHMYHEASA-N	[M]	[M+H]+	2.7	1.6	NA	NA	0.9539	0.7	MS1 + ExpLib Match	[70]	M147T98_[M+H]+	18	TRUE	C00064;C00303;C00819	L-Glutamine;Glutamine;D-Glutamine	32123.9	38911.1	47422	39429.7	34610.5	12522.6	13960.6	16662.8	12134.2	31056.7	33677.1	22874.1	33648.9	32415.3	30490.7	37060	21901.3	36093.6	26257.4	30566.4	28267.9
M166T386_POS	166.086	386.3	C00079	S0061	L-Phenylalanine	C9H11NO2	level2	C1=CC=C(C=C1)CC(C(=O)O)N	COLNVLDHVKWLRT-QMMMGPOBSA-N	[M]	[M+H]+	2.7	2.1	NA	NA	0.9607	0.7	MS1 + ExpLib Match	[89]	M166T386_[M+H]+	14	TRUE	C00079;C02057;C02265	L-Phenylalanine;Phenylalanine;D-Phenylalanine	102434	96913.3	101719	102432	105495	74639.3	80116.6	71248	77736.8	99159.7	110931	94218.2	107384	103107	73920	77846.6	72175.3	82257.3	128449	142504	133535
M348T238_a_POS	348.072	237.7	C01367	L0392	Adenosine 3'-monophosphate	C10H14N5O7P	level2	C1=NC2=C(C(=N1)N)N=CN2[C@H]3[C@@H]([C@@H]([C@H](O3)CO)OP(=O)(O)O)O	LNQVTSROQXJCDD-KQYNXXCUSA-N	[M]	[M+H]+	2.7	3.1	NA	NA	0.9983	0.7	MS1 + ExpLib Match	[95]	M348T238_[M+H]+	1	TRUE	C01367	3'-AMP	3981.89	3719.43	4223.61	4116.89	3937.26	3714.59	6717.67	1584.09	5096.83	7618.68	17914.8	12699.9	10037.3	19414.6	4126.87	4053.7	3853.07	3230	5977.42	6565.17	6313.53
M348T238_b_POS	348.072	237.7	C00020	L0018	Adenosine monophosphate (AMP)	C10H14N5O7P	level2	C1=NC2=C(C(=N1)N)N=CN2[C@H]3[C@@H]([C@@H]([C@H](O3)COP(=O)(O)O)O)O	UDMBCSSLTHHNCD-KQYNXXCUSA-N	[M]	[M+H]+	2.7	3.1	NA	NA	0.998	0.7	MS1 + ExpLib Match	[95]	M348T238_[M+H]+	1	TRUE	C00020	AMP	3981.89	3719.43	4223.61	4116.89	3937.26	3714.59	6717.67	1584.09	5096.83	7618.68	17914.8	12699.9	10037.3	19414.6	4126.87	4053.7	3853.07	3230	5977.42	6565.17	6313.53
M281T844_POS	281.248	844.4	C01595	L0126	Linoleic acid	C18H32O2	level2	CCCCC/C=C\C/C=C\CCCCCCCC(=O)O	OYHQOLUKZRVURQ-HZJYTTRNSA-N	[M]	[M+H]+	2.7	1.4	NA	NA	0.9386	0.7	MS1 + ExpLib Match	[103]	M281T844_[M+H]+	6	TRUE	C01595	Linoleate	7465.63	8137	9213.91	7319.91	8232.58	1791.44	14019.1	14248.4	9519.55	26657.3	28203.6	27496.2	28056.7	22198.2	2380.61	12274.7	2158.76	8418.15	11698.1	11396.6	12354.2
M464T385_2_POS	464.082	384.9	C03794	L0317	Adenylsuccinic acid	C14H18N5O11P	level2	C1=NC2=C(C(=N1)N[C@@H](CC(=O)O)C(=O)O)N=CN2[C@H]3[C@@H]([C@@H]([C@H](O3)COP(=O)(O)O)O)O	OFBHPPMPBOJXRT-VWJPMABRSA-N	[M]	[M+H]+	2.7	2.1	NA	NA	0.969	0.7	MS1 + ExpLib Match	[111]	M464T385_2_[M+H]+	15	TRUE	C03794	N6-(1,2-Dicarboxyethyl)-AMP	45142.4	44497.3	60961.2	52818.6	41927.8	124446	253384	162954	296251	93136.9	98526.2	89897.5	94513.5	104197	180582	192375	161963	217528	137457	140793	145846
M364T281_POS	364.066	280.5	C00144	L0278	Guanosine 5'-monophosphate (GMP)	C10H14N5O8P	level2	C1=NC2=C(N1[C@H]3[C@@H]([C@@H]([C@H](O3)COP(=O)(O)O)O)O)NC(=NC2=O)N	RQFCJASXJCIDSX-UUOKFMHZSA-N	[M]	[M+H]+	2.7	2.8	NA	NA	0.9961	0.7	MS1 + ExpLib Match	[115]	M364T281_[M+H]+	3	TRUE	C00144	GMP	735.273	754.665	689.412	590.781	588.486	619.832	620.142	517.883	771.717	2876.59	3232.37	4495.5	4570.58	4022.1	692.238	703.941	701.48	725.402	1797.95	1878.64	1865.64
M405T141_POS	405.011	141.5	C00015	L0055	Uridine 5'-diphosphate (UDP)	C9H14N2O12P2	level2	C1=CN(C(=O)NC1=O)[C@H]2[C@@H]([C@@H]([C@H](O2)COP(=O)(O)OP(=O)(O)O)O)O	XCCTYIAWTASOJW-XVFCMESISA-N	[M]	[M+H]+	2.69	3.3	NA	NA	0.9804	0.69	MS1 + ExpLib Match	[1]	M405T141_[M+H]+	1	TRUE	C00015	UDP	30555.8	25356.3	23440.1	26449.1	26419.5	29122.7	39441.6	23803.5	34871.2	38099.9	34712	39230.1	33308.5	33356.7	22239.2	18918.8	29351.8	22338.3	33002.3	7096.91	6509.13
M167T730_POS	167.07	729.7	NA	S0119	Atrolactic acid	C9H10O3	level2	CC(O)(C(O)=O)C1=CC=CC=C1	NWCHELUCVWSRRS-UHFFFAOYSA-N	[M]	[M+H]+	2.69	0.6	NA	NA	0.9084	0.69	MS1 + ExpLib Match	[22]	M167T730_[M+H]+	1	TRUE	NA	NA	2254.32	2642.34	1978.88	2708.65	2304.39	3081.85	2183.99	2465.17	3438.53	1893.92	2628.45	2934.89	2870.6	2705.92	2720.15	2653.54	2214.7	2713.74	2038.89	2462.14	3210.81
M177T127_POS	177.051	126.6	C00438	L0084	N-carbamoyl-L-aspartate	C5H8N2O5	level2	C([C@@H](C(=O)O)NC(=O)N)C(=O)O	HLKXYZVTANABHZ-REOHCLBHSA-N	[M]	[M+H]+	2.69	1.8	NA	NA	0.9437	0.69	MS1 + ExpLib Match	[26]	M177T127_[M+H]+	3	TRUE	C00438	N-Carbamoyl-L-aspartate	508.069	639.095	487.075	777.635	670.013	735.104	924.331	941.347	873.815	409.74	443.252	339.59	581.164	396.903	900.541	1104	928.924	962.967	659.153	486.733	487.628
M444T134_POS	444.033	133.7	C00035	L0062	Guanosine 5'-diphosphate (GDP)	C10H15N5O11P2	level2	C1=NC2=C(N1[C@H]3[C@@H]([C@@H]([C@H](O3)COP(=O)(O)OP(=O)(O)O)O)O)NC(=NC2=O)N	QGWNDRXFNXRZMB-UUOKFMHZSA-N	[M]	[M+H]+	2.69	3.5	NA	NA	0.9956	0.69	MS1 + ExpLib Match	[79]	M444T134_[M+H]+	7	TRUE	C00035	GDP	35432.8	34412.3	37932	31520.8	34950.5	63072.7	56546.6	57672	60208.9	34041.4	33096	31949.6	33123.1	31697.2	45883.2	46312.4	55134.5	47173.2	41554.8	43635.6	46669.6
M444T158_POS	444.033	158.2	C00035	L0062	Guanosine 5'-diphosphate (GDP)	C10H15N5O11P2	level2	C1=NC2=C(N1[C@H]3[C@@H]([C@@H]([C@H](O3)COP(=O)(O)OP(=O)(O)O)O)O)NC(=NC2=O)N	QGWNDRXFNXRZMB-UUOKFMHZSA-N	[M]	[M+H]+	2.69	3.8	NA	NA	0.9981	0.69	MS1 + ExpLib Match	[81]	M444T158_[M+H]+	4	TRUE	C00035	GDP	17630.7	16132.7	19263.2	17161.3	16868.9	40566.3	50042.4	39192.9	40908.6	21895	22426	15217.1	20308.1	18527.7	33409.5	32287.7	42548.2	38637.2	29851.5	33473.2	32037.7
M384T394_POS	384.116	394.3	NA	L0866	Succinyladenosine	C14H17N5O8	level2	C(C(C(=O)O)(NC1=C2C(=NC=N1)N(C=N2)C3(C(C(C(CO)(O3)[H])(O)[H])(O)[H])[H])[H])C(=O)O	VKGZCEJTCKHMRL-VWJPMABRSA-N	[M]	[M+H]+	2.69	2.7	NA	NA	0.972	0.69	MS1 + ExpLib Match	[85]	M384T394_[M+H]+	4	TRUE	NA	NA	16001.3	14510.8	13342	14497.3	15563.8	25678.7	28819.9	26383	27851.7	15166.4	16373.2	13906	14280.6	16482.1	18602	18348	17538	19295.5	18845.1	20827.6	19059.2
M184T99_POS	184.073	99.3	C00588	L0132	Phosphorylcholine	C5H15NO4P	level2	C[N+](C)(C)CCOP(=O)(O)O	YHHSONZFOIEMCP-UHFFFAOYSA-O	[M]	[M]+	2.69	2.4	NA	NA	0.9625	0.69	MS1 + ExpLib Match	[99]	M184T99_[M]+	11	FALSE	C00588	Choline phosphate	250655	260080	287334	257372	252708	334576	330998	348978	297473	231123	257155	200590	230039	232863	366644	386906	317873	377462	262355	282624	260934
M608T130_POS	608.091	129.8	C00043	L0303	UDP-N-acetylglucosamine	C17H27N3O17P2	level2	CC(=O)N[C@@H]1[C@H]([C@@H]([C@H](O[C@@H]1OP(=O)(O)OP(=O)(O)OC[C@@H]2[C@H]([C@H]([C@@H](O2)N3C=CC(=O)NC3=O)O)O)CO)O)O	LFTYTUAZOPRMMI-CFRASDGPSA-N	[M]	[M+H]+	2.69	2.7	NA	NA	0.9684	0.69	MS1 + ExpLib Match	[101]	M608T130_[M+H]+	41	TRUE	C00043;C00203;C01170	UDP-N-acetyl-alpha-D-glucosamine;UDP-N-acetyl-D-galactosamine;UDP-N-acetyl-D-mannosamine	354867	303954	320241	298259	339173	181368	178140	162093	153237	167197	203907	175012	166677	167618	130481	133835	126492	144578	274458	289894	266474
M349T193_POS	349.056	192.8	C00130	L0019	Inosine 5'-monophosphate (IMP)	C10H13N4O8P	level2	C1=NC(=O)C2=C(N1)N(C=N2)[C@H]3[C@@H]([C@@H]([C@H](O3)COP(=O)(O)O)O)O	GRSZFWQUAKGDAV-KQYNXXCUSA-N	[M]	[M+H]+	2.69	3.5	NA	NA	0.9949	0.69	MS1 + ExpLib Match	[104]	M349T193_[M+H]+	6	TRUE	C00130	IMP	3356.93	3798.72	4617.27	4391.43	4822.87	5469.16	15317.4	6505.78	14747.4	9762.22	10533.5	7386.94	7992.59	8563.25	10351.1	11399.4	13607.6	14229.5	8992.5	9731.26	9284.42
M281T417_POS	281.114	417.3	NA	S0167	L-Aspartyl-L-phenylalanine	C13H16N2O5	level2	N[C@@H](CC(O)=O)C(=O)N[C@@H](CC1=CC=CC=C1)C(O)=O	YZQCXOFQZKCETR-UWVGGRQHSA-N	[M]	[M+H]+	2.68	2.4	NA	NA	0.9336	0.68	MS1 + ExpLib Match	[3]	M281T417_[M+H]+	2	TRUE	NA	NA	3242.71	2732.86	6087.05	3097.32	6353.21	4697.59	4766.57	1262.73	4594.4	5130.87	3216.12	5282.67	2077.61	2363.89	4808.46	1602.31	1593.29	1760.49	2187.5	2312.77	5502.41
M189T119_a_POS	189.087	118.6	NA	S0066	alpha-N-Acetyl-L-glutamine	C7H12N2O4	level2	CC(=O)N[C@@H](CCC(N)=O)C(O)=O	KSMRODHGGIIXDV-YFKPBYRVSA-N	[M]	[M+H]+	2.68	0.5	NA	NA	0.8745	0.68	MS1 + ExpLib Match	[17]	M189T119_[M+H]+	4	TRUE	NA	NA	8104.62	7624.6	8871.22	10355.6	8440.33	6479.01	6431.8	7875.38	5514.41	6815.02	5624.45	4512.24	6533.99	8090.52	4889.63	5137.92	4035.65	4861.12	4347.58	6104.72	7237.56
M189T119_b_POS	189.087	118.6	NA	S0265	N-Acetylglutamine	C7H12N2O4	level2	CC(=O)NC(CCC(=O)N)C(=O)O	KSMRODHGGIIXDV-UHFFFAOYSA-N	[M]	[M+H]+	2.68	0.5	NA	NA	0.8728	0.68	MS1 + ExpLib Match	[17]	M189T119_[M+H]+	4	TRUE	NA	NA	8104.62	7624.6	8871.22	10355.6	8440.33	6479.01	6431.8	7875.38	5514.41	6815.02	5624.45	4512.24	6533.99	8090.52	4889.63	5137.92	4035.65	4861.12	4347.58	6104.72	7237.56
M132T208_a_POS	132.101	207.9	C01933	S0209	L-Norleucine	C6H13NO2	level2	CCCCC(N)C(O)=O	LRQKBLKVPFOOQJ-UHFFFAOYSA-N	[M]	[M+H]+	2.68	3.1	NA	NA	0.962	0.68	MS1 + ExpLib Match	[31]	M132T208_[M+H]+	5	TRUE	C01933	L-Norleucine	22344.9	22823.4	19369.3	22082.4	23156.9	13263.3	19393.1	14317.9	20724	20006	25607.1	18851.2	22909.3	22036.6	15439	14923.1	16544	15833.6	19650.8	22685.3	26378.4
M291T99_POS	291.13	99.3	C03406	L0109	Argininosuccinic acid	C10H18N4O6	level2	C(C[C@@H](C(=O)O)N)CN=C(N)N[C@@H](CC(=O)O)C(=O)O	KDZOASGQNOPSCU-WDSKDSINSA-N	[M]	[M+H]+	2.68	1.7	NA	NA	0.9185	0.68	MS1 + ExpLib Match	[36]	M291T99_[M+H]+	4	TRUE	C03406	N-(L-Arginino)succinate	5830.83	5913.54	6027.63	5325.84	5292.44	8608.56	8236.33	8589.43	7237.96	7794.62	8700.8	6247.14	6965.39	8327.07	10976.4	11728.4	9480.17	12286.7	7805.1	7936.44	6125.49
M399T98_2_POS	399.145	97.8	C00019	S0161	S-Adenosylmethionine	C15H22N6O5S	level2	C[S+](CC[C@@H](C(=O)[O-])N)C[C@@H]1[C@H]([C@H]([C@@H](O1)N2C=NC3=C2N=CN=C3N)O)O	MEFKEPWMEQBLKI-AIRLBKTGSA-N	[M]	[M+H]+	2.68	1.5	NA	NA	0.9054	0.68	MS1 + ExpLib Match	[59]	M399T98_2_[M+H]+	15	TRUE	C00019	S-Adenosyl-L-methionine	156088	143927	132669	130086	151992	239075	264882	249871	218282	131592	133332	133959	129587	135588	208356	171324	168650	161174	184828	162920	155903
M132T188_a_POS	132.102	188.2	C01933	S0209	L-Norleucine	C6H13NO2	level2	CCCCC(N)C(O)=O	LRQKBLKVPFOOQJ-UHFFFAOYSA-N	[M]	[M+H]+	2.68	2.6	NA	NA	0.9491	0.68	MS1 + ExpLib Match	[61]	M132T188_[M+H]+	5	TRUE	C01933	L-Norleucine	12373.4	12939.3	13666.6	12588.1	14056.6	8480.85	10182.6	9225.96	12101.3	12070.2	13522.3	12007.7	11945.6	14370.9	9414.05	10023.1	8477.58	8787.98	12476.6	13694.5	14778.3
M404T112_POS	404.027	112.3	C00112	L0063	Cytidine 5'-diphosphate (CDP)	C9H15N3O11P2	level2	C1=CN(C2(C(C(C(COP(O)(=O)OP(O)(O)=O)(O2)[H])(O)[H])(O)[H])[H])C(=NC1=N)O	ZWIADYZPOWUWEW-ZAKLUEHWSA-N	[M]	[M+H]+	2.68	3.6	NA	NA	0.9891	0.68	MS1 + ExpLib Match	[65]	M404T112_[M+H]+	10	TRUE	C00112	CDP	27937.3	27267.1	32302.6	31277.2	29488.3	87922.6	72079.3	81291.7	67756.6	19549.5	22745.1	18545.9	20469.2	21390.5	51711.2	52775.8	51454.2	50179.2	37072.7	41020.7	43634
M118T108_POS	118.086	107.6	C00719	L0010	Betaine	C5H11NO2	level2	C[N+](C)(C)CC(=O)[O-]	KWIUHFFTVRNATP-UHFFFAOYSA-N	[M]	[M+H]+	2.68	4	NA	NA	0.9993	0.68	MS1 + ExpLib Match	[66]	M118T108_[M+H]+	5	TRUE	C00719	Betaine	16311.4	16890	16141.5	15236.3	13661.6	22298.2	24866.1	23293.8	28229.7	13304.4	16922.7	19808.5	14915.3	14382.6	19999.6	21601.5	21649.4	19569.3	20554.2	18031	20959.1
M442T420_POS	442.149	420	C00504	S0086	Folate	C19H19N7O6	level2	C1=CC(=CC=C1C(=O)N[C@@H](CCC(=O)O)C(=O)O)NCC2=CN=C3C(=N2)C(=O)N=C(N3)N	OVBPIULPVIDEAO-LBPRGKRZSA-N	[M]	[M+H]+	2.68	3.7	NA	NA	0.9907	0.68	MS1 + ExpLib Match	[71]	M442T420_[M+H]+	7	TRUE	C00504	Folate	4103.18	5053.51	6394.72	5465.88	5347.14	1350.39	1407.89	1664.93	2015.88	4063.83	4474.26	6942.51	5235.24	5079.92	1772.76	1238.67	1980.64	1282.28	3835.89	4409.01	4171.42
M428T234_a_POS	428.038	233.8	C00054	L0285	Adenosine 3',5'-diphosphate (PAP)	C10H15N5O10P2	level2	C1=NC2=C(C(=N1)N)N=CN2[C@H]3[C@@H]([C@@H]([C@H](O3)COP(=O)(O)O)OP(=O)(O)O)O	WHTCPDAXWFLDIH-KQYNXXCUSA-N	[M]	[M+H]+	2.68	3.5	NA	NA	0.9731	0.68	MS1 + ExpLib Match	[72]	M428T234_[M+H]+	4	TRUE	C00054	Adenosine 3',5'-bisphosphate	19688.7	21490.1	18605.3	17921.6	20198.6	25197.2	23572.2	23237.6	23217.7	22752.8	17749.1	50833	16830.1	17497.1	68809.7	20966.4	22188.8	29428.2	26141.7	24344.5	22815
M335T121_POS	335.065	121.2	C00455	L0039	Nicotinamide ribotide	C11H15N2O8P	level2	C1=CC(=C[N+](=C1)C2(C(C(C(COP(O)([O-])=O)(O2)[H])(O)[H])(O)[H])[H])C(=N)O	DAYLJWODMCOQEW-GQEBFOJWSA-N	[M]	[M+H]+	2.68	3.6	NA	NA	0.9738	0.68	MS1 + ExpLib Match	[74]	M335T121_[M+H]+	1	TRUE	C00455	Nicotinamide D-ribonucleotide	2107.54	1807.05	1738.03	1707.94	1439.9	1338.19	1342.98	1253.28	1138.45	1453.88	1543.59	1701.17	1891.08	1679.03	754.464	630.1	794.837	704.495	1432.32	1613.04	1458.77
M153T136_1_POS	153.041	136.3	C00385	S0078	Xanthine	C5H4N4O2	level2	C1=NC2=C(N1)C(=O)NC(=O)N2	LRFVTYWOQMYALW-UHFFFAOYSA-N	[M]	[M+H]+	2.68	1.4	NA	NA	0.9156	0.68	MS1 + ExpLib Match	[76]	M153T136_1_[M+H]+	2	TRUE	C00385	Xanthine	450.196	522.871	510.146	677.175	681.047	53.6609	73.4695	18.6979	197.859	135.739	372.799	415.421	139.958	128.885	44.3401	65.4196	18.2906	86.5907	803.04	912.804	859.157
M162T105_POS	162.112	104.5	C00318	S0060	L-Carnitine	C7H15NO3	level2	C[N+](C)(C)C[C@@H](CC(=O)[O-])O	PHIQHXFUZVPYII-ZCFIWIBFSA-N	[M]	[M+H]+	2.68	1.4	NA	NA	0.9022	0.68	MS1 + ExpLib Match	[86]	M162T105_[M+H]+	3	TRUE	C00318;C00487;C15025	L-Carnitine;Carnitine;(S)-Carnitine	11648	10898.9	10967.5	11297.5	10882.1	17341.5	17808.4	17631	17433.7	5056.73	5189.99	5906.89	6608.68	5894.47	14258.2	14652.5	15690	13838	13679.7	13795.2	12476
M182T219_b_POS	182.081	219.3	NA	S0258	DL-O-tyrosine	C9H11NO3	level2	NC(CC1=CC=CC=C1O)C(O)=O	WRFPVMFCRNYQNR-UHFFFAOYSA-N	[M]	[M+H]+	2.68	0.9	NA	NA	0.8843	0.68	MS1 + ExpLib Match	[110]	M182T219_[M+H]+	10	TRUE	NA	NA	44618.2	43853.5	42319.9	40803.3	45000.4	29676.7	31757.2	31213	35401.6	38876.8	49699.8	43117.4	41605.2	37546	28267	31753.8	27617.3	28723.3	44698.7	46274.1	47500.5
M484T140_POS	483.994	139.7	C00063	L0076	Cytidine triphosphate (CTP)	C9H16N3O14P3	level2	C1=CN(C(=O)N=C1N)[C@H]2[C@@H]([C@@H]([C@H](O2)COP(=O)(O)OP(=O)(O)OP(=O)(O)O)O)O	PCDQPRRSZKQHHS-XVFCMESISA-N	[M]	[M+H]+	2.67	4.4	NA	NA	0.9918	0.67	MS1 + ExpLib Match	[2]	M484T140_[M+H]+	1	TRUE	C00063	CTP	26425	24676.6	25597.5	23269.4	22701.4	34947.9	25571.6	29736.8	20896.5	20310.4	18778	16316.3	19686.7	16943.1	26081.5	7926.7	23153.1	25513.4	24636.2	22071.6	5474.23
M485T159_POS	484.978	159.5	C00075	L0054	Uridine 5'-triphosphate (UTP)	C9H15N2O15P3	level2	C1=CN(C(=O)NC1=O)[C@H]2[C@@H]([C@@H]([C@H](O2)COP(=O)(O)OP(=O)(O)OP(=O)(O)O)O)O	PGAVKCOVUIYSFO-XVFCMESISA-N	[M]	[M+H]+	2.67	4.5	NA	NA	0.9891	0.67	MS1 + ExpLib Match	[18]	M485T159_[M+H]+	1	TRUE	C00075	UTP	48986.4	62250.7	47682.8	44644.7	39119.6	43768.4	50251.5	52707	39669.9	26978	39862.5	25876.4	113732	59389.2	16768.1	15159.1	46880.6	52020.8	26155	42144.8	40735.6
M243T520_POS	243.088	520.2	C01727	S0293	Lumichrome	C12H10N4O2	level2	CC1=CC2=C(C=C1C)N=C3C(=N2)C(=O)NC(=O)N3	ZJTJUVIJVLLGSP-UHFFFAOYSA-N	[M]	[M+H]+	2.67	1.9	NA	NA	0.894	0.67	MS1 + ExpLib Match	[55]	M243T520_[M+H]+	1	TRUE	C01727	Lumichrome	1053.63	939.25	1126.85	850.146	878.696	784.082	829.804	870.019	691.177	566.153	632.729	470.531	481.241	773.992	629.011	576.792	597.853	702.328	786.19	894.856	953.634
M132T188_b_POS	132.102	188.2	C00407	S0089	L-Isoleucine	C6H13NO2	level2	CC[C@H](C)[C@@H](C(=O)O)N	AGPKZVBTJJNPAG-WHFBIAKZSA-N	[M]	[M+H]+	2.67	2.6	NA	NA	0.9167	0.67	MS1 + ExpLib Match	[61]	M132T188_[M+H]+	5	TRUE	C00407;C06418;C16434;C21092;C21096	L-Isoleucine;D-Isoleucine;Isoleucine;D-allo-Isoleucine;L-allo-Isoleucine	12373.4	12939.3	13666.6	12588.1	14056.6	8480.85	10182.6	9225.96	12101.3	12070.2	13522.3	12007.7	11945.6	14370.9	9414.05	10023.1	8477.58	8787.98	12476.6	13694.5	14778.3
M222T113_POS	222.097	113	C00140	S0068	N-Acetyl-D-glucosamine	C8H15NO6	level2	[H]C(=O)[C@H](NC(C)=O)[C@@H](O)[C@H](O)[C@H](O)CO	MBLBDJOUHNCFQT-LXGUWJNJSA-N	[M]	[M+H]+	2.67	1.1	NA	NA	0.8856	0.67	MS1 + ExpLib Match	[92]	M222T113_[M+H]+	5	TRUE	NA	NA	22469.4	19860.3	24413	22274.1	23008.1	8185.84	8649.06	8165.45	8276.75	12869.4	14017.9	10577.8	13472.1	14305.4	4691.1	4359.58	4030.9	4276.25	13801.1	15270.9	14664.3
M118T122_POS	118.086	121.9	C00183	S0091	L-Valine	C5H11NO2	level2	CC(C)[C@@H](C(=O)O)N	KZSNJWFQEVHDMF-BYPYZUCNSA-N	[M]	[M+H]+	2.67	4	NA	NA	0.966	0.67	MS1 + ExpLib Match	[96]	M118T122_[M+H]+	5	TRUE	C00183;C06417;C16436	L-Valine;D-Valine;Valine	16086.4	14730.1	15893.9	16245.5	15205.8	11368.1	13079.3	12306.6	13605.4	16274.1	15438.8	14702.2	16191.9	14805.9	15795.1	13353.4	13875.8	12978	15045	15116.3	16322.6
M212T106_POS	212.043	106.4	C02305	L0135	Phosphocreatine	C4H10N3O5P	level2	CN(CC(=O)O)/C(=N/P(=O)(O)O)/N	DRBBFCLWYRJSJZ-UHFFFAOYSA-N	[M]	[M+H]+	2.67	0.1	NA	NA	0.8442	0.67	MS1 + ExpLib Match	[97]	M212T106_[M+H]+	15	TRUE	C02305	Phosphocreatine	51002.4	49204.9	55911.4	49453.5	47753.8	94468.3	96910.2	92776.7	88619.9	38801.8	43670.9	34725.9	39220.6	44244.9	84817.2	91790.6	78279.4	84373.6	60014.5	65670.5	61780.8
M123T234_POS	123.055	234	C00153	S0048	Nicotinamide	C6H6N2O	level2	C1=CC(=CN=C1)C(=O)N	DFPAKSUCGFBDDF-UHFFFAOYSA-N	[M]	[M+H]+	2.67	3.8	NA	NA	0.9581	0.67	MS1 + ExpLib Match	[106]	M123T234_[M+H]+	1	TRUE	C00153	Nicotinamide	3729.07	3404.54	3441.27	3627.97	3753.95	4158.91	4458.32	4226.06	4408.01	3153.63	3548.93	2976.37	3161.24	2749.7	3600.59	3613.32	3791.49	3867.41	4051.06	3943.58	4212.56
M281T387_POS	281.114	386.6	NA	S0167	L-Aspartyl-L-phenylalanine	C13H16N2O5	level2	N[C@@H](CC(O)=O)C(=O)N[C@@H](CC1=CC=CC=C1)C(O)=O	YZQCXOFQZKCETR-UWVGGRQHSA-N	[M]	[M+H]+	2.66	2.6	NA	NA	0.9104	0.66	MS1 + ExpLib Match	[10]	M281T387_[M+H]+	10	TRUE	NA	NA	403.043	3039.98	2595.32	3039.4	2660.43	2814.18	3493.73	2449.9	3149.55	775.478	2832.95	908.531	980.255	2542.17	2520.07	2620.46	2859.97	2533.92	1045.67	904.599	518.84
M149T561_POS	149.06	560.8	C00423	S0215	trans-cinnamate	C9H8O2	level2	C1=CC=C(C=C1)/C=C/C(=O)O	WBYWAXJHAXSJNI-VOTSOKGWSA-N	[M]	[M+H]+	2.66	1.5	NA	NA	0.8792	0.66	MS1 + ExpLib Match	[20]	M149T561_[M+H]+	1	TRUE	C00423;C10438	trans-Cinnamate;Cinnamic acid	849.295	958.342	638.965	672.78	1145.72	1119.21	655.246	805.118	687.667	770.071	554.137	833.444	783.494	946.541	779.81	678.336	966.501	747.186	984.017	630.403	731.675
M257T828_POS	257.248	828	C00249	S0135	Palmitic acid	C16H32O2	level2	CCCCCCCCCCCCCCCC(=O)O	IPCSVZSSVZVIGE-UHFFFAOYSA-N	[M]	[M+H]+	2.66	0.9	NA	NA	0.8418	0.66	MS1 + ExpLib Match	[32]	M257T828_[M+H]+	9	TRUE	C00249	Hexadecanoic acid	136362	155010	206146	133737	148124	68921.2	54718.6	87343.7	111207	117260	113852	117907	114276	158247	46739	44608.9	37757.5	48496.3	118439	89918.1	115387
M195T448_POS	195.088	448	C07481	S0354	Caffeine	C8H10N4O2	level2	CN1C=NC2=C1C(=O)N(C(=O)N2C)C	RYYVLZVUVIJVGH-UHFFFAOYSA-N	[M]	[M+H]+	2.66	0.4	NA	NA	0.8297	0.66	MS1 + ExpLib Match	[37]	M195T448_[M+H]+	1	TRUE	C07481	Caffeine	1263.95	1656.12	343.309	1258.04	659.351	368.864	484.932	680.005	2073.04	658.342	1986.22	5076.89	1712.81	934.727	621.712	785.847	1265.85	846.428	1271.18	1668.01	1503.97
M182T134_b_POS	182.081	134.4	NA	S0258	DL-O-tyrosine	C9H11NO3	level2	NC(CC1=CC=CC=C1O)C(O)=O	WRFPVMFCRNYQNR-UHFFFAOYSA-N	[M]	[M+H]+	2.66	0.9	NA	NA	0.8558	0.66	MS1 + ExpLib Match	[51]	M182T134_[M+H]+	11	TRUE	NA	NA	66192	53541.4	57875.1	56761.4	64642.7	44325.5	45026.6	42706.3	48071.3	54018.4	59985.6	62808.7	57128.1	59567.8	41914.7	37560.5	39180.7	41027	80489.2	65578.9	75045.4
M148T99_POS	148.06	99.3	C00025	S0056	L-Glutamate	C5H9NO4	level2	C(CC(=O)O)[C@@H](C(=O)O)N	WHUUTDBJXJRKMK-VKHMYHEASA-N	[M]	[M+H]+	2.66	1.6	NA	NA	0.8712	0.66	MS1 + ExpLib Match	[84]	M148T99_[M+H]+	18	TRUE	C00025;C00217;C00302	L-Glutamate;D-Glutamate;Glutamate	70280.3	72007.3	83457.4	71377.1	68799.8	72135.2	76261.3	84645.7	65747	74411.8	82462.7	64791.4	79402.7	75774.3	75827	83724.9	65419.5	92017.2	69994	75816.9	68202
M489T112_2_POS	489.115	112.1	C00307	S0241	Cytidine 5'-diphosphocholine (CDP-choline)	C14H26N4O11P2	level2	C[N+](C)(C)CCOP(=O)([O-])OP(=O)(O)OC[C@@H]1[C@H]([C@H]([C@@H](O1)N2C=CC(=NC2=O)N)O)O	RZZPDXZPRHQOCG-OJAKKHQRSA-N	[M]	[M+H]+	2.66	1.6	NA	NA	0.882	0.66	MS1 + ExpLib Match	[105]	M489T112_2_[M+H]+	28	TRUE	C00307	CDP-choline	203766	193092	260109	235060	216696	362223	515837	355394	424986	364691	350314	277429	376670	381221	420601	349357	384813	315073	321900	319206	342793
M257T862_POS	257.248	862	C00249	S0135	Palmitic acid	C16H32O2	level2	CCCCCCCCCCCCCCCC(=O)O	IPCSVZSSVZVIGE-UHFFFAOYSA-N	[M]	[M+H]+	2.66	0.2	NA	NA	0.8362	0.66	MS1 + ExpLib Match	[109]	M257T862_[M+H]+	4	TRUE	C00249	Hexadecanoic acid	36092.4	37977.1	29174.3	28086.8	34187.3	23213.1	31416.4	30444.9	29757.6	53574.4	41227	45330.1	39404.8	29601.4	30347.9	25549.9	40117.1	37138.5	37136	39496.4	38504.8
M177T387_POS	177.102	387.2	C00780	S0123	Serotonin	C10H12N2O	level2	C1=CC2=C(C=C1O)C(=CN2)CCN	QZAYGJVTTNCVMB-UHFFFAOYSA-N	[M]	[M+H]+	2.66	0.4	NA	NA	0.8407	0.66	MS1 + ExpLib Match	[118]	M177T387_[M+H]+	5	TRUE	C00780	Serotonin	2589.51	2697.65	2839.98	2269.58	2681.35	2487.47	3010.15	2461.82	2553.28	1293.62	1261.92	1186.43	1448.21	1611.72	4469.2	4159.84	4267.5	4025.01	2684.48	2750.62	2703.55
M255T836_2_POS	255.232	835.9	C08362	L0166	cis-9-Palmitoleic acid	C16H30O2	level2	CCCCCC/C=C\CCCCCCCC(=O)O	SECPZKHBENQXJG-FPLPWBNLSA-N	[M]	[M+H]+	2.66	0.8	NA	NA	0.8555	0.66	MS1 + ExpLib Match	[120]	M255T836_2_[M+H]+	7	TRUE	C08362	(9Z)-Hexadecenoic acid	5164.67	5834.04	3221.54	9141.37	2579.26	3119.94	2732.21	1529.37	3173.04	7230.7	10508.2	15792.1	11969.7	5398.58	5376.14	2265.11	5600.66	4326.99	5844.11	5798.31	5809.34
M746T148_POS	746.102	148.5	C00005	L0020	Reduced nicotinamide adenine dinucleotide phosphate (NADPH)	C21H30N7O17P3	level2	NC(=O)C1=CN(C=CC1)[C@H]1O[C@@H](COP(O)(=O)OP(O)(=O)OC[C@@H]2O[C@@H]([C@@H](OP(O)(O)=O)[C@H]2O)N2C=NC3=C(N)N=CN=C23)[C@H](O)[C@@H]1O	ACFIXJIJDZMPPO-NCHANQSKSA-N	[M]	[M+H]+	2.65	4.5	NA	NA	0.959	0.65	MS1 + ExpLib Match	[8]	M746T148_[M+H]+	2	TRUE	C00005;C20745	NADPH;alpha-NADPH	3051.23	6920.65	21958.9	9022.24	14283.6	33050.8	9998.58	19373.5	12556.1	4033.84	6357.76	4231.16	5317.84	4195.17	15069	19579.2	10293.6	16905.5	3138.58	1671.19	1891.24
M134T127_a_POS	134.044	126.8	C00049	S0053	L-Aspartate	C4H7NO4	level2	C([C@@H](C(=O)O)N)C(=O)O	CKLJMWTZIZZHCS-REOHCLBHSA-N	[M]	[M+H]+	2.65	3	NA	NA	0.9046	0.65	MS1 + ExpLib Match	[24]	M134T127_[M+H]+	1	TRUE	C00049;C00402;C16433	L-Aspartate;D-Aspartate;Aspartate	711.899	340.751	209.827	468.853	416.34	517.665	623.431	581.397	652.168	680.985	447.264	460.059	470.626	511.463	906.373	776.532	698.826	809.9	471.203	592.98	404.285
M134T127_b_POS	134.044	126.8	C00402	S0352	D-Aspartic acid	C4H7NO4	level2	C(C(C(=O)O)N)C(=O)O	CKLJMWTZIZZHCS-UHFFFAOYSA-N	[M]	[M+H]+	2.65	3	NA	NA	0.9025	0.65	MS1 + ExpLib Match	[24]	M134T127_[M+H]+	1	TRUE	C00049;C00402;C16433	L-Aspartate;D-Aspartate;Aspartate	711.899	340.751	209.827	468.853	416.34	517.665	623.431	581.397	652.168	680.985	447.264	460.059	470.626	511.463	906.373	776.532	698.826	809.9	471.203	592.98	404.285
M428T131_b_POS	428.037	130.8	C00008	L0053	Adenosine 5'-diphosphate (ADP)	C10H15N5O10P2	level2	C1=NC2=C(C(=N1)N)N=CN2[C@H]3[C@@H]([C@@H]([C@H](O3)COP(=O)(O)OP(=O)(O)O)O)O	XTWYTFMLZFPYCI-KQYNXXCUSA-N	[M]	[M+H]+	2.65	1.2	NA	NA	0.8428	0.65	MS1 + ExpLib Match	[33]	M428T131_[M+H]+	16	TRUE	C00008	ADP	255572	229718	277234	243589	256908	423185	393729	439970	389553	240824	258699	248970	228495	238743	401808	381682	386076	417913	335262	442845	373273
M308T133_3_POS	308.091	133.2	C00051	L0006	Glutathione	C10H17N3O6S	level2	C(CC(=O)N[C@@H](CS)C(=O)NCC(=O)O)[C@@H](C(=O)O)N	RWSXRVCMGQZWBV-WDSKDSINSA-N	[M]	[M+H]+	2.65	0.9	NA	NA	0.838	0.65	MS1 + ExpLib Match	[63]	M308T133_3_[M+H]+	20	TRUE	C00051	Glutathione	939883	796188	846767	704073	807116	716602	725290	785019	754941	938514	984776	928245	922981	923834	814959	756238	724284	717971	884745	961948	1.0466e+06
M359T868_POS	359.315	868.5	NA	L0413	1-Stearoyl-sn-glycerol	C21H42O4	level2	[H][C@](O)(CO)COC(=O)CCCCCCCCCCCCCCCCC	VBICKXHEKHSIBG-FQEVSTJZSA-N	[M]	[M+H]+	2.65	0.3	NA	NA	0.8164	0.65	MS1 + ExpLib Match	[68]	M359T868_[M+H]+	22	TRUE	NA	NA	2.26402e+06	3.31613e+06	3.18212e+06	2.68011e+06	2.63825e+06	1.14068e+06	1.02347e+06	1.48366e+06	1.16602e+06	2.26271e+06	3.1293e+06	2.27867e+06	2.4087e+06	2.73579e+06	851096	822684	698545	759038	1.93798e+06	1.72255e+06	1.67346e+06
M508T161_POS	508.004	161.3	C00002	L0067	Adenosine 5'-triphosphate (ATP)	C10H16N5O13P3	level2	C1=NC2=C(C(=N1)N)N=CN2[C@H]3[C@@H]([C@@H]([C@H](O3)COP(=O)(O)OP(=O)(O)OP(=O)(O)O)O)O	ZKHQWZAMYRWXGA-KQYNXXCUSA-N	[M]	[M+H]+	2.64	1.5	NA	NA	0.8371	0.64	MS1 + ExpLib Match	[5]	M508T161_[M+H]+	21	TRUE	C00002	ATP	1.2508e+06	1.42138e+06	1.206e+06	1.29768e+06	1.5209e+06	1.267e+06	860399	1.49142e+06	878137	744196	1.11098e+06	748020	426743	1.16887e+06	1.75558e+06	1.61228e+06	1.14969e+06	1.12137e+06	1.04328e+06	1.03372e+06	2.10226e+06
M137T205_POS	137.046	204.5	C00262	S0012	Hypoxanthine	C5H4N4O	level2	C1=NC2=C(N1)C(=O)N=CN2	FDGQSTZJBFJUBT-UHFFFAOYSA-N	[M]	[M+H]+	2.64	1.2	NA	NA	0.8122	0.64	MS1 + ExpLib Match	[12]	M137T205_[M+H]+	3	TRUE	C00262	Hypoxanthine	17446.3	17672.9	18559.4	17509.2	19953.7	3897.16	24551	6005.55	22320.5	19115.3	44547.1	20125.5	21583.4	55580.4	18044	14927.3	19841.2	19243.2	18949.4	32575.9	21599.3
M500T591_a_POS	500.306	591.4	C05463	S0318	Taurodeoxycholic acid	C26H45NO6S	level2	[H][C@@]1(CC[C@@]2([H])[C@]3([H])CC[C@]4([H])C[C@H](O)CC[C@]4(C)[C@@]3([H])C[C@H](O)[C@]12C)[C@H](C)CCC(=O)NCCS(O)(=O)=O	AWDRATDZQPNJFN-VAYUFCLWSA-N	[M]	[M+H]+	2.64	4.3	NA	NA	0.9281	0.64	MS1 + ExpLib Match	[60]	M500T591_[M+H]+	3	TRUE	C05463	Taurodeoxycholate	3818.7	2463.66	4817.2	2848.22	2913.74	1593.4	2290	1358.58	1734.32	2494.22	3393.03	4155.87	3439.66	3284.93	2237.39	1694.1	1671.79	1978.12	2707.82	2585.71	3045.26
M203T106_POS	203.15	105.7	C03626	S0113	NG,NG-dimethyl-L-arginine(ADMA)	C8H18N4O2	level2	CN(C)C(=NCCC[C@@H](C(=O)O)N)N	YDGMGEXADBMOMJ-LURJTMIESA-N	[M]	[M+H]+	2.64	1.1	NA	NA	0.8205	0.64	MS1 + ExpLib Match	[80]	M203T106_[M+H]+	2	TRUE	C03626	NG,NG-Dimethyl-L-arginine	4721.33	3957.37	4324.01	3995.78	4150.99	2875.47	3344.86	3117.3	3808.49	4699.48	5161.37	4867.21	5484.95	5498.17	2826.8	2770.11	3851.38	2899.12	4105.83	4321	4603.66
M132T134_a_POS	132.101	133.8	C01933	S0209	L-Norleucine	C6H13NO2	level2	CCCCC(N)C(O)=O	LRQKBLKVPFOOQJ-UHFFFAOYSA-N	[M]	[M+H]+	2.64	2.9	NA	NA	0.87	0.64	MS1 + ExpLib Match	[107]	M132T134_[M+H]+	5	TRUE	C01933	L-Norleucine	42890.1	36177.8	37940.9	35771.9	45656.8	24863.2	27503.6	24623.7	31229.9	40471.7	41407.5	43798.2	44268.3	43842.6	30812.7	28319.2	25900.3	28490.5	43377.9	45259	46328.5
M276T114_POS	276.156	113.6	NA	L0879	D-gamma-Glutamyl-L-lysine	C11H21N3O5	level2	C(CCN)CC(C(=O)O)NC(=O)CCC(C(=O)O)N	LNLLNTMHVMIMOG-SFYZADRCSA-N	[M]	[M+H]+	2.63	2.2	NA	NA	0.8266	0.63	MS1 + ExpLib Match	[29]	M276T114_[M+H]+	4	TRUE	NA	NA	876.636	998.706	1012.57	895.955	982.785	2180.33	2239.56	2295.29	2696.11	1983.15	2044.17	1890.05	1868.7	2340.03	1617.56	1569.39	1680.39	1964.66	1556.98	1937.69	2129.76
M149T507_POS	149.044	507.5	C01114	S0397	L-Arabinono-1,4-lactone	C5H8O5	level2	C([C@H]1[C@@H]([C@H](C(=O)O1)O)O)O	CUOKHACJLGPRHD-YVZJFKFKSA-N	[M]	[M+H]+	2.63	1.6	NA	NA	0.8099	0.63	MS1 + ExpLib Match	[45]	M149T507_[M+H]+	1	TRUE	C00652;C01114;C02753;C02994	D-Arabinono-1,4-lactone;L-Arabinono-1,4-lactone;D-Xylono-1,4-lactone;L-Xylono-1,4-lactone	16430	16326.6	17572.7	16911.4	16497.6	15553.8	14757.2	14799	14776.4	17191.2	16568	16607.5	16350.8	15347.7	16264.7	15975.5	15840.3	16292.7	2179.81	2196.47	2630.13
M500T591_b_POS	500.306	591.4	C05465	S0245	Taurochenodeoxycholate	C26H45NO6S	level2	C[C@H](CCC(=O)NCCS(=O)(=O)O)[C@H]1CC[C@@H]2[C@@]1(CC[C@H]3[C@H]2[C@@H](C[C@H]4[C@@]3(CC[C@H](C4)O)C)O)C	BHTRKEVKTKCXOH-BJLOMENOSA-N	[M]	[M+H]+	2.63	4.3	NA	NA	0.9043	0.63	MS1 + ExpLib Match	[60]	M500T591_[M+H]+	3	TRUE	C05465;C16868	Taurochenodeoxycholate;Tauroursodeoxycholic acid	3818.7	2463.66	4817.2	2848.22	2913.74	1593.4	2290	1358.58	1734.32	2494.22	3393.03	4155.87	3439.66	3284.93	2237.39	1694.1	1671.79	1978.12	2707.82	2585.71	3045.26
M428T234_b_POS	428.038	233.8	C00008	L0053	Adenosine 5'-diphosphate (ADP)	C10H15N5O10P2	level2	C1=NC2=C(C(=N1)N)N=CN2[C@H]3[C@@H]([C@@H]([C@H](O3)COP(=O)(O)OP(=O)(O)O)O)O	XTWYTFMLZFPYCI-KQYNXXCUSA-N	[M]	[M+H]+	2.63	3.5	NA	NA	0.8737	0.63	MS1 + ExpLib Match	[72]	M428T234_[M+H]+	4	TRUE	C00008	ADP	19688.7	21490.1	18605.3	17921.6	20198.6	25197.2	23572.2	23237.6	23217.7	22752.8	17749.1	50833	16830.1	17497.1	68809.7	20966.4	22188.8	29428.2	26141.7	24344.5	22815
M583T658_POS	583.258	657.8	C00500	L0333	Biliverdin	C33H34N4O6	level2	C=CC1=C(C)C(NC1=CC2=C(C)C(CCC(=O)O)=C(C=C3C(CCC(=O)O)=C(C)C(C=C4C(C)=C(C=C)C(N4)=O)=N3)N2)=O	QBUVFDKTZJNUPP-UHFFFAOYSA-N	[M]	[M+H]+	2.63	5	NA	NA	0.9212	0.63	MS1 + ExpLib Match	[83]	M583T658_[M+H]+	2	FALSE	NA	NA	1991.11	2042.82	1981.28	2122.45	2208	1818.12	2644	2049.06	2678.29	1267.76	1383.28	1630.26	1683.9	1755.29	2436.18	2206.04	2563.65	2687.19	2391.41	2565.08	2674.82
M484T123_POS	483.994	123	C00063	L0076	Cytidine triphosphate (CTP)	C9H16N3O14P3	level2	C1=CN(C(=O)N=C1N)[C@H]2[C@@H]([C@@H]([C@H](O2)COP(=O)(O)OP(=O)(O)OP(=O)(O)O)O)O	PCDQPRRSZKQHHS-XVFCMESISA-N	[M]	[M+H]+	2.62	3.7	NA	NA	0.8538	0.62	MS1 + ExpLib Match	[14]	M484T123_[M+H]+	9	TRUE	C00063	CTP	105060	227584	253043	179356	161538	229141	152646	229473	147869	54002.9	114639	58829.5	53633.7	79901	208447	177458	158489	194314	92142.7	153882	155969
M132T208_b_POS	132.101	207.9	C00407	S0089	L-Isoleucine	C6H13NO2	level2	CC[C@H](C)[C@@H](C(=O)O)N	AGPKZVBTJJNPAG-WHFBIAKZSA-N	[M]	[M+H]+	2.62	3.1	NA	NA	0.85	0.62	MS1 + ExpLib Match	[31]	M132T208_[M+H]+	5	TRUE	C00407;C06418;C16434;C21092;C21096	L-Isoleucine;D-Isoleucine;Isoleucine;D-allo-Isoleucine;L-allo-Isoleucine	22344.9	22823.4	19369.3	22082.4	23156.9	13263.3	19393.1	14317.9	20724	20006	25607.1	18851.2	22909.3	22036.6	15439	14923.1	16544	15833.6	19650.8	22685.3	26378.4
M732T891_POS	731.601	891.4	NA	L0095	Sphingomyelin (d18:1/18:0)	C41H83N2O6P	level2	[H]\C(CCCCCCCCCCCCC)=C(\[H])[C@@]([H])(O)[C@]([H])(COP([O-])(=O)OCC[N+](C)(C)C)N=C(O)CCCCCCCCCCCCCCCCC	LKQLRGMMMAHREN-YJFXYUILSA-N	[M]	[M+H]+	2.62	7.6	NA	NA	0.9865	0.62	MS1 + ExpLib Match	[34]	M732T891_[M+H]+	3	TRUE	NA	NA	1236.21	1279.06	582.263	848.454	1766.29	1482.37	1760.26	639.868	793.59	1810.76	1563.46	4293.95	1486.19	1479.19	2038.29	432.149	1834.78	1147.14	1420.07	1852.41	1516.73
M590T189_POS	590.093	189.4	C00325	L0383	GDP-L-Fucose	C16H25N5O15P2	level2	C[C@@H]1OC(OP(O)(=O)OP(O)(=O)OC[C@H]2O[C@H]([C@H](O)[C@@H]2O)N2C=NC3=C2N=C(N)NC3=O)[C@@H](O)[C@H](O)[C@@H]1O	LQEBEXMHBLQMDB-QIXZNPMTSA-N	[M]	[M+H]+	2.62	5.1	NA	NA	0.9059	0.62	MS1 + ExpLib Match	[91]	M590T189_[M+H]+	4	TRUE	C00325;C02977;C03117;C05386	GDP-L-fucose;GDP-6-deoxy-D-talose;GDP-6-deoxy-D-mannose;GDP-6-deoxy-L-mannose	2478.08	2523.27	2381.05	2352.33	2275.91	3182.3	3318.69	3186.14	3259.96	2006.12	2086.66	1836.94	2003.42	2350.49	2495.2	2367.51	2426.76	2319.91	3017.41	2976.41	2736.2
M132T134_b_POS	132.101	133.8	C00407	S0089	L-Isoleucine	C6H13NO2	level2	CC[C@H](C)[C@@H](C(=O)O)N	AGPKZVBTJJNPAG-WHFBIAKZSA-N	[M]	[M+H]+	2.62	2.9	NA	NA	0.8285	0.62	MS1 + ExpLib Match	[107]	M132T134_[M+H]+	5	TRUE	C00407;C06418;C16434;C21092;C21096	L-Isoleucine;D-Isoleucine;Isoleucine;D-allo-Isoleucine;L-allo-Isoleucine	42890.1	36177.8	37940.9	35771.9	45656.8	24863.2	27503.6	24623.7	31229.9	40471.7	41407.5	43798.2	44268.3	43842.6	30812.7	28319.2	25900.3	28490.5	43377.9	45259	46328.5
M666T385_POS	666.135	384.9	C00004	L0085	Reduced nicotinamide adenine dinucleotide (NADH)	C21H29N7O14P2	level2	C1C=CN(C=C1C(=O)N)[C@H]2[C@@H]([C@@H]([C@H](O2)COP(=O)(O)OP(=O)(O)OC[C@@H]3[C@H]([C@H]([C@@H](O3)N4C=NC5=C4N=CN=C5N)O)O)O)O	BOPGDPNILDQYTO-NNYOXOHSSA-N	[M]	[M+H]+	2.62	4.7	NA	NA	0.8867	0.62	MS1 + ExpLib Match	[117]	M666T385_[M+H]+	12	TRUE	C00004;C20744	NADH;alpha-NADH	35192.6	31673.2	35311.4	35937.9	33284.1	18605.9	22649.9	19265.8	26162.5	19337.2	22408.8	21972.3	23723.2	24199.1	18459	16437	18067.6	17622.5	33427.5	33217.9	32477.9
M450T640_a_POS	450.323	640.1	C05466	S0244	Glycochenodeoxycholate	C26H43NO5	level2	C[C@H](CCC(=O)NCC(=O)O)[C@H]1CC[C@@H]2[C@@]1(CC[C@H]3[C@H]2[C@@H](C[C@H]4[C@@]3(CC[C@H](C4)O)C)O)C	GHCZAUBVMUEKKP-GYPHWSFCSA-N	[M]	[M+H]+	2.61	3.6	NA	NA	0.8348	0.61	MS1 + ExpLib Match	[9]	M450T640_[M+H]+	2	TRUE	C05466	Glycochenodeoxycholate	6819.74	4857.95	5495.44	4773.22	6994.21	2474.8	2559.37	2324.24	3322.52	4102.11	4796.61	7820.24	7519.84	8189.35	3044.54	2343.18	2407.91	2414.58	3683.75	4220.05	6735.01
M778T591_POS	777.698	591.5	C01829	L0260	L-Thyroxine	C15H11I4NO4	level2	C1=C(C=C(C(=C1I)OC2=CC(=C(C(=C2)I)O)I)I)C[C@@H](C(=O)O)N	XUIIKFGFIJCVMT-LBPRGKRZSA-N	[M]	[M+H]+	2.61	5.7	NA	NA	0.9185	0.61	MS1 + ExpLib Match	[75]	M778T591_[M+H]+	1	FALSE	C01829	Thyroxine	1594.75	1773.29	1754.99	1503.62	1859.74	1213.44	1220.4	976.872	1244.95	1278.7	1660.88	1696.54	1490.4	1812.27	971.994	753.701	986.118	945.973	1478.84	1568.77	1682.22
M746T385_1_POS	746.102	385.5	C00005	L0020	Reduced nicotinamide adenine dinucleotide phosphate (NADPH)	C21H30N7O17P3	level2	NC(=O)C1=CN(C=CC1)[C@H]1O[C@@H](COP(O)(=O)OP(O)(=O)OC[C@@H]2O[C@@H]([C@@H](OP(O)(O)=O)[C@H]2O)N2C=NC3=C(N)N=CN=C23)[C@H](O)[C@@H]1O	ACFIXJIJDZMPPO-NCHANQSKSA-N	[M]	[M+H]+	2.61	5.2	NA	NA	0.8901	0.61	MS1 + ExpLib Match	[116]	M746T385_1_[M+H]+	9	TRUE	C00005;C20745	NADPH;alpha-NADPH	14332	14686.8	18148.9	13773.6	15688	26524.2	28838.1	26582.2	23797.7	9375.65	12024.2	10618.7	10428.3	9094.92	23513	26827	22302	28843.1	20198.1	20502.1	19753.4
M450T640_b_POS	450.323	640.1	C05464	L0371	Glycodeoxycholic acid	C26H43NO5	level2	C[C@H](CCC(=O)NCC(=O)O)[C@H]1CC[C@@H]2[C@@]1([C@H](C[C@H]3[C@H]2CC[C@H]4[C@@]3(CC[C@H](C4)O)C)O)C	WVULKSPCQVQLCU-BUXLTGKBSA-N	[M]	[M+H]+	2.6	3.6	NA	NA	0.8152	0.6	MS1 + ExpLib Match	[9]	M450T640_[M+H]+	2	TRUE	C05464	Glycodeoxycholate	6819.74	4857.95	5495.44	4773.22	6994.21	2474.8	2559.37	2324.24	3322.52	4102.11	4796.61	7820.24	7519.84	8189.35	3044.54	2343.18	2407.91	2414.58	3683.75	4220.05	6735.01
M613T234_POS	613.162	234.4	C00127	L0008	Glutathione disulfide	C20H32N6O12S2	level2	C(CC(=O)N[C@@H](CSSC[C@@H](C(=O)NCC(=O)O)NC(=O)CC[C@@H](C(=O)O)N)C(=O)NCC(=O)O)[C@@H](C(=O)O)N	YPZRWBKMTBYPTK-BJDJZHNGSA-N	[M]	[M+H]+	2.58	4.5	NA	NA	0.8111	0.58	MS1 + ExpLib Match	[38]	M613T234_[M+H]+	14	TRUE	C00127	Glutathione disulfide	29488.5	32975.5	37643.5	27799.8	32465.8	18623	15350.2	15779.6	15484.4	25156	24855.6	25930.6	27339.7	30892.4	16993.1	27164.3	16183.1	18280.2	28717.1	36574.7	36635.6
M786T413_POS	786.168	413.4	C00016	L0043	Flavin adenine dinucleotide (FAD)	C27H33N9O15P2	level2	CC1=CC2=C(C=C1C)N(C3=NC(=O)NC(=O)C3=N2)C[C@@H]([C@@H]([C@@H](COP(=O)(O)OP(=O)(O)OC[C@@H]4[C@H]([C@H]([C@@H](O4)N5C=NC6=C5N=CN=C6N)O)O)O)O)O	VWWQXMAJTJZDQX-UYBVJOGSSA-N	[M]	[M+H]+	2.58	4.7	NA	NA	0.8208	0.58	MS1 + ExpLib Match	[64]	M786T413_[M+H]+	13	TRUE	C00016	FAD	21602.6	18094.6	20843	20461.6	20550.8	20116	22867.3	21907.5	20713.3	16804.5	19354.5	16238	19447.7	19350	17843.3	18853.5	17240.8	19359	20332.1	23087.2	23812.1
M744T133_POS	744.087	133.3	C00006	L0042	Nicotinamide adenine dinucleotide phosphate (NADP)	C21H29N7O17P3	level2	C1=CC(=C[N+](=C1)[C@H]2[C@@H]([C@@H]([C@H](O2)COP(=O)(O)OP(=O)(O)OC[C@@H]3[C@H]([C@H]([C@@H](O3)N4C=NC5=C4N=CN=C5N)OP(=O)(O)O)O)O)O)C(=O)N	XJLXINKUBYWONI-NNYOXOHSSA-O	[M]	[M]+	2.57	5	NA	NA	0.8124	0.57	MS1 + ExpLib Match	[53]	M744T133_[M]+	7	FALSE	C00006	NADP+	28619.7	26359.3	23661.2	25848.6	25466	20447.4	17148	20869.3	18463.1	22545	20816.8	24130.4	27561	28858.2	19024.6	20835	20393.9	15903.5	21655.3	24160.7	26446.4
M217T117_POS	217.118	117.2	C15700	NA	gamma-Glutamyl-gamma-aminobutyraldehyde	C9H16N2O4	level3.1	O=CCCCNC(=O)CC[C@@H](C(=O)O)N	JZNLEPLZUABCSQ-ZETCQYMHSA-N	[M]	[M+H]+	1.98	0.5	NA	0.1	0.9747	0.98	metAnnotation	[165]	M217T117_[M+H]+	1	TRUE	C15700	gamma-Glutamyl-gamma-aminobutyraldehyde	853.124	829.167	781.877	574.704	828.13	559	607.608	579.808	540.406	1363.73	1417.06	1717.98	1352.3	1600.39	473.576	634.821	906.222	654.427	849.748	821.867	1005.06
M223T691_POS	223.097	690.5	C20225	NA	Coniferyl acetate	C12H14O4	level3.1	COc1cc(/C=C/COC(=O)C)ccc1O	XLZFUNZRKIQHOL-ONEGZZNKSA-N	[M]	[M+H]+	1.96	0.2	NA	3.2	0.9816	0.96	metAnnotation	[162]	M223T691_[M+H]+	10	TRUE	C20225	Coniferyl acetate	4184.7	4221.24	2807.14	1169.33	2089.69	4132.36	1843.19	4241.46	1516.11	1254.84	2335.35	2367.78	1212.23	2986.26	4895.42	1956.71	1821.05	2740.8	2143.57	2656.16	2204.61
M298T767_POS	298.275	766.6	C04056	NA	9-cis,11-trans-Octadecadienoate	C18H32O2	level3.1	CCCCCC/C=C/C=C\CCCCCCCC(=O)O	JBYXPOFIGCOSSB-GOJKSUSPSA-N	[M]	[M+NH4]+	1.93	1.5	NA	4.4	0.9794	0.93	metAnnotation	[159]	M298T767_[M+NH4]+	8	TRUE	C04056	9-cis,11-trans-Octadecadienoate	2581.54	3210.51	3080.19	3232.97	3072.97	1979.69	2342.47	1595.89	2259.06	3429	3337.25	3165.87	3122.74	2998.37	2545.82	1799.8	2453.26	1882.54	2830.74	3368.96	3742.99
M427T208_a_POS	427.11	207.9	KeggExd098676	NA	NA	C16H20N4O11	level3.2	c1c2c(nc(n1)O)n(cn2)[C@H]1[C@@H]([C@@H]([C@@H](CO)O1)O)OC1C(C(C(C(C(=O)O)O1)O)O)O	BRSZHFPGAUMMDA-FLKFJNQUSA-N	[M]	[M-H2O+H]+	1.92	1	NA	7.2	1	0.92	metAnnotation	[128]	M427T208_[M-H2O+H]+	2	FALSE	NA	NA	3744.29	2563.68	3390.66	3711.45	1273.46	83.5078	1289.26	385.185	897.432	3798.05	3676.64	4244.48	4648.03	3774.7	1082.77	850.576	1315.06	979.31	44.2441	23.752	60.1863
M427T208_b_POS	427.11	207.9	KeggExd098675	NA	NA	C16H20N4O11	level3.2	c1c2c(nc(n1)O)n(cn2)[C@H]1[C@@H]([C@@H]([C@@H](COC2C(C(C(C(C(=O)O)O2)O)O)O)O1)O)O	OVFQZMHBNVAATC-GZCLDFAISA-N	[M]	[M-H2O+H]+	1.92	1	NA	7.5	1	0.92	metAnnotation	[128]	M427T208_[M-H2O+H]+	2	FALSE	NA	NA	3744.29	2563.68	3390.66	3711.45	1273.46	83.5078	1289.26	385.185	897.432	3798.05	3676.64	4244.48	4648.03	3774.7	1082.77	850.576	1315.06	979.31	44.2441	23.752	60.1863
M313T739_a_POS	313.236	738.6	C14831	NA	8(R)-HPODE	C18H32O4	level3.1	CCCCC/C=C\C/C=C\[C@@H](CCCCCCC(=O)O)OO	RGJSGXNKRWWCOQ-QMEIEYGNSA-N	[M]	[M+H]+	1.9	3.8	NA	0.5	0.9388	0.9	metAnnotation	[205]	M313T739_[M+H]+	5	TRUE	C14831	8(R)-HPODE	97.018	1199.75	574.745	169.563	396.453	920.646	515.37	283.648	3305.71	166.785	200.275	77.1708	143.461	1462.56	302.215	2993.96	1254.48	343.223	7374.21	7297.98	7772.52
M313T739_b_POS	313.236	738.6	C14827	NA	9(S)-HPODE	C18H32O4	level3.1	CCCCC/C=C\C=C\[C@H](CCCCCCCC(=O)O)OO	JGUNZIWGNMQSBM-UINYOVNOSA-N	[M]	[M+H]+	1.9	3.8	NA	0.7	0.9388	0.9	metAnnotation	[205]	M313T739_[M+H]+	5	TRUE	C14827	9(S)-HPODE	97.018	1199.75	574.745	169.563	396.453	920.646	515.37	283.648	3305.71	166.785	200.275	77.1708	143.461	1462.56	302.215	2993.96	1254.48	343.223	7374.21	7297.98	7772.52
M313T739_c_POS	313.236	738.6	C04717	NA	(9Z,11E)-(13S)-13-Hydroperoxyoctadeca-9,11-dienoic acid	C18H32O4	level3.1	CCCCC[C@@H](/C=C/C=C\CCCCCCCC(=O)O)OO	JDSRHVWSAMTSSN-IRQZEAMPSA-N	[M]	[M+H]+	1.9	3.8	NA	0.8	0.9388	0.9	metAnnotation	[205]	M313T739_[M+H]+	5	TRUE	C04717	(9Z,11E)-(13S)-13-Hydroperoxyoctadeca-9,11-dienoic acid	97.018	1199.75	574.745	169.563	396.453	920.646	515.37	283.648	3305.71	166.785	200.275	77.1708	143.461	1462.56	302.215	2993.96	1254.48	343.223	7374.21	7297.98	7772.52
M313T739_d_POS	313.236	738.6	C07338	NA	(9Z,12Z)-(11S)-11-Hydroperoxyoctadeca-9,12-dienoic acid	C18H32O4	level3.1	CCCCC/C=C\[C@@H](/C=C\CCCCCCCC(=O)O)OO	PLWDMWAXENHPLY-PDBSFCERSA-N	[M]	[M+H]+	1.9	3.8	NA	1.1	0.9388	0.9	metAnnotation	[205]	M313T739_[M+H]+	5	TRUE	C07338	(9Z,12Z)-(11S)-11-Hydroperoxyoctadeca-9,12-dienoic acid	97.018	1199.75	574.745	169.563	396.453	920.646	515.37	283.648	3305.71	166.785	200.275	77.1708	143.461	1462.56	302.215	2993.96	1254.48	343.223	7374.21	7297.98	7772.52
M313T739_e_POS	313.236	738.6	C19937	NA	(8E,10R,12Z)-10-Hydroperoxy-8,12-octadecadienoate	C18H32O4	level3.1	CCCCC/C=C\C[C@H](/C=C/CCCCCCC(=O)O)OO	YONQBPOWOZLKHS-HLGVZOAESA-N	[M]	[M+H]+	1.9	3.8	NA	1.3	0.9388	0.9	metAnnotation	[205]	M313T739_[M+H]+	5	TRUE	C19937;C20703	(8E,10R,12Z)-10-Hydroperoxy-8,12-octadecadienoate;(8E,10S,12Z)-10-Hydroperoxyoctadeca-8,12-dienoate	97.018	1199.75	574.745	169.563	396.453	920.646	515.37	283.648	3305.71	166.785	200.275	77.1708	143.461	1462.56	302.215	2993.96	1254.48	343.223	7374.21	7297.98	7772.52
M313T739_f_POS	313.236	738.6	C20703	NA	(8E,10S,12Z)-10-Hydroperoxyoctadeca-8,12-dienoate	C18H32O4	level3.1	CCCCC/C=C\C[C@@H](/C=C/CCCCCCC(=O)O)OO	YONQBPOWOZLKHS-NDTUJAEZSA-N	[M]	[M+H]+	1.9	3.8	NA	1.3	0.9388	0.9	metAnnotation	[205]	M313T739_[M+H]+	5	TRUE	C19937;C20703	(8E,10R,12Z)-10-Hydroperoxy-8,12-octadecadienoate;(8E,10S,12Z)-10-Hydroperoxyoctadeca-8,12-dienoate	97.018	1199.75	574.745	169.563	396.453	920.646	515.37	283.648	3305.71	166.785	200.275	77.1708	143.461	1462.56	302.215	2993.96	1254.48	343.223	7374.21	7297.98	7772.52
M598T142_a_POS	598.071	142.3	C00167	NA	UDP-glucuronate	C15H22N2O18P2	level3.1	O[C@@H]1[C@@H](COP(=O)(OP(=O)(O[C@H]2O[C@H](C(=O)O)[C@H]([C@@H]([C@H]2O)O)O)O)O)O[C@H]([C@@H]1O)n1ccc(=O)[nH]c1=O	HDYANYHVCAPMJV-LXQIFKJMSA-N	[M]	[M+NH4]+	1.89	5.2	NA	1.9	0.9912	0.89	metAnnotation	[137]	M598T142_[M+NH4]+	7	FALSE	C00167;C00617;C02330	UDP-glucuronate;UDP-D-galacturonate;UDP-L-iduronate	2719.45	2623.11	2685.07	2403.31	2955.74	2901.19	4741.73	2134.36	4120.42	4489.09	4319.48	4612.21	4814.69	4247.54	1830.32	1890.46	2976.86	2194.75	4192.94	3138.82	2242.94
M598T142_b_POS	598.071	142.3	C00617	NA	UDP-D-galacturonate	C15H22N2O18P2	level3.1	O[C@@H]1[C@@H](COP(=O)(OP(=O)(O[C@H]2O[C@H](C(=O)O)[C@@H]([C@@H]([C@H]2O)O)O)O)O)OC([C@@H]1O)n1ccc(=O)[nH]c1=O	HDYANYHVCAPMJV-RDKSFWDPSA-N	[M]	[M+NH4]+	1.89	5.2	NA	1.9	0.9912	0.89	metAnnotation	[137]	M598T142_[M+NH4]+	7	FALSE	C00167;C00617;C02330	UDP-glucuronate;UDP-D-galacturonate;UDP-L-iduronate	2719.45	2623.11	2685.07	2403.31	2955.74	2901.19	4741.73	2134.36	4120.42	4489.09	4319.48	4612.21	4814.69	4247.54	1830.32	1890.46	2976.86	2194.75	4192.94	3138.82	2242.94
M205T801_POS	205.086	800.7	C20225	NA	Coniferyl acetate	C12H14O4	level3.1	COc1cc(/C=C/COC(=O)C)ccc1O	XLZFUNZRKIQHOL-ONEGZZNKSA-N	[M]	[M-H2O+H]+	1.89	0.2	NA	12.3	0.9926	0.89	metAnnotation	[184]	M205T801_[M-H2O+H]+	6	TRUE	C20225	Coniferyl acetate	23282.9	27814.1	43521.6	22957.9	24772.2	25735.4	22538.1	24776.2	24756.7	29351.9	28296.3	32088	27661.4	24707	26933.7	30283	26175	25153.2	23204.2	26762.6	24122.3
M299T734_POS	299.306	734.3	C19670	NA	Oleamide	C18H35NO	level3.1	CCCCCCCC/C=C\CCCCCCCC(=O)N	FATBGEAMYMYZAF-KTKRTIGZSA-N	[M]	[M+NH4]+	1.88	1	NA	1.6	0.8194	0.88	metAnnotation	[152]	M299T734_[M+NH4]+	4	TRUE	C19670	Oleamide	8054.29	11435.8	8840.95	8576.43	9249.68	2617.76	1852.04	3976.47	4770.14	7960.03	6788.74	9422.16	8136.22	9990.47	1856.84	1232.82	1689.86	1262.64	5843.47	5205.28	4197.5
M245T133_a_POS	245.059	133.2	C02291	NA	L-Cystathionine	C7H14N2O4S	level3.1	N[C@H](C(=O)O)CCSC[C@@H](C(=O)O)N	ILRYLPWNYFXEMH-WHFBIAKZSA-N	[M]	[M+Na]+	1.88	6.7	NA	0.7	1	0.88	metAnnotation	[166]	M245T133_[M+Na]+	7	TRUE	C00542;C02291	Cystathionine;L-Cystathionine	12945.3	8891.29	9557.4	8851.74	8828.08	9552.02	7256.2	8202.03	7733.33	10429.7	12599.9	9894.22	10056.2	13356.1	7998.48	7684.6	8287.66	8471.72	9734.28	8190.77	10062.6
M546T137_a_POS	545.981	137.5	C00044	NA	GTP	C10H16N5O14P3	level3.1	O[C@@H]1[C@@H](COP(=O)(OP(=O)(OP(=O)(O)O)O)O)O[C@H]([C@@H]1O)n1cnc2c1[nH]c(N)nc2=O	XKMLYUALXHKNFT-UUOKFMHZSA-N	[M]	[M+Na]+	1.88	1.6	NA	10.9	1	0.88	metAnnotation	[199]	M546T137_[M+Na]+	4	TRUE	C00044	GTP	6237	15199.4	6086.26	5264.05	16497.3	13388.7	8222.28	12874.3	8921.43	9489.54	10945.3	1388.66	9960.18	10798.3	12337.6	12934.9	10113.6	12862.3	13357.5	13995.6	14712.5
M546T137_b_POS	545.981	137.5	KeggExd000001	NA	NA	C10H16N5O14P3	level3.2	C([C@@H]1[C@H]([C@H]([C@H](n2cnc3c(N)nc(nc23)O)O1)O)O)OP(=O)(O)OP(=O)(O)OP(=O)(O)O	DJHOBIUAJLDRDQ-UUOKFMHZSA-N	[M]	[M+Na]+	1.88	1.6	NA	11.3	1	0.88	metAnnotation	[199]	M546T137_[M+Na]+	4	TRUE	NA	NA	6237	15199.4	6086.26	5264.05	16497.3	13388.7	8222.28	12874.3	8921.43	9489.54	10945.3	1388.66	9960.18	10798.3	12337.6	12934.9	10113.6	12862.3	13357.5	13995.6	14712.5
M427T208_c_POS	427.11	207.9	KeggExd098677	NA	NA	C16H20N4O11	level3.2	c1c2c(nc(n1)O)n(cn2)[C@H]1[C@@H]([C@@H]([C@@H](CO)O1)OC1C(C(C(C(C(=O)O)O1)O)O)O)O	ZQMBQZJEEFRDIX-UMLJBZGOSA-N	[M]	[M-H2O+H]+	1.87	1	NA	13.7	1	0.87	metAnnotation	[128]	M427T208_[M-H2O+H]+	2	FALSE	NA	NA	3744.29	2563.68	3390.66	3711.45	1273.46	83.5078	1289.26	385.185	897.432	3798.05	3676.64	4244.48	4648.03	3774.7	1082.77	850.576	1315.06	979.31	44.2441	23.752	60.1863
M382T683_POS	382.273	683.3	C01120	NA	Sphinganine 1-phosphate	C18H40NO5P	level3.1	CCCCCCCCCCCCCCC[C@H]([C@H](COP(=O)(O)O)N)O	YHEDRJPUIRMZMP-ZWKOTPCHSA-N	[M]	[M+H]+	1.87	2.6	NA	10.1	0.9878	0.87	metAnnotation	[149]	M382T683_[M+H]+	2	TRUE	C01120	Sphinganine 1-phosphate	3221.2	2437.23	3260.87	1564.53	2404.48	1899.97	1805.76	2052.05	1843.85	3767.34	3580.87	3164.3	3511.17	2898.6	1387.46	1919.79	1416.12	1020.46	1700.24	2419.48	2340.3
M299T668_POS	299.306	668.2	C19670	NA	Oleamide	C18H35NO	level3.1	CCCCCCCC/C=C\CCCCCCCC(=O)N	FATBGEAMYMYZAF-KTKRTIGZSA-N	[M]	[M+NH4]+	1.86	0.9	NA	7.6	0.8716	0.86	metAnnotation	[129]	M299T668_[M+NH4]+	3	TRUE	C19670	Oleamide	2517.67	2685.44	2908.51	2433.51	2182.18	1675.31	1347	1512.93	1355.1	3970.69	3588.68	3240.62	3587.81	3197.74	1926.64	2056.98	2236.27	1601.09	3784.72	2482.36	1643.11
M598T142_c_POS	598.071	142.3	C02330	NA	UDP-L-iduronate	C15H22N2O18P2	level3.1	O[C@@H]1[C@@H](COP(=O)(OP(=O)(O[C@H]2O[C@@H](C(=O)O)[C@H]([C@@H]([C@H]2O)O)O)O)O)O[C@H]([C@@H]1O)n1ccc(=O)[nH]c1=O	HDYANYHVCAPMJV-NTWGTYGRSA-N	[M]	[M+NH4]+	1.86	5.2	NA	1.9	0.9149	0.86	metAnnotation	[137]	M598T142_[M+NH4]+	7	FALSE	C00167;C00617;C02330	UDP-glucuronate;UDP-D-galacturonate;UDP-L-iduronate	2719.45	2623.11	2685.07	2403.31	2955.74	2901.19	4741.73	2134.36	4120.42	4489.09	4319.48	4612.21	4814.69	4247.54	1830.32	1890.46	2976.86	2194.75	4192.94	3138.82	2242.94
M530T136_a_POS	529.987	135.7	C00286	NA	dGTP	C10H16N5O13P3	level3.1	O[C@H]1C[C@@H](O[C@@H]1COP(=O)(OP(=O)(OP(=O)(O)O)O)O)n1cnc2c1[nH]c(N)nc2=O	HAAZLUGHYHWQIW-KVQBGUIXSA-N	[M]	[M+Na]+	1.86	3.7	NA	9.9	1	0.86	metAnnotation	[167]	M530T136_[M+Na]+	17	TRUE	C00286	dGTP	121200	107547	106588	96913.4	119164	79126.4	48912.6	76352.8	61586.4	60688.7	71555.1	76010.6	70908.6	73089.8	79399.1	76067.5	64573	69791.5	72394.4	87430.2	87817.5
M183T641_POS	183.101	641	C10448	NA	Dihydroconiferyl alcohol	C10H14O3	level3.1	COc1cc(CCCO)ccc1O	MWOMNLDJNQWJMK-UHFFFAOYSA-N	[M]	[M+H]+	1.85	0.6	NA	5.5	0.8185	0.85	metAnnotation	[135]	M183T641_[M+H]+	1	TRUE	NA	NA	1457.83	1739.33	1708.36	896.033	1580.56	1662.73	1816.42	1450.61	1631.72	1308.75	1952.08	1034.79	1545.95	1202.69	1709.29	1536.19	1611.87	1562.31	910.451	1578.15	945.15
M318T713_POS	318.301	712.8	C03195	NA	(R)-10-Hydroxystearate	C18H36O3	level3.1	CCCCCCCC[C@H](CCCCCCCCC(=O)O)O	PAZZVPKITDJCPV-QGZVFWFLSA-N	[M]	[M+NH4]+	1.85	1.4	NA	15.5	1	0.85	metAnnotation	[161]	M318T713_[M+NH4]+	1	TRUE	C03195	(R)-10-Hydroxystearate	2153.55	2474.86	2443.75	2244.24	2489.12	4053.83	4331.52	3068.94	2339.36	1804.09	2459.54	2049.38	1789.85	2730.14	3002.95	3416.43	2916.47	3610.03	3513.39	2997.4	2701.4
M530T136_b_POS	529.987	135.7	C19969	NA	2-Hydroxy-dATP	C10H16N5O13P3	level3.1	O[C@H]1C[C@@H](O[C@@H]1COP(=O)(OP(=O)(OP(=O)(O)O)O)O)n1cnc2c1nc(=O)[nH]c2N	UOACBPRDWRDEHJ-KVQBGUIXSA-N	[M]	[M+Na]+	1.85	3.7	NA	9.9	1	0.85	metAnnotation	[167]	M530T136_[M+Na]+	17	TRUE	C19969	2-Hydroxy-dATP	121200	107547	106588	96913.4	119164	79126.4	48912.6	76352.8	61586.4	60688.7	71555.1	76010.6	70908.6	73089.8	79399.1	76067.5	64573	69791.5	72394.4	87430.2	87817.5
M598T126_a_POS	598.071	126.4	C00167	NA	UDP-glucuronate	C15H22N2O18P2	level3.1	O[C@@H]1[C@@H](COP(=O)(OP(=O)(O[C@H]2O[C@H](C(=O)O)[C@H]([C@@H]([C@H]2O)O)O)O)O)O[C@H]([C@@H]1O)n1ccc(=O)[nH]c1=O	HDYANYHVCAPMJV-LXQIFKJMSA-N	[M]	[M+NH4]+	1.85	4.2	NA	9.5	0.9912	0.85	metAnnotation	[178]	M598T126_[M+NH4]+	17	TRUE	C00167;C00617;C02330	UDP-glucuronate;UDP-D-galacturonate;UDP-L-iduronate	6772.41	6338.21	7739.75	7669.05	6860.73	7015.44	7953.57	4515.68	6801.22	4974.41	6428.91	6008.93	6238.31	6647.04	4132.31	3670.63	3931.09	5350.57	7173.25	7982.54	8506.1
M598T126_b_POS	598.071	126.4	C00617	NA	UDP-D-galacturonate	C15H22N2O18P2	level3.1	O[C@@H]1[C@@H](COP(=O)(OP(=O)(O[C@H]2O[C@H](C(=O)O)[C@@H]([C@@H]([C@H]2O)O)O)O)O)OC([C@@H]1O)n1ccc(=O)[nH]c1=O	HDYANYHVCAPMJV-RDKSFWDPSA-N	[M]	[M+NH4]+	1.85	4.2	NA	9.5	0.9912	0.85	metAnnotation	[178]	M598T126_[M+NH4]+	17	TRUE	C00167;C00617;C02330	UDP-glucuronate;UDP-D-galacturonate;UDP-L-iduronate	6772.41	6338.21	7739.75	7669.05	6860.73	7015.44	7953.57	4515.68	6801.22	4974.41	6428.91	6008.93	6238.31	6647.04	4132.31	3670.63	3931.09	5350.57	7173.25	7982.54	8506.1
M524T137_a_POS	524	136.8	C00044	NA	GTP	C10H16N5O14P3	level3.1	O[C@@H]1[C@@H](COP(=O)(OP(=O)(OP(=O)(O)O)O)O)O[C@H]([C@@H]1O)n1cnc2c1[nH]c(N)nc2=O	XKMLYUALXHKNFT-UUOKFMHZSA-N	[M]	[M+H]+	1.84	4.1	NA	11.3	1	0.84	metAnnotation	[134]	M524T137_[M+H]+	5	TRUE	C00044	GTP	50793.4	48159.7	50374.8	41757.4	58541.7	22857	16841.9	21172.8	17114.4	8151.57	19836.6	15654.4	20431	23502.1	17426.7	17816.5	15574	13839.4	24052.4	41287.1	49071.8
M195T730_POS	195.102	729.6	KeggExd106833	NA	NA	C11H14O3	level3.2	CC(=CCc1c(cc(cc1O)O)O)C	LGXFMMUYSNAYLE-UHFFFAOYSA-N	[M]	[M+H]+	1.83	0	NA	17.1	0.9387	0.83	metAnnotation	[138]	M195T730_[M+H]+	2	TRUE	NA	NA	1675.33	1856.61	1000.73	1711.89	1582.97	2083.38	1706.63	1459.91	1961.56	1428.93	1749.94	1478.36	1909.52	1719.87	1761.38	1642.75	1418.72	2154.06	1168.52	1523.74	1997.5
M584T126_a_POS	584.092	125.8	C00029	NA	UDP-glucose	C15H24N2O17P2	level3.1	OC[C@H]1O[C@H](OP(=O)(OP(=O)(OC[C@H]2O[C@H]([C@@H]([C@@H]2O)O)n2ccc(=O)[nH]c2=O)O)O)[C@@H]([C@H]([C@@H]1O)O)O	HSCJRCZFDFQWRP-JZMIEXBBSA-N	[M]	[M+NH4]+	1.83	4.9	NA	9.8	0.9956	0.83	metAnnotation	[157]	M584T126_[M+NH4]+	25	TRUE	C00029;C00052	UDP-glucose;UDP-alpha-D-galactose	7253.23	10619.2	12388.6	11301.7	6293.01	20779.5	24260.5	21532.1	23287.3	12654.5	14120.1	12835.7	13978.5	15042.1	14088.3	13662.7	14899.4	16463.3	16599.3	12624.9	13395.6
M584T126_b_POS	584.092	125.8	C00052	NA	UDP-alpha-D-galactose	C15H24N2O17P2	level3.1	OC[C@H]1O[C@H](OP(=O)(OP(=O)(OC[C@H]2OC([C@@H]([C@@H]2O)O)n2ccc(=O)[nH]c2=O)O)O)[C@@H]([C@H]([C@H]1O)O)O	HSCJRCZFDFQWRP-WBRQRZOHSA-N	[M]	[M+NH4]+	1.83	4.9	NA	9.8	0.9956	0.83	metAnnotation	[157]	M584T126_[M+NH4]+	25	TRUE	C00029;C00052	UDP-glucose;UDP-alpha-D-galactose	7253.23	10619.2	12388.6	11301.7	6293.01	20779.5	24260.5	21532.1	23287.3	12654.5	14120.1	12835.7	13978.5	15042.1	14088.3	13662.7	14899.4	16463.3	16599.3	12624.9	13395.6
M298T687_POS	298.275	687.3	C04056	NA	9-cis,11-trans-Octadecadienoate	C18H32O2	level3.1	CCCCCC/C=C/C=C\CCCCCCCC(=O)O	JBYXPOFIGCOSSB-GOJKSUSPSA-N	[M]	[M+NH4]+	1.83	1.3	NA	14.3	0.9474	0.83	metAnnotation	[160]	M298T687_[M+NH4]+	4	TRUE	C04056	9-cis,11-trans-Octadecadienoate	6730.36	5470.51	5519.82	5022.41	6084.93	1418.75	866.583	1224.61	1015.81	8896.18	7511.5	7860.72	8007.46	7936.26	1270.1	1072.8	997.88	946.074	4323.7	5117.31	3912.19
M163T623_a_POS	163.039	622.9	C01405	NA	Aspirin	C9H8O4	level3.1	CC(=O)Oc1ccccc1C(=O)O	BSYNRYMUTXBXSQ-UHFFFAOYSA-N	[M]	[M-H2O+H]+	1.82	0.1	NA	4.4	0.7161	0.82	metAnnotation	[130]	M163T623_[M-H2O+H]+	2	TRUE	C01405	Aspirin	4859.84	5830.45	5178.67	4274.85	4969.96	5417.33	4895.87	5116.43	4626.73	4489.15	5157.81	5173.94	5055.44	5032.5	5099.74	4821.38	5078.15	4967.72	14859.2	7375.47	8152.83
M598T126_c_POS	598.071	126.4	C02330	NA	UDP-L-iduronate	C15H22N2O18P2	level3.1	O[C@@H]1[C@@H](COP(=O)(OP(=O)(O[C@H]2O[C@@H](C(=O)O)[C@H]([C@@H]([C@H]2O)O)O)O)O)O[C@H]([C@@H]1O)n1ccc(=O)[nH]c1=O	HDYANYHVCAPMJV-NTWGTYGRSA-N	[M]	[M+NH4]+	1.81	4.2	NA	9.5	0.9149	0.81	metAnnotation	[178]	M598T126_[M+NH4]+	17	TRUE	C00167;C00617;C02330	UDP-glucuronate;UDP-D-galacturonate;UDP-L-iduronate	6772.41	6338.21	7739.75	7669.05	6860.73	7015.44	7953.57	4515.68	6801.22	4974.41	6428.91	6008.93	6238.31	6647.04	4132.31	3670.63	3931.09	5350.57	7173.25	7982.54	8506.1
M282T837_2_POS	282.279	837.3	C19670	NA	Oleamide	C18H35NO	level3.1	CCCCCCCC/C=C\CCCCCCCC(=O)N	FATBGEAMYMYZAF-KTKRTIGZSA-N	[M]	[M+H]+	1.81	0.9	NA	15.8	0.9055	0.81	metAnnotation	[192]	M282T837_2_[M+H]+	8	TRUE	C19670	Oleamide	518491	610078	545106	558563	474964	636745	615979	646756	514227	582428	635319	662729	590404	521691	568357	466988	597092	535043	572110	606560	543661
M177T691_POS	177.055	690.5	C06317	NA	Vanillyl alcohol	C8H10O3	level3.1	COc1cc(CO)ccc1O	ZENOXNGFMSCLLL-UHFFFAOYSA-N	[M]	[M+Na]+	1.81	5.8	NA	10.7	0.9958	0.81	metAnnotation	[201]	M177T691_[M+Na]+	7	TRUE	C06317	Vanillyl alcohol	31760.2	29393.9	21596.6	6639.09	13546.9	30634.1	11503.9	31377.1	11284.4	7284.86	17018.5	18304.1	7969.28	22830.8	38344.4	15598.2	12574.7	19554.5	16518.7	17976.9	17243.8
M542T234_POS	542.071	233.7	C00301	NA	ADP-ribose	C15H23N5O14P2	level3.1	O[C@@H]1[C@@H](COP(=O)(OP(=O)(OC[C@H]2O[C@H]([C@@H]([C@@H]2O)O)O)O)O)O[C@H]([C@@H]1O)n1cnc2c1ncnc2N	SRNWOUGRCWSEMX-KEOHHSTQSA-N	[M]	[M-H2O+H]+	1.8	4	NA	13.7	0.9707	0.8	metAnnotation	[210]	M542T234_[M-H2O+H]+	11	TRUE	C00301	ADP-ribose	35812.7	35773.1	35900.5	33050.7	35538.1	44024.4	42624.1	40869.9	41951.4	29688.7	30619.9	25998.4	28498.9	30344.6	34263.3	35235.4	35631.6	34883.7	43004.5	43148.2	42350.5
M296T654_a_POS	296.257	654.5	C06426	NA	(6Z,9Z,12Z)-Octadecatrienoic acid	C18H30O2	level3.1	CCCCC/C=C\C/C=C\C/C=C\CCCCC(=O)O	VZCCETWTMQHEPK-QNEBEIHSSA-N	[M]	[M+NH4]+	1.79	4.6	NA	16.5	1	0.79	metAnnotation	[145]	M296T654_[M+NH4]+	1	FALSE	C06426	(6Z,9Z,12Z)-Octadecatrienoic acid	1825.7	1572.81	1492.37	1066.9	1850.66	2125.91	2237.2	1902.92	1911.15	1580.19	1423.41	1384.29	1632.28	1229.79	2015	1600.6	2064.47	1822.78	1547.14	1605.03	2175.11
M722T175_a_POS	722.003	174.8	KeggExd000834	NA	NA	C16H24N5O20P3	level3.2	C([C@@H]1[C@H]([C@H]([C@H](n2cnc3c2[nH]c(=N)nc3O)O1)OC1C(C(C(C(C(=O)O)O1)O)O)O)O)OP(=O)(O)OP(=O)(O)OP(=O)(O)O	ZZIBMMOGOLBCAZ-CBKOQXAOSA-N	[M]	[M+Na]+	1.79	12.2	NA	0.4	1	0.79	metAnnotation	[151]	M722T175_[M+Na]+	4	TRUE	NA	NA	975.358	732.038	1041.37	772.686	994.861	1266.23	1188.61	1316.3	751.327	346.128	477.304	495.061	472.974	365.044	984.276	848.881	903.73	764.05	806.569	1106.62	893.932
M296T654_b_POS	296.257	654.5	C07289	NA	Crepenynate	C18H30O2	level3.1	CCCCCC#CC/C=C\CCCCCCCC(=O)O	SAOSKFBYQJLQOS-KTKRTIGZSA-N	[M]	[M+NH4]+	1.78	4.6	NA	17.7	1	0.78	metAnnotation	[145]	M296T654_[M+NH4]+	1	FALSE	C07289	Crepenynate	1825.7	1572.81	1492.37	1066.9	1850.66	2125.91	2237.2	1902.92	1911.15	1580.19	1423.41	1384.29	1632.28	1229.79	2015	1600.6	2064.47	1822.78	1547.14	1605.03	2175.11
M335T874_a_POS	335.222	873.7	C19618	NA	Octadec-9-ene-1,18-dioic-acid	C18H32O4	level3.1	OC(=O)CCCCCCC/C=C\CCCCCCCC(=O)O	SBLKVIQSIHEQOF-UPHRSURJSA-N	[M]	[M+Na]+	1.78	7.6	NA	8.9	0.9563	0.78	metAnnotation	[147]	M335T874_[M+Na]+	5	TRUE	C19618	Octadec-9-ene-1,18-dioic-acid	7409.5	11905.4	6936.42	9189.85	11872.6	4874.42	7552.49	3434.69	4353.1	7766.74	10237.6	6473.98	5222.86	7247.62	5407.07	4864.55	3817.73	4205.54	7753.79	5525.56	5835.72
M447T105_POS	447.069	105	C00570	NA	CDP-ethanolamine	C11H20N4O11P2	level3.1	NCCOP(=O)(OP(=O)(OC[C@H]1O[C@H]([C@@H]([C@@H]1O)O)n1ccc(nc1=O)N)O)O	WVIMUEUQJFPNDK-PEBGCTIMSA-N	[M]	[M+H]+	1.78	3.5	NA	18.9	1	0.78	metAnnotation	[209]	M447T105_[M+H]+	8	TRUE	C00570	CDP-ethanolamine	6770.79	6886.38	8001.11	6861.49	7714.54	9995.15	12342.5	11492.7	10513.4	12559.9	12987.5	10580.2	12178.5	13263.9	13895	14178.3	12221.7	13685.1	9430.3	9644.34	9785.97
M722T175_b_POS	722.003	174.8	KeggExd000833	NA	NA	C16H24N5O20P3	level3.2	C([C@@H]1[C@H]([C@H]([C@H](n2cnc3c2[nH]c(=N)nc3O)O1)O)OC1C(C(C(C(C(=O)O)O1)O)O)O)OP(=O)(O)OP(=O)(O)OP(=O)(O)O	DTCVXNOTEILBIU-IACXHSGQSA-N	[M]	[M+Na]+	1.77	12.2	NA	2.9	1	0.77	metAnnotation	[151]	M722T175_[M+Na]+	4	TRUE	NA	NA	975.358	732.038	1041.37	772.686	994.861	1266.23	1188.61	1316.3	751.327	346.128	477.304	495.061	472.974	365.044	984.276	848.881	903.73	764.05	806.569	1106.62	893.932
M115T766_a_POS	115.039	766	C00900	NA	2-Acetolactate	C5H8O4	level3.1	CC(=O)C(C(=O)O)(O)C	NMDWGEGFJUBKLB-UHFFFAOYSA-N	[M]	[M-H2O+H]+	1.76	0.9	NA	27.6	1	0.76	metAnnotation	[127]	M115T766_[M-H2O+H]+	1	TRUE	C00900;C06010	2-Acetolactate;(S)-2-Acetolactate	1258.46	2015.12	1525.06	1831.01	2204.27	2942.56	1920.07	1781.6	1569.33	1804.62	2256.43	1482.07	1972.81	1880.18	1995.68	2863.73	2142.05	2804.31	1579.7	3439.77	1809.59
M115T766_b_POS	115.039	766	C06010	NA	(S)-2-Acetolactate	C5H8O4	level3.1	CC(=O)[C@@](C(=O)O)(O)C	NMDWGEGFJUBKLB-YFKPBYRVSA-N	[M]	[M-H2O+H]+	1.76	0.9	NA	27.6	1	0.76	metAnnotation	[127]	M115T766_[M-H2O+H]+	1	TRUE	C00900;C06010	2-Acetolactate;(S)-2-Acetolactate	1258.46	2015.12	1525.06	1831.01	2204.27	2942.56	1920.07	1781.6	1569.33	1804.62	2256.43	1482.07	1972.81	1880.18	1995.68	2863.73	2142.05	2804.31	1579.7	3439.77	1809.59
M335T874_b_POS	335.222	873.7	KeggExd095199	NA	NA	C18H32O4	level3.2	CCCCC/C(=C(/C/C=C\CCCCCCCC(=O)O)\O)/O	CIOSRUDXWLDTHQ-PBGGQYOTSA-N	[M]	[M+Na]+	1.75	7.6	NA	12.7	0.9563	0.75	metAnnotation	[147]	M335T874_[M+Na]+	5	TRUE	NA	NA	7409.5	11905.4	6936.42	9189.85	11872.6	4874.42	7552.49	3434.69	4353.1	7766.74	10237.6	6473.98	5222.86	7247.62	5407.07	4864.55	3817.73	4205.54	7753.79	5525.56	5835.72
M171T650_POS	171.138	649.6	C18202	NA	8-Methyl-6-nonenoic acid	C10H18O2	level3.1	OC(=O)CCCC/C=C/C(C)C	OCALSPDXYQHUHA-FNORWQNLSA-N	[M]	[M+H]+	1.75	0.3	NA	8.1	0.6524	0.75	metAnnotation	[188]	M171T650_[M+H]+	2	TRUE	C18202	8-Methyl-6-nonenoic acid	16098.6	16773.7	16565.4	15311.2	17063	18488.1	738.773	17341.8	17431.8	558.879	711.235	482.6	15081.6	644.874	21452.2	7278.24	7082.5	972.396	3445.23	3938.23	3801.23
M322T145_2_POS	322.077	144.9	C20775	NA	beta-Citryl-L-glutamate	C11H15NO10	level3.1	OC(=O)CC[C@@H](C(=O)O)NC(=O)C(CC(=O)O)(CC(=O)O)O	GAQNUGISBQJMKO-YFKPBYRVSA-N	[M]	[M+H]+	1.75	0.2	NA	16.3	0.7769	0.75	metAnnotation	[208]	M322T145_2_[M+H]+	36	TRUE	C20775	beta-Citryl-L-glutamate	191172	176948	188678	183917	179209	162815	151255	142576	161914	143283	163686	130650	159055	161160	198509	205212	184153	205099	185330	192134	195172
M335T874_c_POS	335.222	873.7	KeggExd094877	NA	NA	C18H32O4	level3.2	CCCCC/C=C\C/C(=C(/CCCCCCCC(=O)O)\O)/O	XCIKTAWJVWNKFO-PDSVJCBASA-N	[M]	[M+Na]+	1.73	7.6	NA	14.1	0.9563	0.73	metAnnotation	[147]	M335T874_[M+Na]+	5	TRUE	NA	NA	7409.5	11905.4	6936.42	9189.85	11872.6	4874.42	7552.49	3434.69	4353.1	7766.74	10237.6	6473.98	5222.86	7247.62	5407.07	4864.55	3817.73	4205.54	7753.79	5525.56	5835.72
M244T676_POS	244.264	676	C01948	NA	Pentadecanal	C15H30O	level3.1	CCCCCCCCCCCCCCC=O	XGQJZNCFDLXSIJ-UHFFFAOYSA-N	[M]	[M+NH4]+	1.73	0.1	NA	12.5	0.6633	0.73	metAnnotation	[175]	M244T676_[M+NH4]+	2	TRUE	C01948	Pentadecanal	32507.9	22354.4	28609.5	24549.9	42581.3	18149.4	30515.4	44876.4	20146.9	29723.8	36255.2	29256.7	21900.2	17374.8	16250.9	14774.7	33964.1	14973.7	21299.8	24234.6	25678.3
M148T130_POS	148.097	129.5	KeggExd062690	NA	NA	C6H13NO3	level3.2	C(C=O)N(CCO)CCO	LYWLOVNPETWUDH-UHFFFAOYSA-N	[M]	[M+H]+	1.72	0.1	NA	8.1	0.5701	0.72	metAnnotation	[158]	M148T130_[M+H]+	3	TRUE	NA	NA	701.349	836.146	630.3	764.815	792.393	1401.76	596.847	608.531	542.745	464.341	514.379	479.692	590.958	530.388	667.722	487.862	443.021	952.296	760.002	852.001	634.671
M245T133_b_POS	245.059	133.2	C00542	NA	Cystathionine	C7H14N2O4S	level3.1	NC(C(=O)O)CCSCC(C(=O)O)N	ILRYLPWNYFXEMH-UHFFFAOYSA-N	[M]	[M+Na]+	1.72	6.7	NA	0.7	0.6811	0.72	metAnnotation	[166]	M245T133_[M+Na]+	7	TRUE	C00542;C02291	Cystathionine;L-Cystathionine	12945.3	8891.29	9557.4	8851.74	8828.08	9552.02	7256.2	8202.03	7733.33	10429.7	12599.9	9894.22	10056.2	13356.1	7998.48	7684.6	8287.66	8471.72	9734.28	8190.77	10062.6
M343T133_a_POS	343.162	133.1	C03153	NA	N5-Methyl-L-glutamine	C6H12N2O3	level3.1	CNC(=O)CC[C@@H](C(=O)O)N	ONXPDKGXOOORHB-BYPYZUCNSA-N	[M]	[2M+Na]+	1.7	8.1	NA	19.9	0.9943	0.7	metAnnotation	[206]	M343T133_[2M+Na]+	6	TRUE	C03153	N5-Methyl-L-glutamine	72290.3	57840.5	65592.4	55509.2	65222.6	8948.3	7617.72	7424.01	6330.78	33944.5	38911.8	37689	37781.7	41677.6	7698.56	5924.59	6148.04	6988.29	37697.4	37272.8	39297.2
M334T385_3_POS	334.114	384.6	KeggExd134514	NA	NA	C11H16N4O5S	level3.2	CSC[C@@H]1[C@H]([C@H]([C@H](n2cnc(c2NC=N)C(=O)O)O1)O)O	RGAPAPWEWJGVPX-VPCXQMTMSA-N	[M]	[M+NH4]+	1.69	9.6	NA	17.9	0.995	0.69	metAnnotation	[171]	M334T385_3_[M+NH4]+	3	TRUE	NA	NA	5181.33	4472.88	4666.79	4503.65	4438.63	819.761	519.356	775.543	535.904	3806.5	4366.35	3436.67	3733.41	3436.26	528.254	705.097	572.746	474.271	3095.46	2749.28	2564.34
M163T623_b_POS	163.039	622.9	C01179	NA	3-(4-Hydroxyphenyl)pyruvate	C9H8O4	level3.1	Oc1ccc(cc1)CC(=O)C(=O)O	KKADPXVIOXHVKN-UHFFFAOYSA-N	[M]	[M-H2O+H]+	1.68	0.1	NA	2.9	0.4139	0.68	metAnnotation	[130]	M163T623_[M-H2O+H]+	2	TRUE	C01179	3-(4-Hydroxyphenyl)pyruvate	4859.84	5830.45	5178.67	4274.85	4969.96	5417.33	4895.87	5116.43	4626.73	4489.15	5157.81	5173.94	5055.44	5032.5	5099.74	4821.38	5078.15	4967.72	14859.2	7375.47	8152.83
M320T442_POS	320.125	442.2	C06175	NA	Oripavine	C18H19NO3	level3.1	COC1=CC=C2[C@@]34[C@H]1Oc1c4c(C[C@H]2N(CC3)C)ccc1O	ZKLXUUYLEHCAMF-UUWFMWQGSA-N	[M]	[M+Na]+	1.68	1.8	NA	9.2	0.5718	0.68	metAnnotation	[198]	M320T442_[M+Na]+	1	FALSE	C06175	Oripavine	855.104	791.846	916.507	749.468	999.606	433.931	377.939	303.517	362.138	756.312	808.215	647.955	775.637	773.43	388.418	362.277	368.579	418.613	599.428	650.397	654.702
M245T112_1_a_POS	245.061	112	C02291	NA	L-Cystathionine	C7H14N2O4S	level3.1	N[C@H](C(=O)O)CCSC[C@@H](C(=O)O)N	ILRYLPWNYFXEMH-WHFBIAKZSA-N	[M]	[M+Na]+	1.67	11.5	NA	16.5	1	0.67	metAnnotation	[122]	M245T112_1_[M+Na]+	3	TRUE	C00542;C02291	Cystathionine;L-Cystathionine	4884.05	4458.61	413.676	4023.63	3987.76	1616.81	1712.17	1755.66	912.747	3092.6	840.907	3263.98	583.499	3938.13	1593.5	1455.47	1816.67	1957.46	655.009	630.573	3337.7
M183T790_POS	183.101	789.7	C10448	NA	Dihydroconiferyl alcohol	C10H14O3	level3.1	COc1cc(CCCO)ccc1O	MWOMNLDJNQWJMK-UHFFFAOYSA-N	[M]	[M+H]+	1.67	0.2	NA	29.9	0.8392	0.67	metAnnotation	[142]	M183T790_[M+H]+	1	TRUE	NA	NA	891.744	1094.16	614.507	647.674	527.251	809.771	720.787	1138.48	570.198	718.678	1022.64	716.767	673.295	942.338	927.545	807.082	382.111	736.594	389.692	551.618	386.189
M611T122_a_POS	611.029	121.9	C00029	NA	UDP-glucose	C15H24N2O17P2	level3.1	OC[C@H]1O[C@H](OP(=O)(OP(=O)(OC[C@H]2O[C@H]([C@@H]([C@@H]2O)O)n2ccc(=O)[nH]c2=O)O)O)[C@@H]([C@H]([C@@H]1O)O)O	HSCJRCZFDFQWRP-JZMIEXBBSA-N	[M]	[M-H+2Na]+	1.67	4.7	NA	12.5	0.7022	0.67	metAnnotation	[195]	M611T122_[M-H+2Na]+	11	TRUE	C00029;C00052	UDP-glucose;UDP-alpha-D-galactose	33762.5	27773.1	21759.3	25990.7	32344.5	21888.7	25695.6	22366	26661.7	29038	28651.4	31129.3	29225.1	28145.3	20446.6	19095.9	26308.9	20815.1	27350.8	30302.8	29387
M611T122_b_POS	611.029	121.9	C00052	NA	UDP-alpha-D-galactose	C15H24N2O17P2	level3.1	OC[C@H]1O[C@H](OP(=O)(OP(=O)(OC[C@H]2OC([C@@H]([C@@H]2O)O)n2ccc(=O)[nH]c2=O)O)O)[C@@H]([C@H]([C@H]1O)O)O	HSCJRCZFDFQWRP-WBRQRZOHSA-N	[M]	[M-H+2Na]+	1.67	4.7	NA	12.5	0.7022	0.67	metAnnotation	[195]	M611T122_[M-H+2Na]+	11	TRUE	C00029;C00052	UDP-glucose;UDP-alpha-D-galactose	33762.5	27773.1	21759.3	25990.7	32344.5	21888.7	25695.6	22366	26661.7	29038	28651.4	31129.3	29225.1	28145.3	20446.6	19095.9	26308.9	20815.1	27350.8	30302.8	29387
M163T795_a_POS	163.075	794.7	KeggExd021383	NA	NA	C10H12O3	level3.2	COc1cc(CCC=O)ccc1O	KIEATOGEYUWTSR-UHFFFAOYSA-N	[M]	[M-H2O+H]+	1.66	0.1	NA	22.2	0.7019	0.66	metAnnotation	[180]	M163T795_[M-H2O+H]+	1	TRUE	NA	NA	529.782	527.672	317.114	380.555	608.933	501.929	419.169	385.902	292.091	378.165	139.044	452.854	6842.76	424.399	10421.9	2949.95	5155.74	556.783	1382.3	1174.21	1305.35
M163T795_b_POS	163.075	794.7	KeggExd068545	NA	NA	C10H12O3	level3.2	COc1ccc(CCC=O)cc1O	QYOYBHCGTRXATB-UHFFFAOYSA-N	[M]	[M-H2O+H]+	1.66	0.1	NA	22.2	0.7019	0.66	metAnnotation	[180]	M163T795_[M-H2O+H]+	1	TRUE	NA	NA	529.782	527.672	317.114	380.555	608.933	501.929	419.169	385.902	292.091	378.165	139.044	452.854	6842.76	424.399	10421.9	2949.95	5155.74	556.783	1382.3	1174.21	1305.35
M147T756_a_POS	147.08	756.3	C10469	NA	Isoeugenol	C10H12O2	level3.1	C/C=C/c1ccc(c(c1)OC)O	BJIOGJUNALELMI-ONEGZZNKSA-N	[M]	[M-H2O+H]+	1.65	0.2	NA	22.7	0.6884	0.65	metAnnotation	[156]	M147T756_[M-H2O+H]+	2	TRUE	C10469	Isoeugenol	197	801.326	427.078	165.007	295.593	9923.59	8299.89	8307.03	10093.3	361.137	272.196	317.458	154.362	477.143	13830.5	15291.9	5145.34	9097.01	3695.14	4619.72	4973.5
M147T756_b_POS	147.08	756.3	C10453	NA	Eugenol	C10H12O2	level3.1	C=CCc1ccc(c(c1)OC)O	RRAFCDWBNXTKKO-UHFFFAOYSA-N	[M]	[M-H2O+H]+	1.65	0.2	NA	22.9	0.6884	0.65	metAnnotation	[156]	M147T756_[M-H2O+H]+	2	TRUE	C10453	Eugenol	197	801.326	427.078	165.007	295.593	9923.59	8299.89	8307.03	10093.3	361.137	272.196	317.458	154.362	477.143	13830.5	15291.9	5145.34	9097.01	3695.14	4619.72	4973.5
M355T502_POS	355.065	502.2	C02927	NA	2-Caffeoylisocitrate	C15H14O10	level3.1	OC(=O)CC(C(C(=O)O)OC(=O)/C=C/c1ccc(c(c1)O)O)C(=O)O	KYSQDMNDMYECNZ-DUXPYHPUSA-N	[M]	[M+H]+	1.65	3	NA	17.7	0.6903	0.65	metAnnotation	[189]	M355T502_[M+H]+	10	FALSE	C02927	2-Caffeoylisocitrate	164719	175165	178065	181226	176733	110564	116893	181604	127374	163752	247608	208569	198608	217706	116204	107819	113313	104299	169092	171579	152266
M354T501_POS	354.12	500.8	C10434	NA	5-O-Caffeoylshikimic acid	C16H16O8	level3.1	O=C(O[C@@H]1CC(=C[C@H]([C@H]1O)O)C(=O)O)/C=C/c1ccc(c(c1)O)O	QMPHZIPNNJOWQI-GDDAOPKQSA-N	[M]	[M+NH4]+	1.65	5.2	NA	19.9	0.8154	0.65	metAnnotation	[191]	M354T501_[M+NH4]+	6	FALSE	C10434	5-O-Caffeoylshikimic acid	47469.9	47136.3	54252.6	48888.3	51304	16094.4	15838.8	14921.3	18275.7	37490.7	41176.4	45839.6	44360.4	45057.1	17194.2	14455.7	17557.2	13340.9	37520.5	40810.1	36630.3
M229T127_POS	229.118	127.2	C00334	NA	4-Aminobutanoate	C4H9NO2	level3.1	NCCCC(=O)O	BTCSSZJGUNDROE-UHFFFAOYSA-N	[M]	[2M+Na]+	1.65	6	NA	29.5	0.9943	0.65	metAnnotation	[196]	M229T127_[2M+Na]+	5	TRUE	C00334	4-Aminobutanoate	33865.4	34951.4	34578.3	35559.7	38094.6	31610.9	32361.5	34885.8	33461.5	30069.4	28351.8	28817.7	30232.3	29802.5	42630.4	40160.4	41629.5	38314.1	38161.4	34718.6	35390.5
M245T112_1_b_POS	245.061	112	C00542	NA	Cystathionine	C7H14N2O4S	level3.1	NC(C(=O)O)CCSCC(C(=O)O)N	ILRYLPWNYFXEMH-UHFFFAOYSA-N	[M]	[M+Na]+	1.64	11.5	NA	16.5	0.9358	0.64	metAnnotation	[122]	M245T112_1_[M+Na]+	3	TRUE	C00542;C02291	Cystathionine;L-Cystathionine	4884.05	4458.61	413.676	4023.63	3987.76	1616.81	1712.17	1755.66	912.747	3092.6	840.907	3263.98	583.499	3938.13	1593.5	1455.47	1816.67	1957.46	655.009	630.573	3337.7
M159T101_POS	159.076	100.5	C19719	NA	D-Alanyl-D-serine	C6H12N2O4	level3.1	OC[C@H](C(=O)O)NC(=O)[C@H](N)C	IPWKGIFRRBGCJO-QWWZWVQMSA-N	[M]	[M-H2O+H]+	1.64	0.1	NA	21.2	0.6413	0.64	metAnnotation	[200]	M159T101_[M-H2O+H]+	3	TRUE	C19719	D-Alanyl-D-serine	1404.39	1159.67	1568.74	1278.43	1203.96	2967.68	3503.44	3628.44	3379.96	962.469	933.298	904.021	1050.04	851.725	3514.57	3164.17	3135.39	3662.48	2055.82	2227.68	2048.23
M667T267_POS	667.134	266.6	C19152	NA	Coenzyme F420-1	C24H29N4O15P	level3.1	OC(=O)CC[C@@H](C(=O)O)NC(=O)[C@@H](OP(=O)(OC[C@H]([C@H]([C@H](Cn1c2cc(=O)ccc2cc2c1[nH]c(=O)[nH]c2=O)O)O)O)O)C	RSZBQCOVWYZBFJ-LADHFWMSSA-N	[M]	[M+Na]+	1.63	12.5	NA	19.7	0.9961	0.63	metAnnotation	[172]	M667T267_[M+Na]+	5	TRUE	C19152	Coenzyme F420-1	4560.67	7085.85	1181.87	3003.79	5765.85	2184.13	1653.16	2039.31	2088.44	1414.17	2487.71	2279.97	2183.79	3624.68	2706.23	2373.05	2546.78	3048.29	2016.32	2415.16	2366.49
M280T809_POS	280.264	809.1	C06121	NA	3-Ketosphingosine	C18H35NO2	level3.1	CCCCCCCCCCCCC/C=C/C(=O)[C@H](CO)N	VWTPJNGTEYZXFV-ZWKQNVPVSA-N	[M]	[M-H2O+H]+	1.63	0.2	NA	28	0.7332	0.63	metAnnotation	[202]	M280T809_[M-H2O+H]+	5	TRUE	C06121	3-Ketosphingosine	76103	84010.4	77702.1	69399.8	82940.9	81604.7	83491.6	80133.1	83894.5	92795.6	82357.2	78708.2	82277.7	86514.5	68764.2	85023.4	82155.3	80860	87920.3	93132.5	86713.5
M343T133_b_POS	343.162	133.1	C19929	NA	N(alpha)-Acetyl-L-2,4-diaminobutyrate	C6H12N2O3	level3.1	CC(=O)N[C@H](C(=O)O)CCN	SUUKRBBXVBJLSS-YFKPBYRVSA-N	[M]	[2M+Na]+	1.61	8.1	NA	1.9	0.5247	0.61	metAnnotation	[206]	M343T133_[2M+Na]+	6	TRUE	C19929	N(alpha)-Acetyl-L-2,4-diaminobutyrate	72290.3	57840.5	65592.4	55509.2	65222.6	8948.3	7617.72	7424.01	6330.78	33944.5	38911.8	37689	37781.7	41677.6	7698.56	5924.59	6148.04	6988.29	37697.4	37272.8	39297.2
M171T856_2_POS	171.138	855.9	C18202	NA	8-Methyl-6-nonenoic acid	C10H18O2	level3.1	OC(=O)CCCC/C=C/C(C)C	OCALSPDXYQHUHA-FNORWQNLSA-N	[M]	[M+H]+	1.6	0.4	NA	21.1	0.5648	0.6	metAnnotation	[207]	M171T856_2_[M+H]+	3	TRUE	C18202	8-Methyl-6-nonenoic acid	17467.2	152242	1560.05	5036.56	1660.51	2923.18	174329	5686.04	3153.79	22661.7	22785	137600	3.91964e+06	21311.9	4.84012e+06	2.28308e+06	2.99226e+06	177404	1.45768e+06	1.53165e+06	1.46978e+06
M168T113_POS	168.066	112.8	KeggExd062694	NA	NA	C6H11NO3	level3.2	C(C=O)N(CC=O)CCO	POAGOUXTQFMVJJ-UHFFFAOYSA-N	[M]	[M+Na]+	1.58	6	NA	18.3	0.6698	0.58	metAnnotation	[174]	M168T113_[M+Na]+	1	TRUE	NA	NA	2847.62	2854.69	3159.53	2762.62	2498.84	1616.04	989.176	1126.28	1127.77	1344.99	1811.45	1842.79	1755.29	1989.6	589.146	576.215	574.384	728.339	1756.39	1974.92	2120.67
M105T455_a_POS	105.033	454.8	C00633	NA	4-Hydroxybenzaldehyde	C7H6O2	level3.1	O=Cc1ccc(cc1)O	RGHHSNMVTDWUBI-UHFFFAOYSA-N	[M]	[M-H2O+H]+	1.57	0.2	NA	28.1	0.6134	0.57	metAnnotation	[183]	M105T455_[M-H2O+H]+	1	TRUE	C00633	4-Hydroxybenzaldehyde	568.554	819.851	720.663	735.351	772.367	516.912	723.925	487.628	715.749	531.551	474.183	471.723	492.109	609.117	487.639	423.787	467.113	433.825	663.76	568.046	607.306
M256T826_POS	256.264	826	C06123	NA	Hexadecenal	C16H30O	level3.1	CCCCCCCCCCCCC/C=C/C=O	KLJFYXOVGVXZKT-CCEZHUSRSA-N	[M]	[M+NH4]+	1.57	0	NA	7.3	0.2695	0.57	metAnnotation	[186]	M256T826_[M+NH4]+	10	TRUE	C06123	Hexadecenal	105337	124185	113010	102297	109331	102922	93323.2	99886.7	108079	120174	105796	111071	128424	106043	108965	99975.2	103667	110416	99007.8	113953	109887
M135T840_POS	135.08	840	KeggExd007948	NA	NA	C9H10O	level3.2	c1ccc(cc1)CCC=O	YGCZTXZTJXYWCO-UHFFFAOYSA-N	[M]	[M+H]+	1.56	0.6	NA	27.6	0.6044	0.56	metAnnotation	[140]	M135T840_[M+H]+	1	TRUE	NA	NA	3488.16	4167.01	2880.98	2681.28	3288.13	2183.7	3091.93	1752.69	2193.28	3204.46	4047.13	3146.39	3337.73	2773.05	2774.63	2257.08	1492.47	2607.78	2603.66	3871.4	2580.67
M105T455_b_POS	105.033	454.8	C00180	NA	Benzoate	C7H6O2	level3.1	OC(=O)c1ccccc1	WPYMKLBDIGXBTP-UHFFFAOYSA-N	[M]	[M-H2O+H]+	1.56	0.2	NA	29.8	0.6134	0.56	metAnnotation	[183]	M105T455_[M-H2O+H]+	1	TRUE	C00180;C00539	Benzoate;Aromatic acid	568.554	819.851	720.663	735.351	772.367	516.912	723.925	487.628	715.749	531.551	474.183	471.723	492.109	609.117	487.639	423.787	467.113	433.825	663.76	568.046	607.306
M279T742_a_POS	279.232	742.1	C06426	NA	(6Z,9Z,12Z)-Octadecatrienoic acid	C18H30O2	level3.1	CCCCC/C=C\C/C=C\C/C=C\CCCCC(=O)O	VZCCETWTMQHEPK-QNEBEIHSSA-N	[M]	[M+H]+	1.49	1.2	NA	5.3	0.1157	0.49	metAnnotation	[125]	M279T742_[M+H]+	1	TRUE	C06426	(6Z,9Z,12Z)-Octadecatrienoic acid	3927.04	3436.9	3371.67	11441.2	11090.7	9912.48	11075.7	990.422	9780.9	11813.7	9636.36	6770.65	7265.62	7594.78	11675.4	11831.8	9010.29	2521.88	12527.2	4264.95	4177.23
M223T874_POS	223.097	873.7	C20225	NA	Coniferyl acetate	C12H14O4	level3.1	COc1cc(/C=C/COC(=O)C)ccc1O	XLZFUNZRKIQHOL-ONEGZZNKSA-N	[M]	[M+H]+	1.49	0.7	NA	22.5	0.3783	0.49	metAnnotation	[153]	M223T874_[M+H]+	3	TRUE	C20225	Coniferyl acetate	2502.17	4383.15	3755.92	3997.42	4333.83	1904.44	2901.83	2025.14	2119.42	3073.26	4079.84	1857.61	1553.81	2533.26	2006.46	1304.74	1429.14	1720.95	2901.09	2178.86	2896.96
M288T684_POS	288.2	683.6	C06866	NA	Capsaicin	C18H27NO3	level3.1	COc1cc(CNC(=O)CCCC/C=C/C(C)C)ccc1O	YKPUWZUDDOIDPM-SOFGYWHQSA-N	[M]	[M-H2O+H]+	1.49	9.6	NA	22.3	0.6756	0.49	metAnnotation	[176]	M288T684_[M-H2O+H]+	3	TRUE	C06866	Capsaicin	13284.6	15802.6	15865.1	13697.1	15827	12595.4	14118.7	12024.3	15395.5	12980.9	13503.1	14211	14189	15352.6	15990.2	15273.7	15079.9	15674.2	13497.2	15926.4	15733.6
M279T742_b_POS	279.232	742.1	C07289	NA	Crepenynate	C18H30O2	level3.1	CCCCCC#CC/C=C\CCCCCCCC(=O)O	SAOSKFBYQJLQOS-KTKRTIGZSA-N	[M]	[M+H]+	1.48	1.2	NA	6.7	0.1157	0.48	metAnnotation	[125]	M279T742_[M+H]+	1	TRUE	C07289	Crepenynate	3927.04	3436.9	3371.67	11441.2	11090.7	9912.48	11075.7	990.422	9780.9	11813.7	9636.36	6770.65	7265.62	7594.78	11675.4	11831.8	9010.29	2521.88	12527.2	4264.95	4177.23
M366T286_POS	366.134	285.7	C19784	NA	1-O-[2-(Acetylamino)-2-deoxy-alpha-D-glucopyranosyl]-D-myo-Inositol	C14H25NO11	level3.1	OC[C@H]1O[C@H](OC2[C@H](O)[C@H](O)C([C@@H]([C@H]2O)O)O)[C@@H]([C@H]([C@@H]1O)O)NC(=O)C	MRKTUVZZZRUSQR-URSAZOBZSA-N	[M]	[M-H2O+H]+	1.47	13.2	NA	12.1	0.5765	0.47	metAnnotation	[150]	M366T286_[M-H2O+H]+	2	FALSE	C19784	1-O-[2-(Acetylamino)-2-deoxy-alpha-D-glucopyranosyl]-D-myo-Inositol	9305.07	7156.56	8339.7	7481.51	7361.63	2654.59	3678.99	3214.78	4036.16	5075.28	7178.61	9118.8	8545.17	12395	2678.77	2830.16	3107.32	3559.33	6587.77	8442.59	6196.32
M215T133_2_a_POS	215.104	132.9	C15767	NA	4-(L-gamma-Glutamylamino)butanoate	C9H16N2O5	level3.1	O=C(CC[C@@H](C(=O)O)N)NCCCC(=O)O	MKYPKZSGLSOGLL-LURJTMIESA-N	[M]	[M-H2O+H]+	1.46	1	NA	2.8	NA	0.46	adductAnnotation	[126]	M215T133_2_[M-H2O+H]+	4	FALSE	C15767	4-(L-gamma-Glutamylamino)butanoate	915.322	1063.19	845.07	1119.94	967.507	407.784	485.853	179.534	0	203.307	296.51	434.051	996.697	529.773	284.777	808.461	347.323	24.1623	402.258	176.684	118.216
M201T386_POS	201.124	386.1	C00788	NA	L-Adrenaline	C9H13NO3	level3.1	CNC[C@@H](c1ccc(c(c1)O)O)O	UCTWMZQNUQWSLP-VIFPVBQESA-N	[M]	[M+NH4]+	1.46	0.6	NA	3.1	NA	0.46	adductAnnotation	[168]	M201T386_[M+NH4]+	7	FALSE	C00788	L-Adrenaline	1407.16	1502.88	1716.8	1947.85	1584.01	596.036	824.453	429.979	564.578	1712.34	1864.47	1683.87	1717.7	1667.2	585.068	651.099	569.98	609.814	1226.05	1504.93	1321.38
M372T461_POS	372.224	461.5	C11809	NA	17-O-Acetylnorajmaline	C21H26N2O3	level3.1	CC[C@@H]1[C@@H](O)N2[C@@H]3C4[C@H]1C[C@H]2[C@H]1[C@@]([C@@H]4OC(=O)C)(C3)c2c(N1)cccc2	VAOXSMUPPRUEKF-VFHMDEBLSA-N	[M]	[M+NH4]+	1.46	10.8	NA	18.4	0.5765	0.46	metAnnotation	[179]	M372T461_[M+NH4]+	2	TRUE	C11809	17-O-Acetylnorajmaline	1392.99	1355.52	1390.4	1569.77	1345.77	1379.27	1475.3	1186.18	1337.03	1566.63	1463.01	1523.72	1659.81	1379.49	1579.48	1298.62	1396.1	1501.1	1434.46	1690.75	1517.88
M296T745_a_POS	296.259	745	C06426	NA	(6Z,9Z,12Z)-Octadecatrienoic acid	C18H30O2	level3.1	CCCCC/C=C\C/C=C\C/C=C\CCCCC(=O)O	VZCCETWTMQHEPK-QNEBEIHSSA-N	[M]	[M+NH4]+	1.46	0	NA	4.9	NA	0.46	adductAnnotation	[187]	M296T745_[M+NH4]+	2	TRUE	C06426	(6Z,9Z,12Z)-Octadecatrienoic acid	7187.46	7068.79	5763.41	6362.99	6618.8	7371.97	6876.56	6527.33	7030.55	9102.1	8310.88	6387.87	7095.48	7978.37	6274.36	6853.62	6065.49	6544.14	7368.62	7497.16	8354.82
M296T745_b_POS	296.259	745	C07289	NA	Crepenynate	C18H30O2	level3.1	CCCCCC#CC/C=C\CCCCCCCC(=O)O	SAOSKFBYQJLQOS-KTKRTIGZSA-N	[M]	[M+NH4]+	1.45	0	NA	6.4	NA	0.45	adductAnnotation	[187]	M296T745_[M+NH4]+	2	TRUE	C07289	Crepenynate	7187.46	7068.79	5763.41	6362.99	6618.8	7371.97	6876.56	6527.33	7030.55	9102.1	8310.88	6387.87	7095.48	7978.37	6274.36	6853.62	6065.49	6544.14	7368.62	7497.16	8354.82
M205T117_POS	205.119	117.3	C04210	NA	N5-(L-1-Carboxyethyl)-L-ornithine	C8H16N2O4	level3.1	OC(=O)[C@H](CCCN[C@H](C(=O)O)C)N	DEGCDQUOHKYOQM-WDSKDSINSA-N	[M]	[M+H]+	1.43	0.1	NA	7.9	NA	0.43	adductAnnotation	[123]	M205T117_[M+H]+	5	TRUE	C04210	N5-(L-1-Carboxyethyl)-L-ornithine	383.339	533.477	508.704	541.687	611.586	893.071	923.183	1975.65	746.283	2394.5	567.248	339.523	433.112	567.146	1995.83	2312.23	1931.24	2374.85	634.703	586.593	2275.42
M197T115_a_POS	197.09	115.2	C01047	NA	N5-Ethyl-L-glutamine	C7H14N2O3	level3.1	CCNC(=O)CC[C@@H](C(=O)O)N	DATAGRPVKZEWHA-YFKPBYRVSA-N	[M]	[M+Na]+	1.43	0.6	NA	7.4	NA	0.43	adductAnnotation	[170]	M197T115_[M+Na]+	4	FALSE	C01047	N5-Ethyl-L-glutamine	523.454	358.648	295.884	364.634	360.162	329.941	401.389	407.54	517.238	116.871	503.683	293.623	307.008	346.954	393.316	418.843	540.89	490.233	354.093	430.551	407.541
M161T677_a_POS	161.096	677.2	C10454	NA	Methyleugenol	C11H14O2	level3.1	C=CCc1ccc(c(c1)OC)OC	ZYEMGPIYFIJGTP-UHFFFAOYSA-N	[M]	[M-H2O+H]+	1.4	1.4	NA	9.8	NA	0.4	adductAnnotation	[131]	M161T677_[M-H2O+H]+	3	FALSE	C10454	Methyleugenol	1699.29	1035.25	1917.42	1536.21	1008.46	1340.41	781.44	1046.26	5689.11	5759.79	769.767	3905.35	3059.38	1497.8	980.447	2146.71	4211.37	2802.38	877.292	2033.94	1702.11
M161T677_b_POS	161.096	677.2	C10478	NA	Methylisoeugenol	C11H14O2	level3.1	C/C=C/c1ccc(c(c1)OC)OC	NNWHUJCUHAELCL-SNAWJCMRSA-N	[M]	[M-H2O+H]+	1.4	1.4	NA	9.7	NA	0.4	adductAnnotation	[131]	M161T677_[M-H2O+H]+	3	FALSE	C10478	Methylisoeugenol	1699.29	1035.25	1917.42	1536.21	1008.46	1340.41	781.44	1046.26	5689.11	5759.79	769.767	3905.35	3059.38	1497.8	980.447	2146.71	4211.37	2802.38	877.292	2033.94	1702.11
M215T133_2_b_POS	215.104	132.9	C21015	NA	gamma-L-Glutamyl-L-2-aminobutyrate	C9H16N2O5	level3.1	CC[C@@H](C(=O)O)NC(=O)CC[C@@H](C(=O)O)N	FUZOZPRKGAXGOB-WDSKDSINSA-N	[M]	[M-H2O+H]+	1.38	1	NA	12.2	NA	0.38	adductAnnotation	[126]	M215T133_2_[M-H2O+H]+	4	FALSE	C21015	gamma-L-Glutamyl-L-2-aminobutyrate	915.322	1063.19	845.07	1119.94	967.507	407.784	485.853	179.534	0	203.307	296.51	434.051	996.697	529.773	284.777	808.461	347.323	24.1623	402.258	176.684	118.216
M197T115_b_POS	197.09	115.2	C00437	NA	N-Acetylornithine	C7H14N2O3	level3.1	CC(=O)N[C@H](C(=O)O)CCCN	JRLGPAXAGHMNOL-LURJTMIESA-N	[M]	[M+Na]+	1.36	0.6	NA	15.2	NA	0.36	adductAnnotation	[170]	M197T115_[M+Na]+	4	FALSE	C00437	N-Acetylornithine	523.454	358.648	295.884	364.634	360.162	329.941	401.389	407.54	517.238	116.871	503.683	293.623	307.008	346.954	393.316	418.843	540.89	490.233	354.093	430.551	407.541
M524T137_b_POS	524	136.8	KeggExd000001	NA	NA	C10H16N5O14P3	level3.2	C([C@@H]1[C@H]([C@H]([C@H](n2cnc3c(N)nc(nc23)O)O1)O)O)OP(=O)(O)OP(=O)(O)OP(=O)(O)O	DJHOBIUAJLDRDQ-UUOKFMHZSA-N	[M]	[M+H]+	1.35	3.1	NA	11.7	NA	0.35	adductAnnotation	[134]	M524T137_[M+H]+	5	TRUE	NA	NA	50793.4	48159.7	50374.8	41757.4	58541.7	22857	16841.9	21172.8	17114.4	8151.57	19836.6	15654.4	20431	23502.1	17426.7	17816.5	15574	13839.4	24052.4	41287.1	49071.8
M142T97_a_POS	142.048	96.6	C00188	NA	L-Threonine	C4H9NO3	level3.1	C[C@H]([C@@H](C(=O)O)N)O	AYFVYJQAPQTCCC-GBXIJSLDSA-N	[M]	[M+Na]+	1.34	1.4	NA	16.8	NA	0.34	adductAnnotation	[133]	M142T97_[M+Na]+	8	FALSE	C00188;C00820;C05519;C12317	L-Threonine;D-Threonine;L-Allothreonine;D-Allothreonine	553.674	460.756	610.311	408.146	522.528	124.467	150.971	274.042	221.433	569.45	603.08	473.473	534.631	454.444	178.243	97.8663	370.194	169.14	211.089	438.098	344.993
M198T582_POS	198.053	582.2	C00954	NA	Indole-3-acetate	C10H9NO2	level3.1	OC(=O)Cc1c[nH]c2c1cccc2	SEOVTRFCIGRIMH-UHFFFAOYSA-N	[M]	[M+Na]+	1.34	1.1	NA	16.6	NA	0.34	adductAnnotation	[185]	M198T582_[M+Na]+	5	FALSE	C00954	Indole-3-acetate	1589.1	1644.71	1778.15	1718.66	1820.54	924.966	850.997	770.765	1061.2	1055.15	1472.86	1590.8	1458.93	1607.04	668.429	438.381	856.502	560.393	1230.75	1425.57	1354.89
M274T384_POS	274.093	384.4	C05198	NA	5'-Deoxyadenosine	C10H13N5O3	level3.1	C[C@H]1O[C@H]([C@@H]([C@@H]1O)O)n1cnc2c1ncnc2N	XGYIMTFOTBMPFP-KQYNXXCUSA-N	[M]	[M+Na]+	1.34	3.3	NA	13.1	NA	0.34	adductAnnotation	[204]	M274T384_[M+Na]+	3	FALSE	C05198	5'-Deoxyadenosine	3574.32	3343.24	3570.4	3187.63	3494.12	785.296	803.866	726.43	784.661	2724.07	3116.64	2600.96	2972.01	3047.11	631.173	734.522	517.066	588.515	2229.47	2385.62	2349.85
M142T97_b_POS	142.048	96.6	C00263	NA	L-Homoserine	C4H9NO3	level3.1	OCC[C@@H](C(=O)O)N	UKAUYVFTDYCKQA-VKHMYHEASA-N	[M]	[M+Na]+	1.33	1.4	NA	17.4	NA	0.33	adductAnnotation	[133]	M142T97_[M+Na]+	8	FALSE	C00263	L-Homoserine	553.674	460.756	610.311	408.146	522.528	124.467	150.971	274.042	221.433	569.45	603.08	473.473	534.631	454.444	178.243	97.8663	370.194	169.14	211.089	438.098	344.993
M144T133_POS	144.011	133.1	C00097	NA	L-Cysteine	C3H7NO2S	level3.1	N[C@H](C(=O)O)CS	XUJNEKJLAYXESH-REOHCLBHSA-N	[M]	[M+Na]+	1.28	4.6	NA	17.3	NA	0.28	adductAnnotation	[143]	M144T133_[M+Na]+	2	FALSE	C00097;C00736;C00793	L-Cysteine;Cysteine;D-Cysteine	3114.33	1710.16	2086.98	2577.68	2408.56	2378.22	1646.18	1871.07	1684.39	2245.74	3338.61	2546.09	2152.24	3764.82	1741.27	1659.88	1824.99	2026.62	2748.6	2114.3	1841.04
M222T129_POS	222.097	129.1	C00645	NA	N-Acetyl-D-mannosamine	C8H15NO6	level3.1	OC[C@H]1OC(O)[C@H]([C@H]([C@@H]1O)O)NC(=O)C	OVRNDRQMDRJTHS-ZTVVOAFPSA-N	[M]	[M+H]+	1.25	1	NA	27.6	NA	0.25	adductAnnotation	[164]	M222T129_[M+H]+	5	FALSE	C00140;C00645;C01132;C02711;C03136;C03878;C05021;C20328;C21036;C21039;C21049;C21052;C21061	N-Acetyl-D-glucosamine;N-Acetyl-D-mannosamine;N-Acetyl-D-galactosamine;N-Acetylhexosamine;N-Acetyl-D-hexosamine;N-Acetyl-beta-D-glucosamine;N-Acetyl-beta-D-galactosamine;N-Acetyl-alpha-D-glucosamine;N-Acetyl-L-altrosamine;N-Acetyl-D-allosamine;N-Acetyl-D-gulosamine;N-Acetyl-L-idosamine;N-Acetyl-D-talosamine	2340.82	3717.76	1986.49	2074.23	2350.7	2322.25	1021.55	2289.63	2404.93	1940.14	2154.31	819.622	2158.67	2444.1	1696.2	1468.72	1866.93	1487.28	1357.76	1715.86	1581.82
M126T130_POS	126.055	129.5	C00334	NA	4-Aminobutanoate	C4H9NO2	level3.1	NCCCC(=O)O	BTCSSZJGUNDROE-UHFFFAOYSA-N	[M]	[M+Na]+	1.2	3.8	NA	28.2	NA	0.2	adductAnnotation	[154]	M126T130_[M+Na]+	2	TRUE	C00334	4-Aminobutanoate	1582	1254.59	1168.78	1183.03	1322.69	512.582	598.421	430.082	382.947	426.316	528.996	434.857	305.133	534.454	473.453	228.814	319.774	522.309	791.176	901.653	1067.01
M369T408_POS	369.215	407.7	C15985	NA	17-O-Acetylajmaline	C22H28N2O3	level3.1	CC[C@@H]1[C@@H](O)N2[C@@H]3C4[C@H]1C[C@H]2[C@H]1[C@@]([C@@H]4OC(=O)C)(C3)c2c(N1C)cccc2	SRISWFJLVRCABV-HUXZXPIYSA-N	[M]	[M+H]+	1.14	7.8	NA	27.5	NA	0.14	adductAnnotation	[148]	M369T408_[M+H]+	3	TRUE	C15985	17-O-Acetylajmaline	3709.45	4459.25	3322.52	5015.04	3956.42	5300.97	5744.77	5860.35	5405.74	2732.41	2890.43	3802.73	3033.87	2842.14	5344.42	3410.2	4464.23	4111.5	5602.46	6040.09	4142.65
M255T863_NEG	255.233	862.7	C00249	S0135	Palmitic acid	C16H32O2	level2	CCCCCCCCCCCCCCCC(=O)O	IPCSVZSSVZVIGE-UHFFFAOYSA-N	[M]	[M-H]-	2.75	0.2	NA	NA	0.9996	0.75	MS1 + ExpLib Match	[77]	M255T863_[M-H]-	4	TRUE	C00249	Hexadecanoic acid	134742	127363	127215	133128	150887	99637.6	126750	126745	112105	174548	169832	160517	153455	133452	135506	118491	162447	150704	162461	140907	155021
M910T425_NEG	910.151	425.1	C00356	L0286	DL-3-hydroxy-3-methylglutaryl-CoA (HMG CoA)	C27H44N7O20P3S	level2	C[C@](O)(CC(O)=O)CC(=O)SCCNC(=O)CCNC(=O)C(O)C(C)(C)COP(O)(=O)OP(O)(=O)OC[C@H]1O[C@H]([C@H](O)[C@@H]1OP(O)(O)=O)N1C=NC2=C1N=CN=C2N	CABVTRNMFUVUDM-MIGRVSMKSA-N	[M]	[M-H]-	2.74	0.7	NA	NA	0.9939	0.74	MS1 + ExpLib Match	[24]	M910T425_[M-H]-	3	TRUE	C00356	(S)-3-Hydroxy-3-methylglutaryl-CoA	4133.61	3092.2	4002.19	3153.17	2946.29	3940.21	4243.68	5799.15	4798.31	2498.32	3436	2056.64	2503.06	3037.06	3531.89	3192.85	2693.12	3941.99	3740.69	5007.54	3713.4
M283T899_NEG	283.264	899.2	C01530	S0233	Stearic acid	C18H36O2	level2	CCCCCCCCCCCCCCCCCC(=O)O	QIQXTHQIDYTFRH-UHFFFAOYSA-N	[M]	[M-H]-	2.74	0.8	NA	NA	0.9995	0.74	MS1 + ExpLib Match	[25]	M283T899_[M-H]-	3	TRUE	C01530	Octadecanoic acid	69933.3	77103.9	57943.1	57026	85996.2	49132.2	62507.7	59161.7	47370	103311	109525	89163	96454.9	61756	73369	62279.9	75809.5	66164.4	91221.7	67435	68552.8
M146T99_2_NEG	146.046	99.1	C00025	S0056	L-Glutamate	C5H9NO4	level2	C(CC(=O)O)[C@@H](C(=O)O)N	WHUUTDBJXJRKMK-VKHMYHEASA-N	[M]	[M-H]-	2.74	0.1	NA	NA	0.9924	0.74	MS1 + ExpLib Match	[53]	M146T99_2_[M-H]-	19	TRUE	C00025;C00217;C00302	L-Glutamate;D-Glutamate;Glutamate	298734	260663	291033	286300	288751	259673	266359	291755	266353	259580	248932	242134	260098	254483	224077	300303	232025	247442	276312	235524	290754
M498T586_a_NEG	498.29	586	C05465	S0245	Taurochenodeoxycholate	C26H45NO6S	level2	C[C@H](CCC(=O)NCCS(=O)(=O)O)[C@H]1CC[C@@H]2[C@@]1(CC[C@H]3[C@H]2[C@@H](C[C@H]4[C@@]3(CC[C@H](C4)O)C)O)C	BHTRKEVKTKCXOH-BJLOMENOSA-N	[M]	[M-H]-	2.74	0.6	NA	NA	1	0.74	MS1 + ExpLib Match	[59]	M498T586_[M-H]-	5	TRUE	C05465;C16868	Taurochenodeoxycholate;Tauroursodeoxycholic acid	48877.3	50925.1	75289.3	50108	60464.5	29338.1	28904.5	27753.4	32025.6	46876	62098.8	64503.6	60256.4	80242.3	44287.1	25034.6	28118.8	29779	51381	52364.5	61184.5
M498T586_b_NEG	498.29	586	C05463	S0318	Taurodeoxycholic acid	C26H45NO6S	level2	[H][C@@]1(CC[C@@]2([H])[C@]3([H])CC[C@]4([H])C[C@H](O)CC[C@]4(C)[C@@]3([H])C[C@H](O)[C@]12C)[C@H](C)CCC(=O)NCCS(O)(=O)=O	AWDRATDZQPNJFN-VAYUFCLWSA-N	[M]	[M-H]-	2.74	0.6	NA	NA	1	0.74	MS1 + ExpLib Match	[59]	M498T586_[M-H]-	5	TRUE	C05463	Taurodeoxycholate	48877.3	50925.1	75289.3	50108	60464.5	29338.1	28904.5	27753.4	32025.6	46876	62098.8	64503.6	60256.4	80242.3	44287.1	25034.6	28118.8	29779	51381	52364.5	61184.5
M664T136_NEG	664.118	136	C00004	L0085	Reduced nicotinamide adenine dinucleotide (NADH)	C21H29N7O14P2	level2	C1C=CN(C=C1C(=O)N)[C@H]2[C@@H]([C@@H]([C@H](O2)COP(=O)(O)OP(=O)(O)OC[C@@H]3[C@H]([C@H]([C@@H](O3)N4C=NC5=C4N=CN=C5N)O)O)O)O	BOPGDPNILDQYTO-NNYOXOHSSA-N	[M]	[M-H]-	2.73	1.1	NA	NA	0.9926	0.73	MS1 + ExpLib Match	[2]	M664T136_[M-H]-	3	TRUE	C00004;C20744	NADH;alpha-NADH	55911	75926.7	62970.4	105044	61909.4	36526.9	45804.8	39582.4	46317.8	37779.6	50596.2	43810.7	68124.4	54287.7	39137.4	39603.7	41513.7	88641.8	47229.6	15288.9	15147.2
M255T829_NEG	255.233	828.7	C00249	S0135	Palmitic acid	C16H32O2	level2	CCCCCCCCCCCCCCCC(=O)O	IPCSVZSSVZVIGE-UHFFFAOYSA-N	[M]	[M-H]-	2.73	1.4	NA	NA	0.9994	0.73	MS1 + ExpLib Match	[8]	M255T829_[M-H]-	1	TRUE	C00249	Hexadecanoic acid	3465.01	4535.52	3344.84	4907.8	4798.24	2718.03	2430.65	3488.5	4958.82	4030.05	4284.27	3913.8	3354.29	4185.94	3823.29	1784.76	1993.48	1917.73	3939.11	2858.56	5863.64
M448T634_a_NEG	448.307	634.3	C05464	L0371	Glycodeoxycholic acid	C26H43NO5	level2	C[C@H](CCC(=O)NCC(=O)O)[C@H]1CC[C@@H]2[C@@]1([C@H](C[C@H]3[C@H]2CC[C@H]4[C@@]3(CC[C@H](C4)O)C)O)C	WVULKSPCQVQLCU-BUXLTGKBSA-N	[M]	[M-H]-	2.73	1.1	NA	NA	0.9982	0.73	MS1 + ExpLib Match	[22]	M448T634_[M-H]-	3	TRUE	C05464	Glycodeoxycholate	34595.8	54031.6	41788.3	34822.8	34760.8	18032.9	21270.2	21452.8	24949.2	34344.5	41009.3	42109.2	41974.4	46500.4	23788.5	20438.8	20984.9	17265.2	32781.2	49582.1	39911.5
M448T634_b_NEG	448.307	634.3	C05466	S0244	Glycochenodeoxycholate	C26H43NO5	level2	C[C@H](CCC(=O)NCC(=O)O)[C@H]1CC[C@@H]2[C@@]1(CC[C@H]3[C@H]2[C@@H](C[C@H]4[C@@]3(CC[C@H](C4)O)C)O)C	GHCZAUBVMUEKKP-GYPHWSFCSA-N	[M]	[M-H]-	2.73	1.1	NA	NA	0.9972	0.73	MS1 + ExpLib Match	[22]	M448T634_[M-H]-	3	TRUE	C05466	Glycochenodeoxycholate	34595.8	54031.6	41788.3	34822.8	34760.8	18032.9	21270.2	21452.8	24949.2	34344.5	41009.3	42109.2	41974.4	46500.4	23788.5	20438.8	20984.9	17265.2	32781.2	49582.1	39911.5
M269T880_NEG	269.249	880.4	NA	S0367	Heptadecanoic acid	C17H34O2	level2	CCCCCCCCCCCCCCCCC(O)=O	KEMQGTRYUADPNZ-UHFFFAOYSA-N	[M]	[M-H]-	2.73	1.4	NA	NA	0.9996	0.73	MS1 + ExpLib Match	[31]	M269T880_[M-H]-	1	TRUE	NA	NA	1955.45	2142.12	1157.58	2918.34	1300.14	1086.92	1065.55	557.22	1680.5	3035.92	3960.24	4617.75	4022.06	2451.92	2416.32	1439.08	2788.42	2329.52	2829.56	2156.57	2847.25
M307T880_NEG	307.265	879.7	C16525	L0872	cis-11.14-Eicosadienoic acid	C20H36O2	level2	CCCCCC(=C(CC(=C(CCCCCCCCCC(=O)O)[H])[H])[H])[H]	XSXIVVZCUAHUJO-HZJYTTRNSA-N	[M]	[M-H]-	2.73	1.4	NA	NA	1	0.73	MS1 + ExpLib Match	[32]	M307T880_[M-H]-	2	TRUE	C16525	Icosadienoic acid	6198.44	6510.67	5219.79	6361.65	6032.44	1820.75	2428.81	1715.92	2457.77	15597.5	19090.9	14923.4	17494.3	14817.5	2591.62	1437.82	2305.23	2059.89	8887.11	6572.84	7758.1
M253T837_NEG	253.218	836.9	C08362	L0166	cis-9-Palmitoleic acid	C16H30O2	level2	CCCCCC/C=C\CCCCCCCC(=O)O	SECPZKHBENQXJG-FPLPWBNLSA-N	[M]	[M-H]-	2.73	1.2	NA	NA	0.9998	0.73	MS1 + ExpLib Match	[45]	M253T837_[M-H]-	2	TRUE	C08362	(9Z)-Hexadecenoic acid	16457.2	16232	8142.71	27416.7	7192.53	6657.44	6195.55	6821.89	9198.73	18826.9	29405.6	46670.4	29772.3	20008.9	14403.5	7676.86	15276.1	15856.2	19938.5	15613.2	17795.2
M910T409_NEG	910.151	409.1	C00356	L0286	DL-3-hydroxy-3-methylglutaryl-CoA (HMG CoA)	C27H44N7O20P3S	level2	C[C@](O)(CC(O)=O)CC(=O)SCCNC(=O)CCNC(=O)C(O)C(C)(C)COP(O)(=O)OP(O)(=O)OC[C@H]1O[C@H]([C@H](O)[C@@H]1OP(O)(O)=O)N1C=NC2=C1N=CN=C2N	CABVTRNMFUVUDM-MIGRVSMKSA-N	[M]	[M-H]-	2.73	1	NA	NA	0.9939	0.73	MS1 + ExpLib Match	[55]	M910T409_[M-H]-	6	TRUE	C00356	(S)-3-Hydroxy-3-methylglutaryl-CoA	7684.33	6615.49	6446.49	6362.98	7013.47	9055.26	7567.96	9582.24	7555.31	2719.22	4021.93	2829.75	2876.63	4076.04	5255.28	6024.98	4316.23	4768.63	6004.74	7255.52	7206.17
M347T193_NEG	347.04	192.5	C00130	L0019	Inosine 5'-monophosphate (IMP)	C10H13N4O8P	level2	C1=NC(=O)C2=C(N1)N(C=N2)[C@H]3[C@@H]([C@@H]([C@H](O3)COP(=O)(O)O)O)O	GRSZFWQUAKGDAV-KQYNXXCUSA-N	[M]	[M-H]-	2.73	1.1	NA	NA	0.9937	0.73	MS1 + ExpLib Match	[56]	M347T193_[M-H]-	6	TRUE	C00130	IMP	26865.6	28783.7	39844.9	29329.4	30452.1	41448.8	101223	47270.7	106540	55669.7	58848.6	45253.8	54302.2	56095	70691.6	80453.6	89726.9	95921.7	61426.2	72253	74619.7
M514T551_NEG	514.285	551	C05122	S0243	Taurocholate	C26H45NO7S	level2	[H][C@@]1(CC[C@@]2([H])[C@]3([H])[C@H](O)C[C@]4([H])C[C@H](O)CC[C@]4(C)[C@@]3([H])C[C@H](O)[C@]12C)[C@H](C)CCC(=O)NCCS(O)(=O)=O	WBWWGRHZICKQGZ-HZAMXZRMSA-N	[M]	[M-H]-	2.73	1	NA	NA	0.9999	0.73	MS1 + ExpLib Match	[70]	M514T551_[M-H]-	3	FALSE	C05122	Taurocholate	9193.12	9513.69	10598.9	9614.6	8311.25	2969.58	3430.57	2932.53	3513.66	7880.77	10097.7	11066.5	11147.4	10536	4371.11	2685.14	3419.35	2776.61	8689.61	8826.81	7584.63
M259T103_a_NEG	259.023	102.5	C00446	L0327	alpha-D-Galactose 1-phosphate	C6H13O9P	level2	C([C@@H]1[C@@H]([C@@H]([C@H]([C@H](O1)OP(=O)(O)O)O)O)O)O	HXXFSFRBOHSIMQ-FPRJBGLDSA-N	[M]	[M-H]-	2.73	0.9	NA	NA	0.9878	0.73	MS1 + ExpLib Match	[73]	M259T103_[M-H]-	9	TRUE	C00103;C00446;C00636;C00663;C01002;C01171;C03384;C15924;C15926	D-Glucose 1-phosphate;alpha-D-Galactose 1-phosphate;D-Mannose 1-phosphate;beta-D-Glucose 1-phosphate;Hexose 1-phosphate;alpha-D-Hexose 1-phosphate;D-Galactose 1-phosphate;L-Gulose 1-phosphate;beta-L-Galactose 1-phosphate	26728.8	29085.9	39202.1	39222.7	38084.9	24200.1	20324	23251.7	18759.4	46171.3	45889.2	39771.5	46332.8	51599.9	17723.7	17386.1	13402.4	17121	30281	35384.4	32702.9
M464T585_NEG	464.302	584.5	C01921	L0225	Glycocholic acid	C26H43NO6	level2	C[C@H](CCC(=O)NCC(=O)O)[C@H]1CC[C@@H]2[C@@]1([C@H](C[C@H]3[C@H]2[C@@H](C[C@H]4[C@@]3(CC[C@H](C4)O)C)O)O)C	RFDAIACWWDREDC-FRVQLJSFSA-N	[M]	[M-H]-	2.73	1	NA	NA	0.9967	0.73	MS1 + ExpLib Match	[88]	M464T585_[M-H]-	2	TRUE	C01921	Glycocholate	6825.84	7102.53	8232.31	6827.6	6579.59	1795.11	1799.98	1680.22	2649.25	5572.7	6749.34	8778.54	7922.19	7521.78	2864.21	1835.59	2087.35	1546.32	6160.56	5913.54	5523.66
M303T843_NEG	303.233	842.9	C00219	L0145	Arachidonic Acid (peroxide free)	C20H32O2	level2	CCCCC/C=C\C/C=C\C/C=C\C/C=C\CCCC(=O)O	YZXBAPSDXZZRGB-DOFZRALJSA-N	[M]	[M-H]-	2.73	1.1	NA	NA	0.993	0.73	MS1 + ExpLib Match	[95]	M303T843_[M-H]-	4	TRUE	C00219	Arachidonate	63522.5	59118.2	65816.7	64521	63066.6	7165.15	9136.83	6958.08	9974.8	83855	102906	94120.5	104465	94020.2	8763.41	6717.42	8088.9	6949.6	58785	55080.3	55529.1
M482T639_NEG	482.295	639	C02592	S0307	Taurolithocholic acid	C26H45NO5S	level2	C[C@H](CCC(=O)NCCS(O)(=O)=O)C1CCC2C3CCC4C[C@H](O)CC[C@]4(C)C3CC[C@]12C	QBYUNVOYXHFVKC-LVMSMGIASA-N	[M]	[M-H]-	2.73	1.3	NA	NA	1	0.73	MS1 + ExpLib Match	[99]	M482T639_[M-H]-	3	TRUE	C02592	Taurolithocholate	6101.28	6603.94	6626.68	6476	5909.47	3010.79	3209.18	3209.39	3795.5	5756.25	6982.1	7129.01	6917.85	6848.02	3492.65	3216.28	3582.72	3122.82	6196.09	6049.99	6280.88
M203T419_NEG	203.082	418.9	C00078	S0067	L-Tryptophan	C11H12N2O2	level2	C1=CC=C2C(=C1)C(=CN2)CC(C(=O)O)N	QIVBCDIJIAJPQS-UHFFFAOYSA-N	[M]	[M-H]-	2.73	0.8	NA	NA	0.9803	0.73	MS1 + ExpLib Match	[102]	M203T419_[M-H]-	20	TRUE	C00078;C00525;C00806	L-Tryptophan;D-Tryptophan;Tryptophan	124573	132447	132611	141572	150341	112943	121469	109081	117888	134739	152806	139835	137564	139645	107306	106160	118677	114046	139000	139236	143167
M171T102_a_NEG	171.007	102.5	C00093	L0137	Glycerol 3-phosphate	C3H9O6P	level2	C([C@H](COP(=O)(O)O)O)O	AWUCVROLDVIAJX-GSVOUGTGSA-N	[M]	[M-H]-	2.73	1.2	NA	NA	0.9994	0.73	MS1 + ExpLib Match	[107]	M171T102_[M-H]-	2	TRUE	C00093;C00623;C03189	sn-Glycerol 3-phosphate;sn-Glycerol 1-phosphate;DL-Glycerol 1-phosphate	10823.6	12053.2	15399	14634.9	11676.1	12562.6	21800	15217.2	24003.8	18846.6	20249	17550.3	20239.3	21694.9	18733.2	20126.7	19799	22052.2	15849.2	16121.4	15821.6
M171T102_b_NEG	171.007	102.5	C00623	L0452	sn-Glycerol 1-phosphate	C3H9O6P	level2	C([C@@H](COP(=O)(O)O)O)O	AWUCVROLDVIAJX-VKHMYHEASA-N	[M]	[M-H]-	2.73	1.2	NA	NA	0.9982	0.73	MS1 + ExpLib Match	[107]	M171T102_[M-H]-	2	TRUE	C00093;C00623;C03189	sn-Glycerol 3-phosphate;sn-Glycerol 1-phosphate;DL-Glycerol 1-phosphate	10823.6	12053.2	15399	14634.9	11676.1	12562.6	21800	15217.2	24003.8	18846.6	20249	17550.3	20239.3	21694.9	18733.2	20126.7	19799	22052.2	15849.2	16121.4	15821.6
M192T472_NEG	192.067	472	C05598	S0200	Phenylacetylglycine	C10H11NO3	level2	C1=CC=C(C=C1)CC(=O)NCC(=O)O	UTYVDVLMYQPLQB-UHFFFAOYSA-N	[M]	[M-H]-	2.73	1.1	NA	NA	0.9997	0.73	MS1 + ExpLib Match	[108]	M192T472_[M-H]-	3	TRUE	C05598	Phenylacetylglycine	4702.59	4604.44	5591.49	5356.72	4210.39	2227.03	2610.41	2037.99	2742.56	3142.81	3659.4	4471.56	4313.41	4234.97	2653.09	1859.17	2387.01	1503.2	4588.72	4651.97	4625.57
M305T859_NEG	305.249	858.5	C03242	L0873	cis-8,11,14-Eicosatrienoic acid	C20H34O2	level2	CCCCCC(=C(CC(=C(CC(=C(CCCCCCC(=O)O)[H])[H])[H])[H])[H])[H]	HOBAELRKJCKHQD-QNEBEIHSSA-N	[M]	[M-H]-	2.72	1.6	NA	NA	0.9995	0.72	MS1 + ExpLib Match	[10]	M305T859_[M-H]-	2	TRUE	C03242	(8Z,11Z,14Z)-Icosatrienoic acid	9338.56	10118.3	15452.6	9141.24	9286.99	2246.4	2876.91	2065.99	5489.98	26871.2	32977.1	27338.8	41654	18412.6	5276.16	2365.28	2748.88	1705.31	19519.8	11096	12152.6
M766T393_NEG	766.109	393.3	C00010	L0066	Coenzyme A (CoA)	C21H36N7O16P3S	level2	CC(C)(COP(=O)(O)OP(=O)(O)OC[C@@H]1[C@H]([C@H]([C@@H](O1)N2C=NC3=C2N=CN=C3N)O)OP(=O)(O)O)[C@H](C(=O)NCCC(=O)NCCS)O	RGJOEKWQDUBAIZ-IBOSZNHHSA-N	[M]	[M-H]-	2.72	1	NA	NA	0.9763	0.72	MS1 + ExpLib Match	[12]	M766T393_[M-H]-	14	TRUE	C00010	CoA	30279.5	21923.2	39534.1	26343.5	30265.9	35085.6	44886.4	45989.4	49397.9	18211.9	16363.1	14349.8	19374.5	19721.1	27620.3	37531.1	29040.8	31001.5	27079.9	32159.5	48324.4
M465T863_NEG	465.305	863.3	C18043	L0130	Cholesteryl sulfate	C27H46O4S	level2	C[C@H](CCCC(C)C)[C@H]1CC[C@@H]2[C@@]1(CC[C@H]3[C@H]2CC=C4[C@@]3(CC[C@@H](C4)OS(=O)(=O)O)C)C	BHYOQNUELFTYRT-DPAQBDIFSA-N	[M]	[M-H]-	2.72	1.7	NA	NA	0.9949	0.72	MS1 + ExpLib Match	[15]	M465T863_[M-H]-	4	TRUE	C18043	Cholesterol sulfate	50818	48270.9	50305.8	43526.2	38769.3	73886.1	84413	79574	77019.7	42056.2	47796.4	35067.6	49173.4	37855	80106.6	69392.9	59194.3	61130.1	38324.2	25363.9	22290.8
M191T174_a_NEG	191.02	174	C00158	S0027	Citrate	C6H8O7	level2	C(C(=O)O)C(CC(=O)O)(C(=O)O)O	KRKNYBCHXYNGOX-UHFFFAOYSA-N	[M]	[M-H]-	2.72	1.1	NA	NA	0.9678	0.72	MS1 + ExpLib Match	[18]	M191T174_[M-H]-	3	TRUE	C00158	Citrate	40285.1	58308.7	72911.1	63548.3	38137.1	31982.5	33526	68204.7	50677.2	25861	31845.2	21780.4	24714.5	25812.7	40469.5	30934.2	33896.2	38530.9	33208.6	46250.9	57880.9
M611T234_NEG	611.145	234.3	C00127	L0008	Glutathione disulfide	C20H32N6O12S2	level2	C(CC(=O)N[C@@H](CSSC[C@@H](C(=O)NCC(=O)O)NC(=O)CC[C@@H](C(=O)O)N)C(=O)NCC(=O)O)[C@@H](C(=O)O)N	YPZRWBKMTBYPTK-BJDJZHNGSA-N	[M]	[M-H]-	2.72	0.7	NA	NA	0.9606	0.72	MS1 + ExpLib Match	[26]	M611T234_[M-H]-	12	TRUE	C00127	Glutathione disulfide	62394.2	63147.3	68204.3	61622.4	62793.6	29294.1	29918.2	29450.3	29085.1	44940.1	55892.4	51183.1	57003.1	62457	34392.2	51026.9	34523.9	28674.5	63072.4	64139.9	84785.6
M277T824_a_NEG	277.218	823.5	C06427	L0146	alpha-Linolenic acid	C18H30O2	level2	CC/C=C\C/C=C\C/C=C\CCCCCCCC(=O)O	DTOSIQBPPRVQHS-PDBXOOCHSA-N	[M]	[M-H]-	2.72	1.6	NA	NA	0.9985	0.72	MS1 + ExpLib Match	[33]	M277T824_[M-H]-	5	FALSE	C06427	(9Z,12Z,15Z)-Octadecatrienoic acid	4780.81	6797.37	4697.51	5791.37	5965.08	1093.33	651.951	1133.37	1251.4	17341.9	23368.1	18794.6	17632	14777.8	1119.02	816.356	1413.63	941.851	9433.89	7126.87	9254.88
M277T824_b_NEG	277.218	823.5	NA	L0366	all cis-(6,9,12)-Linolenic acid	C18H30O2	level2	CCCCCC=CCC=CCC=CCCCCC(=O)O	VZCCETWTMQHEPK-QNEBEIHSSA-N	[M]	[M-H]-	2.72	1.6	NA	NA	0.9934	0.72	MS1 + ExpLib Match	[33]	M277T824_[M-H]-	5	FALSE	C06426	(6Z,9Z,12Z)-Octadecatrienoic acid	4780.81	6797.37	4697.51	5791.37	5965.08	1093.33	651.951	1133.37	1251.4	17341.9	23368.1	18794.6	17632	14777.8	1119.02	816.356	1413.63	941.851	9433.89	7126.87	9254.88
M742T182_NEG	742.069	182.2	C00006	L0042	Nicotinamide adenine dinucleotide phosphate (NADP)	C21H29N7O17P3	level2	C1=CC(=C[N+](=C1)[C@H]2[C@@H]([C@@H]([C@H](O2)COP(=O)(O)OP(=O)(O)OC[C@@H]3[C@H]([C@H]([C@@H](O3)N4C=NC5=C4N=CN=C5N)OP(=O)(O)O)O)O)O)C(=O)N	XJLXINKUBYWONI-NNYOXOHSSA-O	[M]	[M-2H]-	2.72	1.1	NA	NA	0.9807	0.72	MS1 + ExpLib Match	[39]	M742T182_[M-2H]-	3	FALSE	C00006	NADP+	7167.18	8018.06	6689.33	6507.68	5659.18	6203.44	5785.42	5498.79	6040.27	7019.32	6332.66	6345.62	6194.08	6860.7	6104.38	6528.08	6212.84	5468.85	7198.74	9494.98	8696.25
M309T903_NEG	309.28	903.4	C16526	L0870	trans-11-Eicosenoic acid	C20H38O2	level2	CCCCCCCCC(=C(CCCCCCCCCC(=O)O)[H])[H]	BITHHVVYSMSWAG-MDZDMXLPSA-N	[M]	[M-H]-	2.72	1.7	NA	NA	1	0.72	MS1 + ExpLib Match	[40]	M309T903_[M-H]-	2	TRUE	C16526	Icosenoic acid	3242.57	3584.23	3358.38	3120.3	3862.78	1659.28	2530.67	1405.69	2267.27	9364.64	11258.2	7649.07	8680.37	7154.89	2655.61	1596.71	1813.04	1636.69	5269.06	4279.78	4116.13
M382T395_NEG	382.101	395.3	NA	L0866	Succinyladenosine	C14H17N5O8	level2	C(C(C(=O)O)(NC1=C2C(=NC=N1)N(C=N2)C3(C(C(C(CO)(O3)[H])(O)[H])(O)[H])[H])[H])C(=O)O	VKGZCEJTCKHMRL-VWJPMABRSA-N	[M]	[M-H]-	2.72	1.4	NA	NA	0.9781	0.72	MS1 + ExpLib Match	[42]	M382T395_[M-H]-	5	TRUE	NA	NA	12006.6	10734.1	12548.5	13683.9	11926.3	24256.8	22878.4	25324.2	29212.6	10689.7	14002.2	11134.6	14688.2	15068.9	14808.9	16294.2	14739.5	17419.6	16184.4	16151.7	20175.3
M137T557_a_NEG	137.025	557.2	C00805	S0380	Salicylic acid	C7H6O3	level2	C1=CC=C(C(=C1)C(=O)O)O	YGSDEFSMJLZEOE-UHFFFAOYSA-N	[M]	[M-H]-	2.72	1.5	NA	NA	0.9956	0.72	MS1 + ExpLib Match	[44]	M137T557_[M-H]-	2	TRUE	C00805	Salicylate	7539.58	6216.57	3382.85	2150.38	2303.47	1965.93	2257.75	2241.89	2398.27	3643.08	3714.74	7000.36	4944.06	3422.99	3152.19	2820.51	4052.97	3090.31	4473.96	4490.24	3568.43
M214T98_NEG	214.049	97.8	NA	S0362	sn-Glycerol 3-phosphoethanolamine	C5H14NO6P	level2	NCCO[P@@](O)(=O)OC[C@@H](O)CO	JZNWSCPGTDBMEW-YFKPBYRVSA-N	[M]	[M-H]-	2.72	1	NA	NA	0.9784	0.72	MS1 + ExpLib Match	[46]	M214T98_[M-H]-	6	TRUE	C01233	sn-Glycero-3-phosphoethanolamine	7929.57	10739.1	13488.9	12732.2	10848.7	2855.15	3057.92	3493.39	2770.44	7557.39	7680.14	5167.72	8806.21	9243.08	4384.55	3179.52	3227.61	3381.4	6568.25	6657.8	8036
M128T134_NEG	128.036	133.5	C01879	S0010	L-Pyroglutamic acid	C5H7NO3	level2	C1CC(=O)N[C@@H]1C(=O)O	ODHCTXKNWHHXJC-VKHMYHEASA-N	[M]	[M-H]-	2.72	1.6	NA	NA	0.996	0.72	MS1 + ExpLib Match	[50]	M128T134_[M-H]-	2	TRUE	C01879;C02237	5-Oxoproline;5-Oxo-D-proline	19035.3	19901.8	23021.2	20887.7	23582.8	16738.7	21321.3	18634.2	28835.2	18597.4	19487.6	21421.4	17229.3	16158	21729.9	15379	20938.8	17753.2	21736.5	23394.6	18726.1
M323T133_NEG	323.029	133.3	C00105	L0038	Uridine 5'-monophosphate (UMP)	C9H13N2O9P	level2	C1=CN(C(=O)NC1=O)[C@H]2[C@@H]([C@@H]([C@H](O2)COP(=O)(O)O)O)O	DJJCXFVJDGTHFX-XVFCMESISA-N	[M]	[M-H]-	2.72	1.3	NA	NA	0.9896	0.72	MS1 + ExpLib Match	[51]	M323T133_[M-H]-	8	TRUE	C00105	UMP	60933.3	59655.8	75318.5	80428.5	64834.2	316569	521733	280225	419933	117284	115431	120695	129545	132434	227739	263780	281465	277141	238641	228025	192623
M604T134_NEG	604.07	133.7	C00096	L0292	Guanosine diphosphate mannose	C16H25N5O16P2	level2	C1=NC2=C(N1[C@H]3[C@@H]([C@@H]([C@H](O3)COP(=O)(O)OP(=O)(O)O[C@@H]4[C@H]([C@H]([C@@H]([C@H](O4)CO)O)O)O)O)O)NC(=NC2=O)N	MVMSCBBUIHUTGJ-GDJBGNAASA-N	[M]	[M-H]-	2.72	0.5	NA	NA	0.9514	0.72	MS1 + ExpLib Match	[58]	M604T134_[M-H]-	7	TRUE	C00096;C00394;C01581;C02280;C15925	GDP-mannose;GDP-glucose;GDPhexose;GDP-L-galactose;GDP-L-gulose	98145.2	122119	106213	115533	146474	101736	100785	164062	128893	89755.5	93651.7	93886.4	104608	98045.9	76436.9	78728	73249.8	67202.5	105240	106242	124801
M130T135_a_NEG	130.088	134.6	C00407	S0089	L-Isoleucine	C6H13NO2	level2	CC[C@H](C)[C@@H](C(=O)O)N	AGPKZVBTJJNPAG-WHFBIAKZSA-N	[M]	[M-H]-	2.72	1.6	NA	NA	0.9991	0.72	MS1 + ExpLib Match	[60]	M130T135_[M-H]-	2	TRUE	C00407;C06418;C16434;C21092;C21096	L-Isoleucine;D-Isoleucine;Isoleucine;D-allo-Isoleucine;L-allo-Isoleucine	15975.6	15730.7	20631.6	17523.3	20052.3	13698.9	13559.6	12274.7	15646.3	17871.9	18812.8	13855	15913.7	15536.6	14613.2	10654.2	12508	11093.7	22603.2	27102	23463.3
M130T135_b_NEG	130.088	134.6	C00123	S0052	L-Leucine	C6H13NO2	level2	CC(C)CC(C(=O)O)N	ROHFNLRQFUQHCH-UHFFFAOYSA-N	[M]	[M-H]-	2.72	1.6	NA	NA	0.9897	0.72	MS1 + ExpLib Match	[60]	M130T135_[M-H]-	2	TRUE	C00123;C01570;C16439	L-Leucine;D-Leucine;Leucine	15975.6	15730.7	20631.6	17523.3	20052.3	13698.9	13559.6	12274.7	15646.3	17871.9	18812.8	13855	15913.7	15536.6	14613.2	10654.2	12508	11093.7	22603.2	27102	23463.3
M130T135_c_NEG	130.088	134.6	C01933	S0209	L-Norleucine	C6H13NO2	level2	CCCCC(N)C(O)=O	LRQKBLKVPFOOQJ-UHFFFAOYSA-N	[M]	[M-H]-	2.72	1.6	NA	NA	0.9894	0.72	MS1 + ExpLib Match	[60]	M130T135_[M-H]-	2	TRUE	C01933	L-Norleucine	15975.6	15730.7	20631.6	17523.3	20052.3	13698.9	13559.6	12274.7	15646.3	17871.9	18812.8	13855	15913.7	15536.6	14613.2	10654.2	12508	11093.7	22603.2	27102	23463.3
M275T98_NEG	275.125	98.4	C00449	L0155	L-Saccharopine	C11H20N2O6	level2	C(CCN[C@@H](CCC(=O)O)C(=O)O)C[C@@H](C(=O)O)N	ZDGJAHTZVHVLOT-YUMQZZPRSA-N	[M]	[M-H]-	2.72	0.6	NA	NA	0.9645	0.72	MS1 + ExpLib Match	[66]	M275T98_[M-H]-	10	TRUE	C00449	N6-(L-1,3-Dicarboxypropyl)-L-lysine	7884.7	7603.99	10376	9001.47	8024.13	21001.6	20708.8	20270.3	18968.6	7219.88	7743.66	4454.97	7944.83	8169.78	22326.9	23989.5	22988	23754.5	11331.3	10657.5	12650.5
M267T257_NEG	267.074	256.9	C00294	S0032	Inosine	C10H12N4O5	level2	C1=NC(=O)C2=C(N1)N(C=N2)[C@H]3[C@@H]([C@@H]([C@H](O3)CO)O)O	UGQMRVRMYYASKQ-KQYNXXCUSA-N	[M]	[M-H]-	2.72	0.6	NA	NA	0.9627	0.72	MS1 + ExpLib Match	[68]	M267T257_[M-H]-	3	TRUE	C00294	Inosine	178.336	172.453	119.751	167.206	400.277	0	17.2706	32.5625	46.8626	229.501	212.278	357.037	236.634	139.796	51.1014	49.4899	21.7518	32.4852	35219.4	41447.6	37071.4
M296T411_NEG	296.083	411	C00170	L0036	S-Methyl-5'-thioadenosine	C11H15N5O3S	level2	CSC[C@@H]1[C@H]([C@H]([C@@H](O1)N2C=NC3=C2N=CN=C3N)O)O	WUUGFSXJNOTRMR-IOSLPCCCSA-N	[M]	[M-H]-	2.72	1.6	NA	NA	0.9987	0.72	MS1 + ExpLib Match	[71]	M296T411_[M-H]-	5	FALSE	C00170	5'-Methylthioadenosine	1507.13	1270.03	1578.64	1409.07	1448.46	3090.94	2897.86	3495.43	3055.65	1045.94	1298.97	673.856	834.762	1142.8	2079.05	1893.07	1857.85	1960.24	1901.35	1944.87	2202.29
M259T103_b_NEG	259.023	102.5	C00103	L0283	alpha-D-Glucose 1-phosphate	C6H13O9P	level2	OC[C@H]1OC(OP(O)(O)=O)[C@H](O)[C@@H](O)[C@@H]1O	HXXFSFRBOHSIMQ-GASJEMHNSA-N	[M]	[M-H]-	2.72	0.9	NA	NA	0.9688	0.72	MS1 + ExpLib Match	[73]	M259T103_[M-H]-	9	TRUE	C00103;C00446;C00636;C00663;C01002;C01171;C03384;C15924;C15926	D-Glucose 1-phosphate;alpha-D-Galactose 1-phosphate;D-Mannose 1-phosphate;beta-D-Glucose 1-phosphate;Hexose 1-phosphate;alpha-D-Hexose 1-phosphate;D-Galactose 1-phosphate;L-Gulose 1-phosphate;beta-L-Galactose 1-phosphate	26728.8	29085.9	39202.1	39222.7	38084.9	24200.1	20324	23251.7	18759.4	46171.3	45889.2	39771.5	46332.8	51599.9	17723.7	17386.1	13402.4	17121	30281	35384.4	32702.9
M124T98_NEG	124.008	97.7	C00245	S0009	Taurine	C2H7NO3S	level2	C(CS(=O)(=O)O)N	XOAAWQZATWQOTB-UHFFFAOYSA-N	[M]	[M-H]-	2.72	1.6	NA	NA	0.9926	0.72	MS1 + ExpLib Match	[84]	M124T98_[M-H]-	7	TRUE	C00245	Taurine	9875.08	9038.71	9567.47	9914.48	7743.71	13296.4	14558.4	17823.9	13613.1	10748.9	14384.2	10969.5	11640.4	11395.5	19654.1	31004.6	15649.6	28268.7	12189.4	10790	11052.3
M308T111_NEG	308.099	110.8	C00270	L0104	N-Acetylneuraminic acid	C11H19NO9	level2	CC(=NC1(C(CC(C(=O)O)(O)OC1(C(C(CO)(O)[H])(O)[H])[H])(O)[H])[H])O	SQVRNKJHWKZAKO-HRCOWIFUSA-N	[M]	[M-H]-	2.72	0.8	NA	NA	0.9749	0.72	MS1 + ExpLib Match	[86]	M308T111_[M-H]-	8	TRUE	C00270;C19909;C19910	N-Acetylneuraminate;N-Acetyl-alpha-neuraminate;N-Acetyl-beta-neuraminate	91594.5	66781.8	84837.8	88866.3	83815.5	90508	105401	88402.9	83379.1	68683.5	85829.1	54999.3	76219.7	80310.5	64670.6	75582.9	63583.4	71978.3	86267.9	94084.6	96529.7
M611T134_NEG	611.145	133.8	C00127	L0008	Glutathione disulfide	C20H32N6O12S2	level2	C(CC(=O)N[C@@H](CSSC[C@@H](C(=O)NCC(=O)O)NC(=O)CC[C@@H](C(=O)O)N)C(=O)NCC(=O)O)[C@@H](C(=O)O)N	YPZRWBKMTBYPTK-BJDJZHNGSA-N	[M]	[M-H]-	2.72	1.4	NA	NA	0.9912	0.72	MS1 + ExpLib Match	[87]	M611T134_[M-H]-	13	TRUE	C00127	Glutathione disulfide	83217.7	101299	105253	81681.8	87878.3	42483.7	36980.6	41910.5	42060.7	97439.4	110203	122340	128780	106779	50526.3	74050.7	52531.8	47511.8	98814.2	108688	98600.7
M210T106_NEG	210.029	105.9	C02305	L0135	Phosphocreatine	C4H10N3O5P	level2	CN(CC(=O)O)/C(=N/P(=O)(O)O)/N	DRBBFCLWYRJSJZ-UHFFFAOYSA-N	[M]	[M-H]-	2.72	1.5	NA	NA	0.9999	0.72	MS1 + ExpLib Match	[90]	M210T106_[M-H]-	10	TRUE	C02305	Phosphocreatine	10139.8	9553.33	11620.4	11798.1	10570.3	21274.4	23222.7	22323.7	21403.7	6655.38	8452.26	6258.77	7714.91	8784.7	18144.3	22296.4	17172	19335.9	13353.7	14865.3	14202.7
M442T158_NEG	442.018	157.8	C00035	L0062	Guanosine 5'-diphosphate (GDP)	C10H15N5O11P2	level2	C1=NC2=C(N1[C@H]3[C@@H]([C@@H]([C@H](O3)COP(=O)(O)OP(=O)(O)O)O)O)NC(=NC2=O)N	QGWNDRXFNXRZMB-UUOKFMHZSA-N	[M]	[M-H]-	2.72	1.4	NA	NA	0.9787	0.72	MS1 + ExpLib Match	[91]	M442T158_[M-H]-	4	TRUE	C00035	GDP	48211.2	44775.2	57969.8	49219	46659.2	60908.2	130823	104268	137445	45832.3	63522.8	36304.8	57178.9	55568.4	86781.8	91485.3	108128	104434	80873.4	88292	87916.4
M279T845_NEG	279.233	845.2	C01595	L0126	Linoleic acid	C18H32O2	level2	CCCCC/C=C\C/C=C\CCCCCCCC(=O)O	OYHQOLUKZRVURQ-HZJYTTRNSA-N	[M]	[M-H]-	2.72	1.6	NA	NA	0.9938	0.72	MS1 + ExpLib Match	[96]	M279T845_[M-H]-	3	TRUE	C01595	Linoleate	21868.3	22893.2	23469.4	23289.1	23163.8	4554.45	5293.84	4996.93	5716.95	75082.6	88119.3	80031.5	83066.4	77306.3	5613.18	4384.85	7465.99	6676.6	33949	31668.6	32783.8
M506T163_a_NEG	505.988	163.2	C00286	L0077	Deoxyguanosine triphosphate (dGTP)	C10H16N5O13P3	level2	C1[C@@H]([C@H](O[C@H]1N2C=NC3=C2NC(=NC3=O)N)COP(=O)(O)OP(=O)(O)OP(=O)(O)O)O	HAAZLUGHYHWQIW-KVQBGUIXSA-N	[M]	[M-H]-	2.71	0.7	NA	NA	0.9366	0.71	MS1 + ExpLib Match	[9]	M506T163_[M-H]-	6	TRUE	C00286	dGTP	548061	2.01383e+06	678674	1.84412e+06	837092	697614	1.52771e+06	320604	1.61855e+06	837198	459201	1.44339e+06	493493	2.07702e+06	1.9631e+06	2.13501e+06	1.6415e+06	885743	2.12081e+06	1.41017e+06	1.1362e+06
M337T932_NEG	337.312	931.8	C08316	S0288	Erucic acid	C22H42O2	level2	CCCCCCCC/C=C\CCCCCCCCCCCC(=O)O	DPUOLQHDNGRHBS-KTKRTIGZSA-N	[M]	[M-H]-	2.71	2.2	NA	NA	0.9999	0.71	MS1 + ExpLib Match	[11]	M337T932_[M-H]-	4	TRUE	C08316	Erucic acid	1294.76	1469.89	1353.65	1183.82	1612.98	1113.37	1539.63	1371.76	1444.58	3204.87	3584.5	2229.08	2683.79	2616.05	1329.71	1014.06	1047.8	654.387	2165.22	1426.92	1206.95
M482T122_NEG	481.978	121.9	C00063	L0076	Cytidine triphosphate (CTP)	C9H16N3O14P3	level2	C1=CN(C(=O)N=C1N)[C@H]2[C@@H]([C@@H]([C@H](O2)COP(=O)(O)OP(=O)(O)OP(=O)(O)O)O)O	PCDQPRRSZKQHHS-XVFCMESISA-N	[M]	[M-H]-	2.71	0.6	NA	NA	0.9419	0.71	MS1 + ExpLib Match	[14]	M482T122_[M-H]-	7	TRUE	C00063	CTP	828909	723186	464234	861345	467614	961022	494053	1.02801e+06	462682	326913	270156	225280	240102	319240	776547	639060	498279	611801	623428	389405	726009
M432T704_NEG	432.313	703.6	C15557	L0321	Glycolithocholic acid	C26H43NO4	level2	C[C@H](CCC(=O)NCC(=O)O)[C@H]1CC[C@@H]2[C@@]1(CC[C@H]3[C@H]2CC[C@H]4[C@@]3(CC[C@H](C4)O)C)C	XBSQTYHEGZTYJE-OETIFKLTSA-N	[M]	[M-H]-	2.71	1.8	NA	NA	0.9844	0.71	MS1 + ExpLib Match	[19]	M432T704_[M-H]-	6	TRUE	C15557	Glycolithocholate	1231.04	1336.47	1192.4	1173.61	1229.55	558.687	243.478	219.05	217.143	1092.9	1843.27	1417.26	1487.5	1280.57	293.566	221.469	286.075	133.044	826.386	518.901	580.366
M365T957_NEG	365.343	957.2	C08323	L0339	Nervonic acid	C24H46O2	level2	CCCCCCCC/C=C\CCCCCCCCCCCCCC(=O)O	GWHCXVQVJPWHRF-KTKRTIGZSA-N	[M]	[M-H]-	2.71	2.1	NA	NA	0.9999	0.71	MS1 + ExpLib Match	[20]	M365T957_[M-H]-	3	TRUE	C08323	(15Z)-Tetracosenoic acid	1726.51	1892.67	1796.81	1805.45	1834.92	2304.67	2920.01	2820.24	2045.38	3600.2	4159.83	2575.93	2757.29	3181.79	2481.04	1632.89	1826.39	1855.24	2201.57	1927.94	1424.89
M180T135_NEG	180.067	135.4	C00082	S0064	L-Tyrosine	C9H11NO3	level2	C1=CC(=CC=C1C[C@@H](C(=O)O)N)O	OUYCCCASQSFEME-QMMMGPOBSA-N	[M]	[M-H]-	2.71	1.3	NA	NA	0.9573	0.71	MS1 + ExpLib Match	[21]	M180T135_[M-H]-	6	TRUE	C00082;C01536;C06420	L-Tyrosine;Tyrosine;D-Tyrosine	36916.2	33017.3	35199.8	30460.2	43834.3	32084.1	32016.9	32505.9	29183.8	32676	33399	32445.8	32626.4	31449.8	33587.1	34660.4	26239.7	30624.1	78683.1	99498.8	120499
M362T185_NEG	362.051	185.3	C00144	L0278	Guanosine 5'-monophosphate (GMP)	C10H14N5O8P	level2	C1=NC2=C(N1[C@H]3[C@@H]([C@@H]([C@H](O3)COP(=O)(O)O)O)O)NC(=NC2=O)N	RQFCJASXJCIDSX-UUOKFMHZSA-N	[M]	[M-H]-	2.71	1.4	NA	NA	0.9619	0.71	MS1 + ExpLib Match	[35]	M362T185_[M-H]-	5	TRUE	C00144	GMP	1561.28	1995.54	3855.41	3893.75	2366.39	38883.9	71400.6	46711.9	65785.8	13163	10423.2	9974.84	12130	17509.6	38216.3	48626.2	46904	52335.4	21240.9	18954.5	16000.2
M462T386_NEG	462.067	385.9	C03794	L0317	Adenylsuccinic acid	C14H18N5O11P	level2	C1=NC2=C(C(=N1)N[C@@H](CC(=O)O)C(=O)O)N=CN2[C@H]3[C@@H]([C@@H]([C@H](O3)COP(=O)(O)O)O)O	OFBHPPMPBOJXRT-VWJPMABRSA-N	[M]	[M-H]-	2.71	0.1	NA	NA	0.9145	0.71	MS1 + ExpLib Match	[43]	M462T386_[M-H]-	22	TRUE	C03794	N6-(1,2-Dicarboxyethyl)-AMP	48225.8	47910.4	75101.4	69151.6	54259.8	147288	248799	143353	259022	92401.3	112045	100239	97759.6	124463	219645	244421	230130	246940	175805	169129	213754
M137T557_b_NEG	137.025	557.2	C00156	S0014	4-Hydroxybenzoate	C7H6O3	level2	C1=CC(=CC=C1C(=O)O)O	FJKROLUGYXJWQN-UHFFFAOYSA-N	[M]	[M-H]-	2.71	1.5	NA	NA	0.9782	0.71	MS1 + ExpLib Match	[44]	M137T557_[M-H]-	2	TRUE	C00156	4-Hydroxybenzoate	7539.58	6216.57	3382.85	2150.38	2303.47	1965.93	2257.75	2241.89	2398.27	3643.08	3714.74	7000.36	4944.06	3422.99	3152.19	2820.51	4052.97	3090.31	4473.96	4490.24	3568.43
M283T386_NEG	283.069	386.5	C01762	S0118	Xanthosine	C10H12N4O6	level2	C1=NC2=C(N1[C@H]3[C@@H]([C@@H]([C@H](O3)CO)O)O)NC(=O)NC2=O	UBORTCNDUKBEOP-UUOKFMHZSA-N	[M]	[M-H]-	2.71	2.1	NA	NA	0.989	0.71	MS1 + ExpLib Match	[48]	M283T386_[M-H]-	3	TRUE	C01762	Xanthosine	4639.79	3975.95	4541.9	3941.18	4424.79	1969.22	3505.82	2031.26	4591.14	3188.08	4459.48	5297.46	4925.02	4748.16	2885.75	1827.55	2546.63	2059.93	4576.93	3766.33	4643.13
M271T728_NEG	271.228	728.1	C18218	S0320	16-Hydroxypalmitic acid	C16H32O3	level2	C(CCCCCCCC(=O)O)CCCCCCCO	UGAGPNKCDRTDHP-UHFFFAOYSA-N	[M]	[M-H]-	2.71	1.9	NA	NA	0.9884	0.71	MS1 + ExpLib Match	[49]	M271T728_[M-H]-	1	TRUE	C18218	16-Hydroxypalmitate	3467.85	3714.32	3737.55	5447.24	3625.83	5662.7	4568.87	3555.8	4527.59	3283.67	4636.21	6987.79	4704.98	4319.49	4339.79	3179.53	3469.3	2581.47	3993.76	4440.69	4990.69
M402T112_NEG	402.011	112.3	C00112	L0063	Cytidine 5'-diphosphate (CDP)	C9H15N3O11P2	level2	C1=CN(C2(C(C(C(COP(O)(=O)OP(O)(O)=O)(O2)[H])(O)[H])(O)[H])[H])C(=NC1=N)O	ZWIADYZPOWUWEW-ZAKLUEHWSA-N	[M]	[M-H]-	2.71	0.8	NA	NA	0.9504	0.71	MS1 + ExpLib Match	[74]	M402T112_[M-H]-	7	TRUE	C00112	CDP	107006	114037	154067	128808	123019	266259	225333	282996	205997	80061.7	91993.5	77084.2	74396.8	87589.4	153841	169057	151825	142185	152243	177072	163993
M154T95_NEG	154.062	94.7	C00135	S0059	L-Histidine	C6H9N3O2	level2	C1=C(NC=N1)C[C@@H](C(=O)O)N	HNDVDQJCIGZPNO-YFKPBYRVSA-N	[M]	[M-H]-	2.71	1.3	NA	NA	0.9578	0.71	MS1 + ExpLib Match	[75]	M154T95_[M-H]-	4	TRUE	C00135;C00768;C06419	L-Histidine;Histidine;D-Histidine	23432.8	20218	19599.2	23231.8	23915.8	18369.3	17021.9	18976.2	17419.7	19903.7	27846.7	21589.5	24440.8	29858.4	19838.4	17705.4	16594.5	17858.2	22957.9	20262.6	23289
M346T133_a_NEG	346.056	133.5	C00020	L0018	Adenosine monophosphate (AMP)	C10H14N5O7P	level2	C1=NC2=C(C(=N1)N)N=CN2[C@H]3[C@@H]([C@@H]([C@H](O3)COP(=O)(O)O)O)O	UDMBCSSLTHHNCD-KQYNXXCUSA-N	[M]	[M-H]-	2.71	1.2	NA	NA	0.9555	0.71	MS1 + ExpLib Match	[78]	M346T133_[M-H]-	7	TRUE	C00020	AMP	38979.3	39515.2	55143.9	48213.3	51163.4	322344	573757	329874	454650	170517	159729	197709	199545	188340	325532	376609	482714	451281	258338	266572	232310
M662T133_NEG	662.103	133.5	C00003	L0009	Nicotinamide adenine dinucleotide (NAD)	C21H28N7O14P2	level2	C1=CC(=C[N+](=C1)[C@H]2[C@@H]([C@@H]([C@H](O2)COP(=O)(O)OP(=O)(O)OC[C@@H]3[C@H]([C@H]([C@@H](O3)N4C=NC5=C4N=CN=C5N)O)O)O)O)C(=O)N	BAWFJGJZGIEFAR-NNYOXOHSSA-O	[M]	[M-2H]-	2.71	1.3	NA	NA	0.9718	0.71	MS1 + ExpLib Match	[79]	M662T133_[M-2H]-	11	FALSE	C00003	NAD+	52119.2	57877.1	53063.1	52989	57182.1	59779.5	55005.7	56111.6	53378.7	42960.8	57426.3	45008.5	48003.8	41463.6	56099.5	62262.7	53453.7	49828.6	60527.2	61529.3	54039.9
M267T386_NEG	267.074	385.8	C00294	S0032	Inosine	C10H12N4O5	level2	C1=NC(=O)C2=C(N1)N(C=N2)[C@H]3[C@@H]([C@@H]([C@H](O3)CO)O)O	UGQMRVRMYYASKQ-KQYNXXCUSA-N	[M]	[M-H]-	2.71	1.1	NA	NA	0.9651	0.71	MS1 + ExpLib Match	[81]	M267T386_[M-H]-	8	TRUE	C00294	Inosine	25647.6	17300.3	22381.6	18825.9	23311.6	1088.8	5482.66	1680.64	5095.42	15301.8	16686.3	23010.5	20298.3	21177.6	6721.79	5647.93	6570.66	7234.79	18548.9	17603.4	20143.5
M282T386_NEG	282.085	385.9	C00387	S0071	Guanosine	C10H13N5O5	level2	C1=NC2=C(N1[C@H]3[C@@H]([C@@H]([C@H](O3)CO)O)O)NC(=NC2=O)N	NYHBQMYGNKIUIF-UUOKFMHZSA-N	[M]	[M-H]-	2.71	1.3	NA	NA	0.9663	0.71	MS1 + ExpLib Match	[83]	M282T386_[M-H]-	6	TRUE	C00387	Guanosine	4864.91	4113.92	4805.48	4538.35	4441.55	1043.76	1881.38	879.219	1735.98	2469.6	3296.59	4207.94	4866.16	3872.11	1709.58	1123.95	1607.51	1653.41	4047.82	3561.5	3951.69
M375T441_NEG	375.132	441.2	C00255	S0072	Riboflavin	C17H20N4O6	level2	CC1=CC2=C(C=C1C)N(CC(C(C(CO)(O)[H])(O)[H])(O)[H])C=3C(C(=NC(N3)=O)O)=N2	AUNGANRZJHBGPY-SCRDCRAPSA-N	[M]	[M-H]-	2.71	1.3	NA	NA	0.9615	0.71	MS1 + ExpLib Match	[92]	M375T441_[M-H]-	4	TRUE	C00255	Riboflavin	7408.38	6671.77	7297.71	6421.18	5995.01	1484.69	2564.87	1694.58	2185.74	4098.53	4709.05	4606.94	4837.96	5160.44	1750.89	1657.72	1947.5	1628.55	5151.91	5333.49	5659.22
M435T773_NEG	435.252	773	NA	L0342	1-Oleoyl-sn-glycerol 3-phosphate	C21H41O7P	level2	CCCCCCCC\C=C/CCCCCCCC(=O)OCC(O)COP(O)(O)=O	WRGQSWVCFNIUNZ-KTKRTIGZSA-N	[M]	[M-H]-	2.71	1.8	NA	NA	0.9789	0.71	MS1 + ExpLib Match	[97]	M435T773_[M-H]-	2	TRUE	NA	NA	6571.64	8271.36	8981.35	6766.69	8644.28	20989.6	19985.7	18372.3	17659.5	6450.58	8596.64	7194.67	9263	7197.1	16888.6	15416.4	18801.3	15265.3	14262	13529.1	13584.2
M322T118_NEG	322.045	117.8	C00055	L0017	Cytidine 5'-monophosphate (CMP)	C9H14N3O8P	level2	C1=CN(C2(C(C(C(COP(O)(O)=O)(O2)[H])(O)[H])(O)[H])[H])C(=NC1=N)O	IERHLVCPSMICTF-JDNPWWSISA-N	[M]	[M-H]-	2.71	0.7	NA	NA	0.9385	0.71	MS1 + ExpLib Match	[98]	M322T118_[M-H]-	11	TRUE	C00055	CMP	74185	75230	78623.6	84721.1	77161.3	121397	147951	125783	137798	46118.5	50431.7	45166.1	49057	53057.7	83423.5	92175.4	94533.6	97953.2	95657.8	93812.5	90268.8
M565T127_a_NEG	565.048	126.8	C00029	L0031	Uridine diphosphate glucose(UDP-D-Glucose)	C15H24N2O17P2	level2	C1=CN(C(=O)NC1=O)[C@H]2[C@@H]([C@@H]([C@H](O2)COP(=O)(O)OP(=O)(O)O[C@@H]3[C@@H]([C@H]([C@@H]([C@H](O3)CO)O)O)O)O)O	HSCJRCZFDFQWRP-JZMIEXBBSA-N	[M]	[M-H]-	2.71	0.2	NA	NA	0.9276	0.71	MS1 + ExpLib Match	[103]	M565T127_[M-H]-	16	TRUE	C00029;C00052	UDP-glucose;UDP-alpha-D-galactose	1.12151e+06	2.06767e+06	1.33347e+06	1.24807e+06	2.37876e+06	3.15427e+06	3.15605e+06	2.62034e+06	2.92101e+06	1.21144e+06	2.0598e+06	1.13263e+06	1.23769e+06	2.37921e+06	1.80886e+06	1.93606e+06	1.75442e+06	1.97927e+06	2.55581e+06	2.62271e+06	2.62975e+06
M744T386_2_NEG	744.085	386.5	C00005	L0020	Reduced nicotinamide adenine dinucleotide phosphate (NADPH)	C21H30N7O17P3	level2	NC(=O)C1=CN(C=CC1)[C@H]1O[C@@H](COP(O)(=O)OP(O)(=O)OC[C@@H]2O[C@@H]([C@@H](OP(O)(O)=O)[C@H]2O)N2C=NC3=C(N)N=CN=C23)[C@H](O)[C@@H]1O	ACFIXJIJDZMPPO-NCHANQSKSA-N	[M]	[M-H]-	2.71	1.2	NA	NA	0.9628	0.71	MS1 + ExpLib Match	[106]	M744T386_2_[M-H]-	16	TRUE	C00005;C20745	NADPH;alpha-NADPH	18369.8	18823.7	31255.3	18570.2	29234.3	41452.3	42487.5	39436	40348	11318.3	19409.5	13226.1	17015.6	16000.1	35598.9	44758.2	39642.6	40351.7	29215.4	28530.8	29232
M267T222_NEG	267.074	221.8	C00294	S0032	Inosine	C10H12N4O5	level2	C1=NC(=O)C2=C(N1)N(C=N2)[C@H]3[C@@H]([C@@H]([C@H](O3)CO)O)O	UGQMRVRMYYASKQ-KQYNXXCUSA-N	[M]	[M-H]-	2.7	0.9	NA	NA	0.9333	0.7	MS1 + ExpLib Match	[1]	M267T222_[M-H]-	3	TRUE	C00294	Inosine	55357	45272.6	52805.4	51463.5	52139.1	3869.91	14555.4	5163.56	15736.4	48872.2	49009.6	50701.5	54145.2	60084.1	16534.5	13211.8	15416.4	17622.9	719.946	162.081	100.316
M483T389_NEG	482.962	389	C00075	L0054	Uridine 5'-triphosphate (UTP)	C9H15N2O15P3	level2	C1=CN(C(=O)NC1=O)[C@H]2[C@@H]([C@@H]([C@H](O2)COP(=O)(O)OP(=O)(O)OP(=O)(O)O)O)O	PGAVKCOVUIYSFO-XVFCMESISA-N	[M]	[M-H]-	2.7	0.8	NA	NA	0.9259	0.7	MS1 + ExpLib Match	[4]	M483T389_[M-H]-	5	TRUE	C00075	UTP	121388	115808	158904	153155	130712	267574	93292.1	193089	118143	101260	187233	102082	129941	138210	111695	166566	86300.2	115372	262615	133894	126899
M744T155_NEG	744.086	154.9	C00005	L0020	Reduced nicotinamide adenine dinucleotide phosphate (NADPH)	C21H30N7O17P3	level2	NC(=O)C1=CN(C=CC1)[C@H]1O[C@@H](COP(O)(=O)OP(O)(=O)OC[C@@H]2O[C@@H]([C@@H](OP(O)(O)=O)[C@H]2O)N2C=NC3=C(N)N=CN=C23)[C@H](O)[C@@H]1O	ACFIXJIJDZMPPO-NCHANQSKSA-N	[M]	[M-H]-	2.7	2.4	NA	NA	0.9722	0.7	MS1 + ExpLib Match	[5]	M744T155_[M-H]-	1	TRUE	C00005;C20745	NADPH;alpha-NADPH	22477.4	15384.3	26806.5	15604.9	17749.8	32445.8	32768.8	35514.2	31855.3	6678.59	14211.3	5096.1	11869.5	8526.84	30180.1	12289.5	38476	31337.3	2064.79	1573.03	810.493
M506T163_b_NEG	505.988	163.2	C00002	L0067	Adenosine 5'-triphosphate (ATP)	C10H16N5O13P3	level2	C1=NC2=C(C(=N1)N)N=CN2[C@H]3[C@@H]([C@@H]([C@H](O3)COP(=O)(O)OP(=O)(O)OP(=O)(O)O)O)O	ZKHQWZAMYRWXGA-KQYNXXCUSA-N	[M]	[M-H]-	2.7	0.7	NA	NA	0.9267	0.7	MS1 + ExpLib Match	[9]	M506T163_[M-H]-	6	TRUE	C00002	ATP	548061	2.01383e+06	678674	1.84412e+06	837092	697614	1.52771e+06	320604	1.61855e+06	837198	459201	1.44339e+06	493493	2.07702e+06	1.9631e+06	2.13501e+06	1.6415e+06	885743	2.12081e+06	1.41017e+06	1.1362e+06
M808T413_NEG	808.12	413	C00024	L0058	Acetyl coenzyme A (Acetyl-CoA)	C23H38N7O17P3S	level2	CC(=O)SCCNC(=O)CCNC(=O)[C@@H](C(C)(C)COP(=O)(O)OP(=O)(O)OC[C@@H]1[C@H]([C@H]([C@@H](O1)N2C=NC3=C2N=CN=C3N)O)OP(=O)(O)O)O	ZSLZBFCDCINBPY-ZSJPKINUSA-N	[M]	[M-H]-	2.7	1.4	NA	NA	0.9419	0.7	MS1 + ExpLib Match	[13]	M808T413_[M-H]-	7	TRUE	C00024	Acetyl-CoA	24667.1	21948.1	20019.5	22379.7	39681.8	21264.2	25700.7	19587.7	48659	14377.2	16842.5	31856.8	13655.9	16589.9	22072.8	16935.3	18382.7	42238.7	45653.2	47401.8	25546.6
M579T129_NEG	579.027	129.3	C00167	L0081	Uridine 5'-diphosphoglucuronic acid (UDP-D-glucuronate)	C15H22N2O18P2	level2	C1=CN(C(=O)NC1=O)[C@H]2[C@@H]([C@@H]([C@H](O2)COP(=O)(O)OP(=O)(O)O[C@@H]3[C@@H]([C@H]([C@@H]([C@H](O3)C(=O)O)O)O)O)O)O	HDYANYHVCAPMJV-LXQIFKJMSA-N	[M]	[M-H]-	2.7	0.6	NA	NA	0.9217	0.7	MS1 + ExpLib Match	[16]	M579T129_[M-H]-	14	TRUE	C00167;C00617;C02330	UDP-glucuronate;UDP-D-galacturonate;UDP-L-iduronate	1.21314e+06	1.86395e+06	2.09153e+06	1.71e+06	1.96522e+06	1.94059e+06	2.03136e+06	1.45483e+06	1.86492e+06	1.12657e+06	1.50335e+06	1.0782e+06	1.26479e+06	1.68943e+06	1.33934e+06	1.25242e+06	1.02189e+06	1.40875e+06	1.02383e+06	1.7317e+06	1.7336e+06
M583T974_NEG	583.257	973.8	C00486	L0348	Bilirubin	C33H36N4O6	level2	CC1=C(NC(=C1CCC(=O)O)CC2=C(C(=C(N2)/C=C\3/C(=C(C(=O)N3)C)C=C)C)CCC(=O)O)/C=C\4/C(=C(C(=O)N4)C=C)C	BPYKTIZUTYGOLE-IFADSCNNSA-N	[M]	[M-H]-	2.7	1.5	NA	NA	0.9563	0.7	MS1 + ExpLib Match	[17]	M583T974_[M-H]-	2	TRUE	C00486	Bilirubin	1822.82	2298.64	2090.64	2217.54	2470.9	1902.77	4066.33	2157.2	3403.16	2053.32	1830.85	1898.36	1136.11	1281.74	2426.8	2052.54	2276.68	2446.98	2650.27	1867.92	1588.08
M346T166_a_NEG	346.056	165.7	C00020	L0018	Adenosine monophosphate (AMP)	C10H14N5O7P	level2	C1=NC2=C(C(=N1)N)N=CN2[C@H]3[C@@H]([C@@H]([C@H](O3)COP(=O)(O)O)O)O	UDMBCSSLTHHNCD-KQYNXXCUSA-N	[M]	[M-H]-	2.7	1.4	NA	NA	0.9418	0.7	MS1 + ExpLib Match	[23]	M346T166_[M-H]-	2	TRUE	C00020	AMP	20944.9	11357.9	21549.6	21003	19787.7	66021.1	207189	110630	140399	40851.2	48484.5	22696.2	38033.5	60455.8	70853.6	107018	114838	166752	76291.8	53150.3	64425.9
M160T108_NEG	160.062	108.2	C00956	L0090	DL-2-Aminoadipic acid	C6H11NO4	level2	NC(CCCC(O)=O)C(O)=O	OYIFNHCXNCRBQI-UHFFFAOYSA-N	[M]	[M-H]-	2.7	0.6	NA	NA	0.9109	0.7	MS1 + ExpLib Match	[29]	M160T108_[M-H]-	13	TRUE	C00956	L-2-Aminoadipate	56630.2	56895.5	57998.8	67129.6	63038.9	15481.2	18543.4	17010.6	17053	46250.6	52558.1	42937.2	47627.4	50310.8	22576.3	24311.9	20309.6	20199.8	41023.3	54225.2	42180.1
M117T214_NEG	117.019	213.5	C00042	S0006	Succinate	C4H6O4	level2	C(CC(=O)O)C(=O)O	KDYFGRWQOYBRFD-UHFFFAOYSA-N	[M]	[M-H]-	2.7	1.4	NA	NA	0.9539	0.7	MS1 + ExpLib Match	[34]	M117T214_[M-H]-	5	TRUE	C00042	Succinate	11363.6	11900.3	13118	13297.5	13893.1	6760.59	13226.4	6170.42	13922.5	8838.03	8534.73	8576.54	10121.3	10153.5	8957.12	8367.19	8130.1	10042.2	12527.7	11641.6	15248.3
M522T135_NEG	521.984	134.6	C00044	L0065	Guanosine 5'-triphosphate (GTP)	C10H16N5O14P3	level2	C1=NC2=C(N1[C@H]3[C@@H]([C@@H]([C@H](O3)COP(=O)(O)OP(=O)(O)OP(=O)(O)O)O)O)NC(=NC2=O)N	XKMLYUALXHKNFT-UUOKFMHZSA-N	[M]	[M-H]-	2.7	1.1	NA	NA	0.9291	0.7	MS1 + ExpLib Match	[37]	M522T135_[M-H]-	8	TRUE	C00044	GTP	317742	346690	338102	334840	370600	185990	140353	188502	149012	133612	215914	169098	224456	229841	171804	181086	133326	148195	266748	341347	344348
M506T388_a_NEG	505.989	387.6	C00286	L0077	Deoxyguanosine triphosphate (dGTP)	C10H16N5O13P3	level2	C1[C@@H]([C@H](O[C@H]1N2C=NC3=C2NC(=NC3=O)N)COP(=O)(O)OP(=O)(O)OP(=O)(O)O)O	HAAZLUGHYHWQIW-KVQBGUIXSA-N	[M]	[M-H]-	2.7	0.8	NA	NA	0.9263	0.7	MS1 + ExpLib Match	[61]	M506T388_[M-H]-	3	TRUE	C00286	dGTP	65904.9	60142.5	71222.6	60980.6	71906	48751.9	39370.9	60161	54151.3	54869.6	59778.9	55003.3	70506.8	64552.7	58247.4	61562.4	52153.8	54047.1	69425.8	61252.8	57532.1
M117T148_NEG	117.019	148.2	C00042	S0006	Succinate	C4H6O4	level2	C(CC(=O)O)C(=O)O	KDYFGRWQOYBRFD-UHFFFAOYSA-N	[M]	[M-H]-	2.7	1.4	NA	NA	0.9539	0.7	MS1 + ExpLib Match	[65]	M117T148_[M-H]-	5	TRUE	C00042	Succinate	10170	10790.5	10271.2	11604.9	8984.69	5524.23	15155.4	7196.46	12775.9	8481.79	8796.96	10619.8	8124.05	9694.73	7968.68	6510	8697.36	6525.28	7327.16	8755.98	8157.47
M483T132_NEG	482.962	132.3	C00075	L0054	Uridine 5'-triphosphate (UTP)	C9H15N2O15P3	level2	C1=CN(C(=O)NC1=O)[C@H]2[C@@H]([C@@H]([C@H](O2)COP(=O)(O)OP(=O)(O)OP(=O)(O)O)O)O	PGAVKCOVUIYSFO-XVFCMESISA-N	[M]	[M-H]-	2.7	0.8	NA	NA	0.9179	0.7	MS1 + ExpLib Match	[72]	M483T132_[M-H]-	6	TRUE	C00075	UTP	710061	1.01023e+06	1.10168e+06	1.02633e+06	954250	1.27135e+06	968957	1.07423e+06	830325	624901	774467	562991	760012	846830	886764	849330	644763	862365	957517	978257	843850
M259T103_c_NEG	259.023	102.5	C00636	L0414	D-Mannose 1-phosphate	C6H13O9P	level2	OC[C@H]1OC(OP(O)(O)=O)[C@@H](O)[C@@H](O)[C@@H]1O	HXXFSFRBOHSIMQ-QTVWNMPRSA-N	[M]	[M-H]-	2.7	0.9	NA	NA	0.9245	0.7	MS1 + ExpLib Match	[73]	M259T103_[M-H]-	9	TRUE	C00103;C00446;C00636;C00663;C01002;C01171;C03384;C15924;C15926	D-Glucose 1-phosphate;alpha-D-Galactose 1-phosphate;D-Mannose 1-phosphate;beta-D-Glucose 1-phosphate;Hexose 1-phosphate;alpha-D-Hexose 1-phosphate;D-Galactose 1-phosphate;L-Gulose 1-phosphate;beta-L-Galactose 1-phosphate	26728.8	29085.9	39202.1	39222.7	38084.9	24200.1	20324	23251.7	18759.4	46171.3	45889.2	39771.5	46332.8	51599.9	17723.7	17386.1	13402.4	17121	30281	35384.4	32702.9
M466T129_NEG	465.983	129.4	C00458	L0059	Deoxycytidine 5'-triphosphate (dCTP)	C9H16N3O13P3	level2	C1[C@@H]([C@H](O[C@H]1N2C=CC(=NC2=O)N)COP(=O)(O)OP(=O)(O)OP(=O)(O)O)O	RGWHQCVHVJXOKC-SHYZEUOFSA-N	[M]	[M-H]-	2.7	1.9	NA	NA	0.9701	0.7	MS1 + ExpLib Match	[76]	M466T129_[M-H]-	5	TRUE	C00458	dCTP	7763.81	10935.4	7270.46	6027.26	11210.1	26104.4	16894.7	26844.9	19085.8	3710.91	4237.19	4112.75	5227.23	5544.44	17075.5	20128.3	13639.6	16559.9	11981.1	13729.4	13563.4
M346T133_b_NEG	346.056	133.5	C00362	S0294	2'-Deoxyguanosine 5'-monophosphate (dGMP)	C10H14N5O7P	level2	C1[C@@H]([C@H](O[C@H]1N2C=NC3=C2NC(=NC3=O)N)COP(=O)(O)O)O	LTFMZDNNPPEQNG-KVQBGUIXSA-N	[M]	[M-H]-	2.7	1.2	NA	NA	0.9392	0.7	MS1 + ExpLib Match	[78]	M346T133_[M-H]-	7	TRUE	C00362	dGMP	38979.3	39515.2	55143.9	48213.3	51163.4	322344	573757	329874	454650	170517	159729	197709	199545	188340	325532	376609	482714	451281	258338	266572	232310
M588T189_NEG	588.076	189.3	C00325	L0383	GDP-L-Fucose	C16H25N5O15P2	level2	C[C@@H]1OC(OP(O)(=O)OP(O)(=O)OC[C@H]2O[C@H]([C@H](O)[C@@H]2O)N2C=NC3=C2N=C(N)NC3=O)[C@@H](O)[C@H](O)[C@@H]1O	LQEBEXMHBLQMDB-QIXZNPMTSA-N	[M]	[M-H]-	2.7	1.1	NA	NA	0.9313	0.7	MS1 + ExpLib Match	[80]	M588T189_[M-H]-	5	TRUE	C00325;C02977;C03117;C05386	GDP-L-fucose;GDP-6-deoxy-D-talose;GDP-6-deoxy-D-mannose;GDP-6-deoxy-L-mannose	30419.6	23808.8	27684.8	26087.5	29852.2	32358.8	32863.6	31725.8	34167.3	24925.7	22895.3	19640.4	22125.9	24293.3	26432.4	25359.6	25369.3	26711.2	28090.1	31015.8	32134.9
M565T127_b_NEG	565.048	126.8	C00052	L0152	UDP-D-Galactose	C15H24N2O17P2	level2	OC[C@H]1O[C@H](O[P@@](O)(=O)O[P@@](O)(=O)OC[C@H]2O[C@H]([C@H](O)[C@@H]2O)N2C=CC(=O)NC2=O)[C@H](O)[C@@H](O)[C@H]1O	HSCJRCZFDFQWRP-ABVWGUQPSA-N	[M]	[M-H]-	2.7	0.2	NA	NA	0.9108	0.7	MS1 + ExpLib Match	[103]	M565T127_[M-H]-	16	TRUE	C00029;C00052	UDP-glucose;UDP-alpha-D-galactose	1.12151e+06	2.06767e+06	1.33347e+06	1.24807e+06	2.37876e+06	3.15427e+06	3.15605e+06	2.62034e+06	2.92101e+06	1.21144e+06	2.0598e+06	1.13263e+06	1.23769e+06	2.37921e+06	1.80886e+06	1.93606e+06	1.75442e+06	1.97927e+06	2.55581e+06	2.62271e+06	2.62975e+06
M282T287_NEG	282.085	287.1	C00387	S0071	Guanosine	C10H13N5O5	level2	C1=NC2=C(N1[C@H]3[C@@H]([C@@H]([C@H](O3)CO)O)O)NC(=NC2=O)N	NYHBQMYGNKIUIF-UUOKFMHZSA-N	[M]	[M-H]-	2.7	1	NA	NA	0.931	0.7	MS1 + ExpLib Match	[104]	M282T287_[M-H]-	1	TRUE	C00387	Guanosine	5.1383	4.42423	22.3094	7.5086	78.6299	4.71278	4.02852	6.75675	0	17.7002	9.16363	23.0006	18.3287	16.1921	0	0	7.28803	0	7312.36	7100.18	7262.56
M522T390_NEG	521.984	389.8	C00044	L0065	Guanosine 5'-triphosphate (GTP)	C10H16N5O14P3	level2	C1=NC2=C(N1[C@H]3[C@@H]([C@@H]([C@H](O3)COP(=O)(O)OP(=O)(O)OP(=O)(O)O)O)O)NC(=NC2=O)N	XKMLYUALXHKNFT-UUOKFMHZSA-N	[M]	[M-H]-	2.69	1.3	NA	NA	0.924	0.69	MS1 + ExpLib Match	[7]	M522T390_[M-H]-	2	TRUE	C00044	GTP	64471.6	49225.2	66708.8	63011.2	58849.7	92985.1	51685.9	91082	54016.3	89233.7	91957.2	60586.5	88338.4	61262.3	64962	101179	74759.4	58521.1	124027	59787.3	71362.1
M346T166_b_NEG	346.056	165.7	C00362	S0294	2'-Deoxyguanosine 5'-monophosphate (dGMP)	C10H14N5O7P	level2	C1[C@@H]([C@H](O[C@H]1N2C=NC3=C2NC(=NC3=O)N)COP(=O)(O)O)O	LTFMZDNNPPEQNG-KVQBGUIXSA-N	[M]	[M-H]-	2.69	1.4	NA	NA	0.9339	0.69	MS1 + ExpLib Match	[23]	M346T166_[M-H]-	2	TRUE	C00362	dGMP	20944.9	11357.9	21549.6	21003	19787.7	66021.1	207189	110630	140399	40851.2	48484.5	22696.2	38033.5	60455.8	70853.6	107018	114838	166752	76291.8	53150.3	64425.9
M662T234_NEG	662.102	233.6	C00003	L0009	Nicotinamide adenine dinucleotide (NAD)	C21H28N7O14P2	level2	C1=CC(=C[N+](=C1)[C@H]2[C@@H]([C@@H]([C@H](O2)COP(=O)(O)OP(=O)(O)OC[C@@H]3[C@H]([C@H]([C@@H](O3)N4C=NC5=C4N=CN=C5N)O)O)O)O)C(=O)N	BAWFJGJZGIEFAR-NNYOXOHSSA-O	[M]	[M-2H]-	2.69	1	NA	NA	0.9231	0.69	MS1 + ExpLib Match	[27]	M662T234_[M-2H]-	11	FALSE	C00003	NAD+	35669.8	33653.3	35313.4	32271.2	33606.3	37743.7	40426.9	43613.1	40828.1	25071.5	31878.2	22555.5	26863	29685.4	35488.2	37699.4	27697.7	28270.2	35472.4	37907.7	48699.7
M362T1225_NEG	362.051	1225	C00144	L0278	Guanosine 5'-monophosphate (GMP)	C10H14N5O8P	level2	C1=NC2=C(N1[C@H]3[C@@H]([C@@H]([C@H](O3)COP(=O)(O)O)O)O)NC(=NC2=O)N	RQFCJASXJCIDSX-UUOKFMHZSA-N	[M]	[M-H]-	2.69	2.1	NA	NA	0.9486	0.69	MS1 + ExpLib Match	[36]	M362T1225_[M-H]-	3	TRUE	C00144	GMP	4986.93	4245.19	4604.7	5062.04	4335.34	4421.68	4534.82	4970.21	4351.83	4763.61	4295.64	4640.35	4919.59	5077.09	4315.5	4183.19	5447.47	5099.33	4948.59	4644.01	3750.72
M300T107_NEG	300.049	107.2	C04256	L0291	N-Acetylglucosamine 1-phosphate	C8H16NO9P	level2	CC(=O)N[C@@H]1[C@H]([C@@H]([C@H](OC1OP(=O)(O)O)CO)O)O	FZLJPEPAYPUMMR-RTRLPJTCSA-N	[M]	[M-H]-	2.69	0.8	NA	NA	0.9077	0.69	MS1 + ExpLib Match	[54]	M300T107_[M-H]-	4	TRUE	C04256;C04501;C18055;C18060	N-Acetyl-D-glucosamine 1-phosphate;N-Acetyl-alpha-D-glucosamine 1-phosphate;N-Acetyl-alpha-D-hexosamine 1-phosphate;N-Acetyl-alpha-D-galactosamine 1-phosphate	20189.9	21110.3	29442.9	29057.7	40514.6	26079.1	32192.3	28017.4	28056.9	34767.2	39592.7	32326.2	40280.2	36843	26360.1	27374.1	24547.2	27819.8	33278.3	39650.5	32979.7
M506T388_b_NEG	505.989	387.6	C00002	L0067	Adenosine 5'-triphosphate (ATP)	C10H16N5O13P3	level2	C1=NC2=C(C(=N1)N)N=CN2[C@H]3[C@@H]([C@@H]([C@H](O3)COP(=O)(O)OP(=O)(O)OP(=O)(O)O)O)O	ZKHQWZAMYRWXGA-KQYNXXCUSA-N	[M]	[M-H]-	2.69	0.8	NA	NA	0.9085	0.69	MS1 + ExpLib Match	[61]	M506T388_[M-H]-	3	TRUE	C00002	ATP	65904.9	60142.5	71222.6	60980.6	71906	48751.9	39370.9	60161	54151.3	54869.6	59778.9	55003.3	70506.8	64552.7	58247.4	61562.4	52153.8	54047.1	69425.8	61252.8	57532.1
M347T133_NEG	347.041	133.5	C00130	L0019	Inosine 5'-monophosphate (IMP)	C10H13N4O8P	level2	C1=NC(=O)C2=C(N1)N(C=N2)[C@H]3[C@@H]([C@@H]([C@H](O3)COP(=O)(O)O)O)O	GRSZFWQUAKGDAV-KQYNXXCUSA-N	[M]	[M-H]-	2.69	3	NA	NA	0.9896	0.69	MS1 + ExpLib Match	[62]	M347T133_[M-H]-	6	TRUE	C00130	IMP	54341	57877.4	79012	71271.6	65511.7	89842	277624	116467	232198	147251	153931	141479	160765	150400	193407	209989	261879	248329	157515	169945	140961
M191T133_NEG	191.02	133.5	C00158	S0027	Citrate	C6H8O7	level2	C(C(=O)O)C(CC(=O)O)(C(=O)O)O	KRKNYBCHXYNGOX-UHFFFAOYSA-N	[M]	[M-H]-	2.68	0.9	NA	NA	0.8912	0.68	MS1 + ExpLib Match	[57]	M191T133_[M-H]-	9	TRUE	C00158	Citrate	158956	170467	212604	161983	186320	192020	192572	178684	175190	135682	154166	120327	138251	134921	172327	175147	177279	164920	169032	186327	152757
M588T133_NEG	588.076	133.5	C00325	L0383	GDP-L-Fucose	C16H25N5O15P2	level2	C[C@@H]1OC(OP(O)(=O)OP(O)(=O)OC[C@H]2O[C@H]([C@H](O)[C@@H]2O)N2C=NC3=C2N=C(N)NC3=O)[C@@H](O)[C@H](O)[C@@H]1O	LQEBEXMHBLQMDB-QIXZNPMTSA-N	[M]	[M-H]-	2.68	1.4	NA	NA	0.8988	0.68	MS1 + ExpLib Match	[64]	M588T133_[M-H]-	16	TRUE	C00325;C02977;C03117;C05386	GDP-L-fucose;GDP-6-deoxy-D-talose;GDP-6-deoxy-D-mannose;GDP-6-deoxy-L-mannose	68698.9	72507.5	71231.8	66478.8	73886.3	80734.7	78467.1	83426.7	72702.8	56707.3	70945.1	55185	73022.4	62376.2	64644.6	67526.3	67661.8	63260.4	75164.8	81291.3	67853.1
M301T822_NEG	301.218	822.4	C06428	L0143	Eicosapentaenoic acid	C20H30O2	level2	CC/C=C\C/C=C\C/C=C\C/C=C\C/C=C\CCCC(=O)O	JAZBEHYOTPTENJ-JLNKQSITSA-N	[M]	[M-H]-	2.67	1.9	NA	NA	0.9059	0.67	MS1 + ExpLib Match	[6]	M301T822_[M-H]-	3	TRUE	C06428	(5Z,8Z,11Z,14Z,17Z)-Icosapentaenoic acid	12868.5	20435.8	11995.4	11866.5	17682.4	4629.9	4767.3	3735.17	13810.4	24380.7	29600.4	29988.3	24773	22497.9	4056.36	6236.62	7409.39	6027.12	14701.5	13039.4	26819.9
M401T135_NEG	401.016	135.2	C00363	L0117	Deoxythymidine 5'-diphosphate (dTDP)	C10H16N2O11P2	level2	CC1=CN(C(=O)NC1=O)[C@H]2C[C@@H]([C@H](O2)COP(=O)(O)OP(=O)(O)O)O	UJLXYODCHAELLY-XLPZGREQSA-N	[M]	[M-H]-	2.67	1.2	NA	NA	0.8782	0.67	MS1 + ExpLib Match	[28]	M401T135_[M-H]-	4	TRUE	C00363	dTDP	1289.29	1774.5	1796.42	931.404	1614.3	27305.2	35996.5	31181.8	33003.5	3086.05	4174.6	4632.89	3526.82	3513.77	19937.8	25080.3	26297.6	28085.9	14058.2	18209.6	19663.7
M181T425_NEG	181.051	424.5	C03672	S0194	Hydroxyphenyllactic acid	C9H10O4	level2	C1=CC(=CC=C1CC(C(=O)O)O)O	JVGVDSSUAVXRDY-UHFFFAOYSA-N	[M]	[M-H]-	2.67	1	NA	NA	0.8661	0.67	MS1 + ExpLib Match	[93]	M181T425_[M-H]-	7	TRUE	C03672;C03964	3-(4-Hydroxyphenyl)lactate;(R)-3-(4-Hydroxyphenyl)lactate	11537	9647.36	10479.4	10682.6	10555.5	5411.34	5740.57	4879.38	6241.96	6874.55	7099.35	5604.94	5807.44	7538.82	3621.95	3816.25	3703.29	3690.91	8732.22	8285.32	8040.06
M180T219_NEG	180.067	219.2	C00082	S0064	L-Tyrosine	C9H11NO3	level2	C1=CC(=CC=C1C[C@@H](C(=O)O)N)O	OUYCCCASQSFEME-QMMMGPOBSA-N	[M]	[M-H]-	2.67	0.5	NA	NA	0.858	0.67	MS1 + ExpLib Match	[101]	M180T219_[M-H]-	10	TRUE	C00082;C01536;C06420	L-Tyrosine;Tyrosine;D-Tyrosine	75952	71642.8	76367.8	68171	86239.7	57618.2	49734.8	63609.2	57971	76039.1	78984.4	60496.2	85086.8	93975.8	54376.9	52873.4	59201.7	55544.1	81768.8	81524.7	84033.9
M487T113_2_NEG	487.101	112.6	C00307	S0241	Cytidine 5'-diphosphocholine (CDP-choline)	C14H26N4O11P2	level2	C[N+](C)(C)CCOP(=O)([O-])OP(=O)(O)OC[C@@H]1[C@H]([C@H]([C@@H](O1)N2C=CC(=NC2=O)N)O)O	RZZPDXZPRHQOCG-OJAKKHQRSA-N	[M]	[M-H]-	2.67	0.9	NA	NA	0.8743	0.67	MS1 + ExpLib Match	[105]	M487T113_2_[M-H]-	17	TRUE	C00307	CDP-choline	20550.2	21101.3	25160.9	25962.3	23630.7	45740.3	65781.9	51116.4	61363.5	39283	46717.1	31666.8	44780.6	45607.6	49628.5	54388.9	40084.9	49771.4	38326.2	39329.3	39377.5
M218T395_NEG	218.103	394.8	C00864	L0174	Pantothenate	C9H17NO5	level2	CC(C)(CO)[C@H](C(=O)NCCC(=O)O)O	GHOKWGTUZJEAQD-ZETCQYMHSA-N	[M]	[M-H]-	2.66	0.7	NA	NA	0.8457	0.66	MS1 + ExpLib Match	[30]	M218T395_[M-H]-	16	TRUE	C00864	Pantothenate	273989	236997	261106	249879	246971	157915	192248	179542	178826	246854	253675	222287	247712	246007	171649	183029	155850	178709	214521	195092	261443
M581T659_NEG	581.241	658.7	C00500	L0333	Biliverdin	C33H34N4O6	level2	C=CC1=C(C)C(NC1=CC2=C(C)C(CCC(=O)O)=C(C=C3C(CCC(=O)O)=C(C)C(C=C4C(C)=C(C=C)C(N4)=O)=N3)N2)=O	QBUVFDKTZJNUPP-UHFFFAOYSA-N	[M]	[M-H]-	2.66	0.8	NA	NA	0.8516	0.66	MS1 + ExpLib Match	[47]	M581T659_[M-H]-	1	FALSE	NA	NA	519.07	519.177	508.13	555.442	595.519	782.417	695.818	406.497	757.702	422.018	413.747	407.187	217.787	290.061	642.952	589.657	531.623	671.806	530.865	667.107	594.131
M164T388_NEG	164.072	387.8	C00079	S0061	L-Phenylalanine	C9H11NO2	level2	C1=CC=C(C=C1)CC(C(=O)O)N	COLNVLDHVKWLRT-QMMMGPOBSA-N	[M]	[M-H]-	2.66	0.1	NA	NA	0.8221	0.66	MS1 + ExpLib Match	[94]	M164T388_[M-H]-	8	TRUE	C00079;C02057;C02265	L-Phenylalanine;Phenylalanine;D-Phenylalanine	155587	131058	151152	129429	136885	91366.5	91571.2	98104.4	103579	136757	124865	118287	134873	125397	94316.5	99023.9	101604	112596	156294	155503	167289
M133T126_NEG	133.014	126.1	C00149/C00497	S0011	L-Malic acid	C4H6O5	level2	C(C(C(=O)O)O)C(=O)O	BJEPYKJPYRNKOW-UHFFFAOYSA-N	[M]	[M-H]-	2.66	1.7	NA	NA	0.8707	0.66	MS1 + ExpLib Match	[100]	M133T126_[M-H]-	5	TRUE	C00149;C00497;C00711	(S)-Malate;(R)-Malate;Malate	44485.1	39646.5	37870.5	30267.7	41618.7	30588.2	30438.3	32887.5	42942	32565.5	31488.5	28012.4	35501.2	40441.4	35961.5	36645.8	31829.1	33087.3	44280	43681.3	45187.8
M191T174_b_NEG	191.02	174	C00311	S0115	Isocitrate	C6H8O7	level2	C(C(C(C(=O)O)O)C(=O)O)C(=O)O	ODBLHEXUDAPZAU-UHFFFAOYSA-N	[M]	[M-H]-	2.65	1.1	NA	NA	0.8288	0.65	MS1 + ExpLib Match	[18]	M191T174_[M-H]-	3	TRUE	C00311;C00451;C04617	Isocitrate;(1R,2S)-1-Hydroxypropane-1,2,3-tricarboxylate;(1S,2S)-1-Hydroxypropane-1,2,3-tricarboxylate	40285.1	58308.7	72911.1	63548.3	38137.1	31982.5	33526	68204.7	50677.2	25861	31845.2	21780.4	24714.5	25812.7	40469.5	30934.2	33896.2	38530.9	33208.6	46250.9	57880.9
M506T133_2_a_NEG	505.988	132.8	C00286	L0077	Deoxyguanosine triphosphate (dGTP)	C10H16N5O13P3	level2	C1[C@@H]([C@H](O[C@H]1N2C=NC3=C2NC(=NC3=O)N)COP(=O)(O)OP(=O)(O)OP(=O)(O)O)O	HAAZLUGHYHWQIW-KVQBGUIXSA-N	[M]	[M-H]-	2.65	0.6	NA	NA	0.8277	0.65	MS1 + ExpLib Match	[52]	M506T133_2_[M-H]-	13	TRUE	C00286	dGTP	2.82809e+06	3.65449e+06	2.77692e+06	3.04472e+06	3.89113e+06	2.55226e+06	2.08322e+06	2.46799e+06	1.79107e+06	1.92239e+06	2.64294e+06	2.10748e+06	2.4526e+06	2.6067e+06	2.59629e+06	2.40339e+06	1.97661e+06	2.77753e+06	2.42672e+06	2.97211e+06	2.5583e+06
M506T133_2_b_NEG	505.988	132.8	C00002	L0067	Adenosine 5'-triphosphate (ATP)	C10H16N5O13P3	level2	C1=NC2=C(C(=N1)N)N=CN2[C@H]3[C@@H]([C@@H]([C@H](O3)COP(=O)(O)OP(=O)(O)OP(=O)(O)O)O)O	ZKHQWZAMYRWXGA-KQYNXXCUSA-N	[M]	[M-H]-	2.65	0.6	NA	NA	0.8103	0.65	MS1 + ExpLib Match	[52]	M506T133_2_[M-H]-	13	TRUE	C00002	ATP	2.82809e+06	3.65449e+06	2.77692e+06	3.04472e+06	3.89113e+06	2.55226e+06	2.08322e+06	2.46799e+06	1.79107e+06	1.92239e+06	2.64294e+06	2.10748e+06	2.4526e+06	2.6067e+06	2.59629e+06	2.40339e+06	1.97661e+06	2.77753e+06	2.42672e+06	2.97211e+06	2.5583e+06
M151T514_NEG	151.04	514.3	C00755	L0436	Vanillin	C8H8O3	level2	COC1=C(C=CC(=C1)C=O)O	MWOOGOJBHIARFG-UHFFFAOYSA-N	[M]	[M-H]-	2.65	1.3	NA	NA	0.8385	0.65	MS1 + ExpLib Match	[69]	M151T514_[M-H]-	3	TRUE	C00755	4-Hydroxy-3-methoxy-benzaldehyde	2138.01	1997.13	1763.62	1659.02	2283.61	1809.59	1640.1	1506.14	1705.43	1893.29	2034.9	1645.16	1832.88	2127.93	1654.48	1859.69	1312.58	1241.23	2253.7	2117.45	1910.36
M339T111_a_NEG	338.989	110.9	C01231	L0354	Alpha-D-Glucose 1,6-bisphosphate	C6H14O12P2	level2	C([C@@H]1[C@H]([C@@H]([C@H]([C@H](O1)OP(=O)(O)O)O)O)O)OP(=O)(O)O	RWHOZGRAXYWRNX-VFUOTHLCSA-N	[M]	[M-H]-	2.64	1.4	NA	NA	0.8303	0.64	MS1 + ExpLib Match	[67]	M339T111_[M-H]-	5	TRUE	C01231;C03693	alpha-D-Glucose 1,6-bisphosphate;D-Mannose 1,6-bisphosphate	15527.6	17454.7	24678.6	26844.2	17973.9	17247.2	17628.1	19205.9	13797.4	16590.4	20769.7	11507.1	18540.6	22027	15760.5	16171.5	10710.1	15359.6	16215.4	18978.4	16584.4
M339T111_b_NEG	338.989	110.9	C05378	L0227	D-Fructose 1,6-bisphosphate	C6H14O12P2	level2	C([C@@H]1[C@H]([C@@H]([C@](O1)(COP(=O)(O)O)O)O)O)OP(=O)(O)O	RNBGYGVWRKECFJ-ARQDHWQXSA-N	[M]	[M-H]-	2.64	1.4	NA	NA	0.8298	0.64	MS1 + ExpLib Match	[67]	M339T111_[M-H]-	5	TRUE	C00354;C03785;C05378	D-Fructose 1,6-bisphosphate;D-Tagatose 1,6-bisphosphate;beta-D-Fructose 1,6-bisphosphate	15527.6	17454.7	24678.6	26844.2	17973.9	17247.2	17628.1	19205.9	13797.4	16590.4	20769.7	11507.1	18540.6	22027	15760.5	16171.5	10710.1	15359.6	16215.4	18978.4	16584.4
M259T103_d_NEG	259.023	102.5	C05345	L0273	Beta-D-Fructose 6-phosphate	C6H13O9P	level2	C([C@@H]1[C@H]([C@@H]([C@](O1)(CO)O)O)O)OP(=O)(O)O	BGWGXPAPYGQALX-ARQDHWQXSA-N	[M]	[M-H]-	2.64	0.9	NA	NA	0.8139	0.64	MS1 + ExpLib Match	[73]	M259T103_[M-H]-	9	TRUE	C00085;C01097;C05345;C06312;C18096	D-Fructose 6-phosphate;D-Tagatose 6-phosphate;beta-D-Fructose 6-phosphate;L-Tagatose 6-phosphate;D-Allulose 6-phosphate	26728.8	29085.9	39202.1	39222.7	38084.9	24200.1	20324	23251.7	18759.4	46171.3	45889.2	39771.5	46332.8	51599.9	17723.7	17386.1	13402.4	17121	30281	35384.4	32702.9
M259T103_e_NEG	259.023	102.5	C03267	S0305	Beta-D-Fructose 2-phosphate	C6H13O9P	level2	C([C@@H]1[C@H]([C@@H]([C@](O1)(CO)OP(=O)(O)O)O)O)O	PMTUDJVZIGZBIX-ZXXMMSQZSA-N	[M]	[M-H]-	2.64	0.9	NA	NA	0.8043	0.64	MS1 + ExpLib Match	[73]	M259T103_[M-H]-	9	TRUE	C03267	beta-D-Fructose 2-phosphate	26728.8	29085.9	39202.1	39222.7	38084.9	24200.1	20324	23251.7	18759.4	46171.3	45889.2	39771.5	46332.8	51599.9	17723.7	17386.1	13402.4	17121	30281	35384.4	32702.9
M259T103_f_NEG	259.023	102.5	C00092	L0272	D-Glucose 6-phosphate	C6H13O9P	level2	C([C@@H]1[C@H]([C@@H]([C@H](C(O1)O)O)O)O)OP(=O)(O)O	NBSCHQHZLSJFNQ-GASJEMHNSA-N	[M]	[M-H]-	2.64	0.9	NA	NA	0.8006	0.64	MS1 + ExpLib Match	[73]	M259T103_[M-H]-	9	TRUE	C00092;C00275;C00668;C01113;C01172;C02962;C02965;C03735	D-Glucose 6-phosphate;D-Mannose 6-phosphate;alpha-D-Glucose 6-phosphate;D-Galactose 6-phosphate;beta-D-Glucose 6-phosphate;D-Allose 6-phosphate;D-Hexose 6-phosphate;alpha-D-Hexose 6-phosphate	26728.8	29085.9	39202.1	39222.7	38084.9	24200.1	20324	23251.7	18759.4	46171.3	45889.2	39771.5	46332.8	51599.9	17723.7	17386.1	13402.4	17121	30281	35384.4	32702.9
M327T839_NEG	327.233	839.2	C06429	L0154	(4Z,7Z,10Z,13Z,16Z,19Z)-4,7,10,13,1 6,19-Docosahexaenoic acid	C22H32O2	level2	CCC=CCC=CCC=CCC=CCC=CCC=CCCC(O)=O	MBMBGCFOFBJSGT-UHFFFAOYSA-N	[M]	[M-H]-	2.64	1.2	NA	NA	0.8173	0.64	MS1 + ExpLib Match	[82]	M327T839_[M-H]-	5	TRUE	C06429	(4Z,7Z,10Z,13Z,16Z,19Z)-Docosahexaenoic acid	54252.7	54072	49261.4	47054	52945.8	25969	33812.5	25770.3	33356.7	75523.4	93412.1	78755.4	88481.5	82821.5	28671.4	20552.6	25186.4	21993	59776.2	52486.5	54602.4
M135T205_NEG	135.031	204.7	C00262	S0012	Hypoxanthine	C5H4N4O	level2	C1=NC2=C(N1)C(=O)N=CN2	FDGQSTZJBFJUBT-UHFFFAOYSA-N	[M]	[M-H]-	2.63	1.8	NA	NA	0.83	0.64	MS1 + ExpLib Match	[63]	M135T205_[M-H]-	3	TRUE	C00262	Hypoxanthine	7176.78	6598.95	8231.01	7125.67	7944.17	1596.59	11456.4	2396.2	11405.5	7628.85	7112.96	9075.06	9521.08	8656.24	8069.95	7069.4	10255.8	9070.81	9008.52	10457.4	10699.9
M195T99_NEG	195.051	99.2	C00257	S0117	D-gluconate	C6H12O7	level2	C([C@H]([C@H]([C@@H]([C@H](C(=O)O)O)O)O)O)O	RGHNJXZEOKUKBD-SQOUGZDYSA-N	[M]	[M-H]-	2.63	1.5	NA	NA	0.8011	0.63	MS1 + ExpLib Match	[89]	M195T99_[M-H]-	9	TRUE	C00257;C00514;C00770;C00800;C00817;C00880;C15930	D-Gluconic acid;D-Mannonate;L-Idonate;L-Gulonate;D-Altronate;D-Galactonate;L-Galactonate	15656.8	12247.7	13782.8	14397.3	11701	19383.9	18559.6	20038.8	21412.4	14961.1	16799.5	12217.5	14827.2	15981.4	9315.13	12640.5	9367.14	10364.4	14999.7	14632.4	16200.7
M323T1224_2_NEG	323.029	1224.3	C00105	L0038	Uridine 5'-monophosphate (UMP)	C9H13N2O9P	level2	C1=CN(C(=O)NC1=O)[C@H]2[C@@H]([C@@H]([C@H](O2)COP(=O)(O)O)O)O	DJJCXFVJDGTHFX-XVFCMESISA-N	[M]	[M-H]-	2.62	2	NA	NA	0.8084	0.62	MS1 + ExpLib Match	[85]	M323T1224_2_[M-H]-	6	TRUE	C00105	UMP	6649.15	8288.77	9375.22	8777.1	6844.53	7258.57	8485.34	7535.71	7513.59	8717.86	9422.81	8763.33	8052.93	7946.75	7473.01	7252.4	7328.77	6535.44	8305.37	7840.29	7367.66
M349T871_NEG	349.237	870.6	C05476	S0356	Tetrahydrocorticosterone	C21H34O4	level2	C[C@]12CC[C@H](C[C@H]1CC[C@@H]3[C@@H]2[C@H](C[C@]4([C@H]3CC[C@@H]4C(=O)CO)C)O)O	RHQQHZQUAMFINJ-DTDWNVJFSA-N	[M]	[M-H]-	2.57	5.1	NA	NA	0.8037	0.57	MS1 + ExpLib Match	[41]	M349T871_[M-H]-	6	TRUE	C05476	Tetrahydrocorticosterone	38064.9	39601.1	34902	36418.1	35897.7	21037.5	28757	21244.7	25629.9	72345.3	73966.2	54381.6	68028.6	58609.4	29342.6	18396.3	30120.8	26259.7	54047.3	43302.8	43320.1
M464T744_NEG	464.308	743.7	C01921	L0225	Glycocholic acid	C26H43NO6	level2	C[C@H](CCC(=O)NCC(=O)O)[C@H]1CC[C@@H]2[C@@]1([C@H](C[C@H]3[C@H]2[C@@H](C[C@H]4[C@@]3(CC[C@H](C4)O)C)O)O)C	RFDAIACWWDREDC-FRVQLJSFSA-N	[M]	[M-H]-	2.52	13.6	NA	NA	0.9967	0.52	MS1 + ExpLib Match	[3]	M464T744_[M-H]-	1	FALSE	C01921	Glycocholate	3488.66	4121.77	2987.01	2643.1	2881.28	1455.11	681.768	1477.22	2496.03	3515.15	2920.93	4654.11	4058.51	3185.55	2345.74	2513.29	1465.97	2424.95	3568.38	3143.87	1284.26
M349T811_NEG	349.242	811.1	C05476	S0356	Tetrahydrocorticosterone	C21H34O4	level2	C[C@]12CC[C@H](C[C@H]1CC[C@@H]3[C@@H]2[C@H](C[C@]4([C@H]3CC[C@@H]4C(=O)CO)C)O)O	RHQQHZQUAMFINJ-DTDWNVJFSA-N	[M]	[M-H]-	2.48	10.4	NA	NA	0.8037	0.48	MS1 + ExpLib Match	[38]	M349T811_[M-H]-	2	TRUE	C05476	Tetrahydrocorticosterone	2600.69	3943.34	3494.94	3140.64	3544.74	5880.19	6585.13	6075.44	6652.71	3015.33	3803.23	1946.44	3120.15	2226.06	5602.49	4474.68	5291.87	4898.55	4780.52	3975.96	3676.55
M528T137_NEG	527.971	137	C19969	NA	2-Hydroxy-dATP	C10H16N5O13P3	level3.1	O[C@H]1C[C@@H](O[C@@H]1COP(=O)(OP(=O)(OP(=O)(O)O)O)O)n1cnc2c1nc(=O)[nH]c2N	UOACBPRDWRDEHJ-KVQBGUIXSA-N	[M]	[M+Na-2H]-	1.98	1	NA	0.1	1	0.98	metAnnotation	[166]	M528T137_[M+Na-2H]-	3	TRUE	C19969	2-Hydroxy-dATP	219811	240765	221213	204628	234598	183719	111552	178599	123904	176565	178669	186494	183102	183199	192458	191161	141052	163604	178538	180829	192020
M807T129_NEG	806.998	129.2	C00015	NA	UDP	C9H14N2O12P2	level3.1	O[C@@H]1[C@@H](COP(=O)(OP(=O)(O)O)O)O[C@H]([C@@H]1O)n1ccc(=O)[nH]c1=O	XCCTYIAWTASOJW-XVFCMESISA-N	[M]	[2M-H]-	1.97	1.4	NA	0.1	0.9947	0.97	metAnnotation	[154]	M807T129_[2M-H]-	9	TRUE	C00015	UDP	126268	118039	156457	133853	140820	134268	134908	104658	93397.6	34210.1	38944.1	20622	31775.3	37572.1	49847.5	53682.6	53952.2	52859.1	80888.4	80478.4	90875.7
M249T134_NEG	249.056	133.8	C00669	NA	gamma-L-Glutamyl-L-cysteine	C8H14N2O5S	level3.1	SC[C@@H](C(=O)O)NC(=O)CC[C@@H](C(=O)O)N	RITKHVBHSGLULN-WHFBIAKZSA-N	[M]	[M-H]-	1.97	1.3	NA	0.5	1	0.97	metAnnotation	[172]	M249T134_[M-H]-	7	TRUE	C00669	gamma-L-Glutamyl-L-cysteine	9515.53	6936	9017.73	7339.73	8626.1	47297.1	47601.8	48027.9	47005.8	2896.55	1821.61	1962.95	1953.02	2327.31	39744	44468.5	33964.4	44742	23176.8	23409.4	23165.8
M211T111_a_NEG	211.002	111	C00117	NA	D-Ribose 5-phosphate	C5H11O8P	level3.1	O[C@H]1C(O)O[C@@H]([C@H]1O)COP(=O)(O)O	KTVPXOYAKDPRHY-SOOFDHNKSA-N	[M]	[M-H2O-H]-	1.95	0.9	NA	4.4	0.9952	0.95	metAnnotation	[121]	M211T111_[M-H2O-H]-	3	TRUE	C00117;C03736	D-Ribose 5-phosphate;alpha-D-Ribose 5-phosphate	6155.54	5626.01	6995.87	6803.72	6558.54	24499	28209.9	19008	17653.5	11311.9	8018.88	6604.14	7316.27	617.128	6204.09	6694.65	5313.85	6474.34	8413.27	10560	13570.6
M321T176_NEG	321.05	176.1	C00364	NA	dTMP	C10H15N2O8P	level3.1	O[C@H]1C[C@@H](O[C@@H]1COP(=O)(O)O)n1cc(C)c(=O)[nH]c1=O	GYOZYWVXFNDGLU-XLPZGREQSA-N	[M]	[M-H]-	1.94	1.3	NA	3.9	1	0.94	metAnnotation	[113]	M321T176_[M-H]-	1	TRUE	C00364	dTMP	0	0	0	0	0	0	0	0	15.9794	0	0	0	0	0	0	19.7376	7.70187	0	4005.87	3720.59	9629.83
M328T137_NEG	328.059	137.2	C00051	NA	Glutathione	C10H17N3O6S	level3.1	SC[C@@H](C(=O)NCC(=O)O)NC(=O)CC[C@@H](C(=O)O)N	RWSXRVCMGQZWBV-WDSKDSINSA-N	[M]	[M+Na-2H]-	1.94	1	NA	5.3	1	0.94	metAnnotation	[129]	M328T137_[M+Na-2H]-	8	TRUE	C00051	Glutathione	33402.6	35704.6	33866.6	28551.3	37192.3	27778.1	28349.7	28055.8	29739	42619.3	35028	44496.5	36495.3	42268.2	28530.7	27729.6	24455.8	29053.9	38535.8	27935	37855.7
M563T130_a_NEG	563.069	130.1	C02097	NA	dTDP-galactose	C16H26N2O16P2	level3.1	OC[C@H]1O[C@H](OP(=O)(OP(=O)(OC[C@H]2O[C@H](C[C@@H]2O)n2cc(C)c(=O)[nH]c2=O)O)O)[C@@H]([C@H]([C@H]1O)O)O	YSYKRGRSMLTJNL-OAOVJFGZSA-N	[M]	[M-H]-	1.94	1.5	NA	4.1	0.9981	0.94	metAnnotation	[148]	M563T130_[M-H]-	6	TRUE	C00842;C02097	dTDP-glucose;dTDP-galactose	150243	134569	133704	132028	165688	90705.2	92240.5	84520.7	89713.6	72088.9	82773.4	66445.4	76122.6	76152.8	59594.1	68597.7	62488.9	74154.5	109577	123351	130964
M563T130_b_NEG	563.069	130.1	C00842	NA	dTDP-glucose	C16H26N2O16P2	level3.1	OC[C@H]1O[C@H](OP(=O)(OP(=O)(OC[C@H]2O[C@H](C[C@@H]2O)n2cc(C)c(=O)[nH]c2=O)O)O)[C@@H]([C@H]([C@@H]1O)O)O	YSYKRGRSMLTJNL-URARBOGNSA-N	[M]	[M-H]-	1.94	1.5	NA	4.1	0.9981	0.94	metAnnotation	[148]	M563T130_[M-H]-	6	TRUE	C00842;C02097	dTDP-glucose;dTDP-galactose	150243	134569	133704	132028	165688	90705.2	92240.5	84520.7	89713.6	72088.9	82773.4	66445.4	76122.6	76152.8	59594.1	68597.7	62488.9	74154.5	109577	123351	130964
M211T111_b_NEG	211.002	111	C06441	NA	L-Xylulose 1-phosphate	C5H11O8P	level3.1	O[C@H]1COC([C@@H]1O)(O)COP(=O)(O)O	XALHHFQIICWKJR-PYHARJCCSA-N	[M]	[M-H2O-H]-	1.93	0.9	NA	4.6	0.9614	0.93	metAnnotation	[121]	M211T111_[M-H2O-H]-	3	TRUE	C06441	L-Xylulose 1-phosphate	6155.54	5626.01	6995.87	6803.72	6558.54	24499	28209.9	19008	17653.5	11311.9	8018.88	6604.14	7316.27	617.128	6204.09	6694.65	5313.85	6474.34	8413.27	10560	13570.6
M378T674_NEG	378.242	674	C06124	NA	Sphingosine 1-phosphate	C18H38NO5P	level3.1	CCCCCCCCCCCCC/C=C/[C@H]([C@H](COP(=O)(O)O)N)O	DUYSYHSSBDVJSM-KRWOKUGFSA-N	[M]	[M-H]-	1.93	1.8	NA	5.4	1	0.93	metAnnotation	[158]	M378T674_[M-H]-	2	TRUE	C06124	Sphingosine 1-phosphate	8295.1	9185.72	9931.46	7823.93	9360.14	5098.21	3159.78	4036.92	4388.27	12572.8	13105.4	11886.3	11406	13030.5	5884.62	5630.76	5151.5	5243.99	9655.25	9707.3	8736.11
M211T111_c_NEG	211.002	111	C00199	NA	D-Ribulose 5-phosphate	C5H11O8P	level3.1	OCC(=O)[C@@H]([C@@H](COP(=O)(O)O)O)O	FNZLKVNUWIIPSJ-UHNVWZDZSA-N	[M]	[M-H2O-H]-	1.92	0.9	NA	7.2	0.9867	0.92	metAnnotation	[121]	M211T111_[M-H2O-H]-	3	TRUE	C00199;C00231;C01101;C03291	D-Ribulose 5-phosphate;D-Xylulose 5-phosphate;L-Ribulose 5-phosphate;L-Xylulose 5-phosphate	6155.54	5626.01	6995.87	6803.72	6558.54	24499	28209.9	19008	17653.5	11311.9	8018.88	6604.14	7316.27	617.128	6204.09	6694.65	5313.85	6474.34	8413.27	10560	13570.6
M211T111_d_NEG	211.002	111	C00620	NA	alpha-D-Ribose 1-phosphate	C5H11O8P	level3.1	OC[C@H]1O[C@@H]([C@@H]([C@@H]1O)O)OP(=O)(O)O	YXJDFQJKERBOBM-TXICZTDVSA-N	[M]	[M-H2O-H]-	1.92	0.9	NA	5	0.9614	0.92	metAnnotation	[121]	M211T111_[M-H2O-H]-	3	TRUE	C00620	alpha-D-Ribose 1-phosphate	6155.54	5626.01	6995.87	6803.72	6558.54	24499	28209.9	19008	17653.5	11311.9	8018.88	6604.14	7316.27	617.128	6204.09	6694.65	5313.85	6474.34	8413.27	10560	13570.6
M211T111_e_NEG	211.002	111	C01112	NA	D-Arabinose 5-phosphate	C5H11O8P	level3.1	O=C[C@H]([C@@H]([C@@H](COP(=O)(O)O)O)O)O	PPQRONHOSHZGFQ-WDCZJNDASA-N	[M]	[M-H2O-H]-	1.92	0.9	NA	6	0.9614	0.92	metAnnotation	[121]	M211T111_[M-H2O-H]-	3	TRUE	C01112;C06814	D-Arabinose 5-phosphate;D-Xylose-5-phosphate	6155.54	5626.01	6995.87	6803.72	6558.54	24499	28209.9	19008	17653.5	11311.9	8018.88	6604.14	7316.27	617.128	6204.09	6694.65	5313.85	6474.34	8413.27	10560	13570.6
M211T111_f_NEG	211.002	111	C00231	NA	D-Xylulose 5-phosphate	C5H11O8P	level3.1	OCC(=O)[C@H]([C@@H](COP(=O)(O)O)O)O	FNZLKVNUWIIPSJ-RFZPGFLSSA-N	[M]	[M-H2O-H]-	1.91	0.9	NA	7.2	0.9614	0.91	metAnnotation	[121]	M211T111_[M-H2O-H]-	3	TRUE	C00199;C00231;C01101;C03291	D-Ribulose 5-phosphate;D-Xylulose 5-phosphate;L-Ribulose 5-phosphate;L-Xylulose 5-phosphate	6155.54	5626.01	6995.87	6803.72	6558.54	24499	28209.9	19008	17653.5	11311.9	8018.88	6604.14	7316.27	617.128	6204.09	6694.65	5313.85	6474.34	8413.27	10560	13570.6
M157T107_a_NEG	157.037	106.9	C05678	NA	(2-Amino-1-hydroxyethyl)phosphonate	C2H8NO4P	level3.1	NCC(P(=O)(O)O)O	RTTXIBKRJFIBBG-UHFFFAOYSA-N	[M]	[M+NH4-2H]-	1.91	3.6	NA	3.4	1	0.91	metAnnotation	[124]	M157T107_[M+NH4-2H]-	1	TRUE	C05678	(2-Amino-1-hydroxyethyl)phosphonate	542.404	505.717	812.228	870.789	803.558	770.944	926.056	699.655	893.647	385.413	453.243	493.662	456.071	427.94	749.575	705.707	662.639	488.892	525.634	792.083	589.57
M313T109_NEG	313.045	109.3	C05282	NA	(5-L-Glutamyl)-L-glutamate	C10H16N2O7	level3.1	C(CC(=N[C@@H](CCC(=O)O)C(=O)O)O)[C@@H](C(=O)O)N	OWQDWQKWSLFFFR-WDSKDSINSA-N	[M]	[M+K-2H]-	1.91	0.8	NA	9.3	0.9996	0.91	metAnnotation	[151]	M313T109_[M+K-2H]-	3	FALSE	NA	NA	3159.63	2332.66	3616.7	4197.48	3852.04	14865.5	22030.3	11728.5	18225.7	9159	10894.2	7342.19	7711.24	9570.84	1231.99	1295.28	1187.29	1239.25	7330.01	8488.5	7669.84
M622T131_NEG	622.07	130.5	C16154	NA	UDP-L-Ara4FN	C15H23N3O16P2	level3.1	O=CN[C@H]1CO[C@@H]([C@@H]([C@H]1O)O)OP(=O)(OP(=O)(OC[C@H]1O[C@H]([C@@H]([C@@H]1O)O)n1ccc(=O)[nH]c1=O)O)O	QGYFHZBDXXNYAX-RTXATJJPSA-N	[M]	[M+CH3COO]-	1.91	1.4	NA	1.9	0.9048	0.91	metAnnotation	[162]	M622T131_[M+CH3COO]-	6	TRUE	C16154	UDP-L-Ara4FN	54280.8	50419	47640.9	44813.9	60114.4	30684.1	37550.4	29150.3	31136.1	27129.2	26561.7	22775.1	25286.2	29383.2	24557.2	26060.8	25378.1	26729.6	41851.5	39611.4	43577.4
M260T207_NEG	260.024	207.1	KeggExd000923	NA	NA	C9H11NO6S	level3.2	c1cc(ccc1C[C@@H](C(=O)O)N)OS(=O)(=O)O	CIQHWLTYGMYQQR-QMMMGPOBSA-N	[M]	[M-H]-	1.9	2.3	NA	7.9	1	0.9	metAnnotation	[112]	M260T207_[M-H]-	2	TRUE	NA	NA	11061.7	11612.9	11017.8	10634.7	11131.1	8945.38	9574.06	9060.89	10504.4	12787.2	12105.9	9610.8	11677.9	12960.8	9381.43	10434.6	9432.45	9267.09	11909.7	3981.85	3907.15
M563T124_1_NEG	563.033	123.9	C12210	NA	UDP-3-ketoglucose	C15H22N2O17P2	level3.1	OC[C@H]1O[C@H](OP(=O)(OP(=O)(OC[C@H]2O[C@H]([C@@H]([C@@H]2O)O)n2ccc(=O)[nH]c2=O)O)O)[C@@H](C(=O)[C@@H]1O)O	VRDZHCNPFRUVRQ-SZNRHJFNSA-N	[M]	[M-H]-	1.9	1.4	NA	8.7	1	0.9	metAnnotation	[126]	M563T124_1_[M-H]-	3	TRUE	C12210	UDP-3-ketoglucose	6929.57	6104.27	6098.02	3293.66	6051.62	15205.5	16602.5	11173.8	9806.13	4649.81	5871.57	3506.99	4159.99	5256.38	6154.54	5915.17	7719.4	5791.17	8481.15	10685.8	7585.11
M384T138_a_NEG	384.033	137.9	KeggExd000726	NA	NA	C10H14N5O8P	level3.2	C([C@@H]1[C@H]([C@H]([C@H](n2cnc3c(N)nc(nc23)O)O1)O)O)OP(=O)(O)O	CGCGQFDYTLYDPF-UUOKFMHZSA-N	[M]	[M+Na-2H]-	1.9	1.8	NA	8	1	0.9	metAnnotation	[128]	M384T138_[M+Na-2H]-	2	TRUE	NA	NA	66.3897	91.1318	326.183	185.826	70.059	661.159	1303.16	543.509	863.371	3747.89	3974.45	11346.5	6707.52	7740.27	1021.53	1112.5	1323.85	1192.05	4392.06	3964.36	3094.24
M384T138_b_NEG	384.033	137.9	KeggExd012711	NA	NA	C10H14N5O8P	level3.2	C([C@@H]1[C@H]([C@H]([C@H](n2cnc3c(N)nc(nc23)O)O1)O)OP(=O)(O)O)O	HHENTKSXXXGJJB-UUOKFMHZSA-N	[M]	[M+Na-2H]-	1.9	1.8	NA	8.8	1	0.9	metAnnotation	[128]	M384T138_[M+Na-2H]-	2	TRUE	NA	NA	66.3897	91.1318	326.183	185.826	70.059	661.159	1303.16	543.509	863.371	3747.89	3974.45	11346.5	6707.52	7740.27	1021.53	1112.5	1323.85	1192.05	4392.06	3964.36	3094.24
M380T117_NEG	380.004	117.3	KeggExd034414	NA	NA	C8H16NO12PS	level3.2	CC(=N[C@@H]1[C@H]([C@@H]([C@@H](COS(=O)(=O)O)O[C@@H]1OP(=O)(O)O)O)O)O	CUHDUUDDZUNZKI-FMDGEEDCSA-N	[M]	[M-H]-	1.89	4.6	NA	3.2	0.9851	0.89	metAnnotation	[150]	M380T117_[M-H]-	9	TRUE	NA	NA	11046.2	11815.9	11553.1	12663.2	11174.3	19431.3	26575	21279.6	24572.9	8721.76	8971.83	9376.42	5948.18	8863.91	15132.4	15807.8	18607.6	16592.3	15634.5	16310.2	13885.8
M601T863_NEG	601.444	862.6	KeggExd042471	NA	NA	C39H64O2	level3.2	CCCCC/C=C\C/C=C\CC(=O)OC1CCC2(C)C(=CCC3C4CCC(C(C)CCCC(C)C)C4(C)CCC23)C1	GUNLGVDGKZPQDW-HDXUUTQWSA-N	[M]	[M+K-2H]-	1.86	7.2	NA	1.5	0.9907	0.86	metAnnotation	[144]	M601T863_[M+K-2H]-	15	FALSE	NA	NA	6822.11	7485.41	6972.12	6831	7396.37	5119.57	7007.54	6112.98	5407.3	9377.02	8487.71	6356.32	8854.62	6826.34	6618.57	5501.68	8239.17	7279.19	8368.46	8180.46	6940.95
M536T113_NEG	536.069	113.4	C00513	NA	CDP-glycerol	C12H21N3O13P2	level3.1	OCC(COP(=O)(OP(=O)(OC[C@H]1O[C@H]([C@@H]([C@@H]1O)O)n1ccc(nc1=O)N)O)O)O	HHPOUCCVONEPRK-JANFQQFMSA-N	[M]	[M+CH3COO]-	1.86	1.2	NA	14.1	1	0.86	metAnnotation	[170]	M536T113_[M+CH3COO]-	8	TRUE	C00513	CDP-glycerol	30073.4	31080.7	36254.8	31461.1	33972.6	43647.4	48310.8	47853.8	46980.7	24949.8	31077.6	22140.8	28173.7	29398.7	32813.9	36406.6	30832.2	36303.5	36643.6	35918.6	35649.5
M176T109_NEG	176.057	109.2	C00441	NA	L-Aspartate 4-semialdehyde	C4H7NO3	level3.1	O=CC[C@@H](C(=O)O)N	HOSWPDPVFBCLSY-VKHMYHEASA-N	[M]	[M+CH3COO]-	1.85	0.9	NA	16.7	1	0.85	metAnnotation	[136]	M176T109_[M+CH3COO]-	1	TRUE	C00441	L-Aspartate 4-semialdehyde	3553.27	3386.56	3788.72	3898.28	3904.08	838.071	1159.72	1064.87	988.415	2561.17	2525.56	1939.04	2212.47	2506.28	1073.62	1317.89	678.948	1027.8	2212.45	2767.01	2657.29
M617T125_a_NEG	616.982	125	C00617	NA	UDP-D-galacturonate	C15H22N2O18P2	level3.1	O[C@@H]1[C@@H](COP(=O)(OP(=O)(O[C@H]2O[C@H](C(=O)O)[C@@H]([C@@H]([C@H]2O)O)O)O)O)OC([C@@H]1O)n1ccc(=O)[nH]c1=O	HDYANYHVCAPMJV-RDKSFWDPSA-N	[M]	[M+K-2H]-	1.85	1.8	NA	8.8	0.9048	0.85	metAnnotation	[143]	M617T125_[M+K-2H]-	7	TRUE	C00167;C00617;C02330	UDP-glucuronate;UDP-D-galacturonate;UDP-L-iduronate	18831.1	18708.4	14230.5	12206.5	18842.5	6323.37	6128.74	5230.48	8366.09	8586.7	16564.5	6794.53	10903.3	10752.6	6029.99	4865.01	7448.01	5608.13	13460.2	12730.3	11038.9
M328T154_NEG	328.059	153.9	C00051	NA	Glutathione	C10H17N3O6S	level3.1	SC[C@@H](C(=O)NCC(=O)O)NC(=O)CC[C@@H](C(=O)O)N	RWSXRVCMGQZWBV-WDSKDSINSA-N	[M]	[M+Na-2H]-	1.84	0.7	NA	18.1	1	0.84	metAnnotation	[115]	M328T154_[M+Na-2H]-	6	TRUE	C00051	Glutathione	20315.1	24061.3	22570.9	25905.8	19214.5	19425.5	27499.2	15307.3	26252	33611.6	35310.6	32688.7	34324.2	27952.3	19985.9	21428	19967.1	22047.1	63846.9	20883.5	35567.7
M384T138_c_NEG	384.033	137.9	KeggExd056015	NA	NA	C10H14N5O8P	level3.2	C([C@@H]1[C@@H]2[C@H]([C@H](n3cnc(c3NC(=N)N)C(=O)O)O1)OP(=O)(O)O2)O	IXXKKLLDVUVCRJ-ZIYNGMLESA-N	[M]	[M+Na-2H]-	1.84	1.8	NA	15.7	1	0.84	metAnnotation	[128]	M384T138_[M+Na-2H]-	2	TRUE	NA	NA	66.3897	91.1318	326.183	185.826	70.059	661.159	1303.16	543.509	863.371	3747.89	3974.45	11346.5	6707.52	7740.27	1021.53	1112.5	1323.85	1192.05	4392.06	3964.36	3094.24
M806T414_NEG	806.132	414.2	C00016	NA	FAD	C27H33N9O15P2	level3.1	O=c1[nH]c(=O)c2c(n1)n(C[C@@H]([C@@H]([C@@H](COP(=O)(OP(=O)(OC[C@H]1O[C@H]([C@@H]([C@@H]1O)O)n1cnc3c1ncnc3N)O)O)O)O)O)c1c(n2)cc(c(c1)C)C	VWWQXMAJTJZDQX-UYBVJOGSSA-N	[M]	[M+Na-2H]-	1.84	0.7	NA	17.5	0.9926	0.84	metAnnotation	[159]	M806T414_[M+Na-2H]-	8	TRUE	C00016	FAD	14734.4	12472.8	13755.9	12807.3	13412.5	10802.5	11769.4	10862.4	13600.3	11811.3	13647.3	10387.8	11963.3	13154.9	10440.8	9764.77	10248	9666.45	14128.8	13892.8	12664.3
M606T131_3_a_NEG	606.074	131	C00043	NA	UDP-N-acetyl-alpha-D-glucosamine	C17H27N3O17P2	level3.1	OC[C@H]1O[C@H](OP(=O)(OP(=O)(OC[C@H]2O[C@H]([C@@H]([C@@H]2O)O)n2ccc(=O)[nH]c2=O)O)O)[C@@H]([C@H]([C@@H]1O)O)NC(=O)C	LFTYTUAZOPRMMI-CFRASDGPSA-N	[M]	[M-H]-	1.83	1.1	NA	2.1	0.7247	0.83	metAnnotation	[141]	M606T131_3_[M-H]-	21	TRUE	C00043;C00203;C01170	UDP-N-acetyl-alpha-D-glucosamine;UDP-N-acetyl-D-galactosamine;UDP-N-acetyl-D-mannosamine	8.02773e+06	8.977e+06	8.28503e+06	8.10797e+06	9.99962e+06	6.68988e+06	7.27518e+06	6.05663e+06	7.01022e+06	6.36934e+06	5.59778e+06	6.134e+06	6.65043e+06	8.44015e+06	5.9991e+06	5.47102e+06	4.83521e+06	6.58887e+06	7.26779e+06	8.90202e+06	8.4238e+06
M606T131_3_b_NEG	606.074	131	C00203	NA	UDP-N-acetyl-D-galactosamine	C17H27N3O17P2	level3.1	OC[C@H]1O[C@H](OP(=O)(OP(=O)(OC[C@H]2OC([C@@H]([C@@H]2O)O)n2ccc(=O)[nH]c2=O)O)O)[C@@H]([C@H]([C@H]1O)O)NC(=O)C	LFTYTUAZOPRMMI-FTFHWYEPSA-N	[M]	[M-H]-	1.83	1.1	NA	2.1	0.7247	0.83	metAnnotation	[141]	M606T131_3_[M-H]-	21	TRUE	C00043;C00203;C01170	UDP-N-acetyl-alpha-D-glucosamine;UDP-N-acetyl-D-galactosamine;UDP-N-acetyl-D-mannosamine	8.02773e+06	8.977e+06	8.28503e+06	8.10797e+06	9.99962e+06	6.68988e+06	7.27518e+06	6.05663e+06	7.01022e+06	6.36934e+06	5.59778e+06	6.134e+06	6.65043e+06	8.44015e+06	5.9991e+06	5.47102e+06	4.83521e+06	6.58887e+06	7.26779e+06	8.90202e+06	8.4238e+06
M606T131_3_c_NEG	606.074	131	C01170	NA	UDP-N-acetyl-D-mannosamine	C17H27N3O17P2	level3.1	OC[C@H]1O[C@H](OP(=O)(OP(=O)(OC[C@H]2O[C@H]([C@@H]([C@@H]2O)O)n2ccc(=O)[nH]c2=O)O)O)[C@H]([C@H]([C@@H]1O)O)NC(=O)C	LFTYTUAZOPRMMI-ZYQOOJPVSA-N	[M]	[M-H]-	1.83	1.1	NA	2.1	0.7247	0.83	metAnnotation	[141]	M606T131_3_[M-H]-	21	TRUE	C00043;C00203;C01170	UDP-N-acetyl-alpha-D-glucosamine;UDP-N-acetyl-D-galactosamine;UDP-N-acetyl-D-mannosamine	8.02773e+06	8.977e+06	8.28503e+06	8.10797e+06	9.99962e+06	6.68988e+06	7.27518e+06	6.05663e+06	7.01022e+06	6.36934e+06	5.59778e+06	6.134e+06	6.65043e+06	8.44015e+06	5.9991e+06	5.47102e+06	4.83521e+06	6.58887e+06	7.26779e+06	8.90202e+06	8.4238e+06
M617T125_b_NEG	616.982	125	C02330	NA	UDP-L-iduronate	C15H22N2O18P2	level3.1	O[C@@H]1[C@@H](COP(=O)(OP(=O)(O[C@H]2O[C@@H](C(=O)O)[C@H]([C@@H]([C@H]2O)O)O)O)O)O[C@H]([C@@H]1O)n1ccc(=O)[nH]c1=O	HDYANYHVCAPMJV-NTWGTYGRSA-N	[M]	[M+K-2H]-	1.82	1.8	NA	8.8	0.8505	0.82	metAnnotation	[143]	M617T125_[M+K-2H]-	7	TRUE	C00167;C00617;C02330	UDP-glucuronate;UDP-D-galacturonate;UDP-L-iduronate	18831.1	18708.4	14230.5	12206.5	18842.5	6323.37	6128.74	5230.48	8366.09	8586.7	16564.5	6794.53	10903.3	10752.6	6029.99	4865.01	7448.01	5608.13	13460.2	12730.3	11038.9
M587T122_NEG	587.03	122.5	C03733	NA	UDP-alpha-D-galactofuranose	C15H24N2O17P2	level3.1	OC[C@H]([C@@H]1O[C@@H]([C@@H]([C@H]1O)O)OP(=O)(OP(=O)(OC[C@H]1O[C@H]([C@@H]([C@@H]1O)O)n1ccc(=O)[nH]c1=O)O)O)O	ZQLQOXLUCGXKHS-SIAUPFDVSA-N	[M]	[M+Na-2H]-	1.81	1.1	NA	9.1	0.8176	0.81	metAnnotation	[168]	M587T122_[M+Na-2H]-	10	TRUE	C03733	UDP-alpha-D-galactofuranose	300830	278067	254775	250553	293772	367653	346642	306696	337173	281856	300941	285450	284188	300022	238895	226752	273509	244125	306753	315465	297919
M211T111_g_NEG	211.002	111	C03737	NA	alpha-D-Xylose 1-phosphate	C5H11O8P	level3.1	O[C@@H]1CO[C@@H]([C@@H]([C@H]1O)O)OP(=O)(O)O	ILXHFXFPPZGENN-KKQCNMDGSA-N	[M]	[M-H2O-H]-	1.8	0.9	NA	4.9	0.7188	0.8	metAnnotation	[121]	M211T111_[M-H2O-H]-	3	TRUE	C03737;C03906;C06238;C06239	alpha-D-Xylose 1-phosphate;beta-L-Arabinose 1-phosphate;L-Arabinose 1-phosphate;alpha-L-Arabinose 1-phosphate	6155.54	5626.01	6995.87	6803.72	6558.54	24499	28209.9	19008	17653.5	11311.9	8018.88	6604.14	7316.27	617.128	6204.09	6694.65	5313.85	6474.34	8413.27	10560	13570.6
M211T111_h_NEG	211.002	111	C03906	NA	beta-L-Arabinose 1-phosphate	C5H11O8P	level3.1	O[C@H]1CO[C@@H]([C@@H]([C@H]1O)O)OP(=O)(O)O	ILXHFXFPPZGENN-QMKXCQHVSA-N	[M]	[M-H2O-H]-	1.8	0.9	NA	4.9	0.7188	0.8	metAnnotation	[121]	M211T111_[M-H2O-H]-	3	TRUE	C03737;C03906;C06238;C06239	alpha-D-Xylose 1-phosphate;beta-L-Arabinose 1-phosphate;L-Arabinose 1-phosphate;alpha-L-Arabinose 1-phosphate	6155.54	5626.01	6995.87	6803.72	6558.54	24499	28209.9	19008	17653.5	11311.9	8018.88	6604.14	7316.27	617.128	6204.09	6694.65	5313.85	6474.34	8413.27	10560	13570.6
M333T102_a_NEG	333.06	101.8	C04641	NA	2-(alpha-D-Galactosyl)-sn-glycerol 3-phosphate	C9H19O11P	level3.1	OCC(O[C@H]1O[C@H](CO)[C@@H]([C@@H]([C@H]1O)O)O)COP(=O)(O)O	PLJAVYDLNJODGD-KJUJXXMOSA-N	[M]	[M-H]-	1.8	0.9	NA	22.3	1	0.8	metAnnotation	[140]	M333T102_[M-H]-	7	TRUE	C04641;C10517	2-(alpha-D-Galactosyl)-sn-glycerol 3-phosphate;2-(alpha-D-Glucosyl)-sn-glycerol 3-phosphate	16977.1	23795.3	27130.2	26997.7	24530.4	38098.6	39291.9	38642.9	33092.2	17797.1	21095.2	19026.1	24542.5	22567.8	21289.2	26242.9	22478	22610.6	23249.5	28243.7	24177.9
M333T102_b_NEG	333.06	101.8	C10517	NA	2-(alpha-D-Glucosyl)-sn-glycerol 3-phosphate	C9H19O11P	level3.1	OC[C@@H](O[C@H]1O[C@H](CO)[C@H]([C@@H]([C@H]1O)O)O)COP(=O)(O)O	PLJAVYDLNJODGD-NZJLWHDDSA-N	[M]	[M-H]-	1.8	0.9	NA	22.3	1	0.8	metAnnotation	[140]	M333T102_[M-H]-	7	TRUE	C04641;C10517	2-(alpha-D-Galactosyl)-sn-glycerol 3-phosphate;2-(alpha-D-Glucosyl)-sn-glycerol 3-phosphate	16977.1	23795.3	27130.2	26997.7	24530.4	38098.6	39291.9	38642.9	33092.2	17797.1	21095.2	19026.1	24542.5	22567.8	21289.2	26242.9	22478	22610.6	23249.5	28243.7	24177.9
M289T104_NEG	289.033	103.6	C05382	NA	Sedoheptulose 7-phosphate	C7H15O10P	level3.1	OCC(=O)[C@H]([C@@H]([C@@H]([C@@H](COP(=O)(O)O)O)O)O)O	JDTUMPKOJBQPKX-GBNDHIKLSA-N	[M]	[M-H]-	1.8	0.8	NA	20.3	0.9614	0.8	metAnnotation	[167]	M289T104_[M-H]-	9	TRUE	C05382	Sedoheptulose 7-phosphate	4376.31	4638.74	7137.98	7322.15	5558.39	9655.42	9208.12	10528.1	8501.98	8952.07	8610.12	7333.15	8794.29	9800.42	5083.07	6105.36	5074.39	5209.61	6470.14	6603.24	6170.63
M384T138_d_NEG	384.033	137.9	C06193	NA	Guanosine 3'-phosphate	C10H14N5O8P	level3.1	OC[C@H]1O[C@H]([C@@H]([C@@H]1OP(=O)(O)O)O)n1cnc2c1[nH]c(N)nc2=O	ZDPUTNZENXVHJC-UUOKFMHZSA-N	[M]	[M+Na-2H]-	1.79	1.8	NA	21.8	1	0.79	metAnnotation	[128]	M384T138_[M+Na-2H]-	2	TRUE	C06193	Guanosine 3'-phosphate	66.3897	91.1318	326.183	185.826	70.059	661.159	1303.16	543.509	863.371	3747.89	3974.45	11346.5	6707.52	7740.27	1021.53	1112.5	1323.85	1192.05	4392.06	3964.36	3094.24
M333T102_c_NEG	333.06	101.8	C01225	NA	sn-Glycero-3-phospho-1-inositol	C9H19O11P	level3.1	OC[C@H](COP(=O)(OC1[C@H](O)[C@H](O)C([C@@H]([C@H]1O)O)O)O)O	BMVUIWJCUQSHLZ-YFZGBAIXSA-N	[M]	[M-H]-	1.79	0.9	NA	22.9	1	0.79	metAnnotation	[140]	M333T102_[M-H]-	7	TRUE	C01225	sn-Glycero-3-phospho-1-inositol	16977.1	23795.3	27130.2	26997.7	24530.4	38098.6	39291.9	38642.9	33092.2	17797.1	21095.2	19026.1	24542.5	22567.8	21289.2	26242.9	22478	22610.6	23249.5	28243.7	24177.9
M333T102_d_NEG	333.06	101.8	C04703	NA	alpha-D-Galactosyl-(1,1')-sn-glycerol 3-phosphate	C9H19O11P	level3.1	OC[C@H]1O[C@H](OC[C@H](COP(=O)(O)O)O)[C@@H]([C@H]([C@H]1O)O)O	VFHNNRXYOUPLDR-XIBIAKPJSA-N	[M]	[M-H]-	1.79	0.9	NA	23.7	1	0.79	metAnnotation	[140]	M333T102_[M-H]-	7	TRUE	C04703	alpha-D-Galactosyl-(1,1')-sn-glycerol 3-phosphate	16977.1	23795.3	27130.2	26997.7	24530.4	38098.6	39291.9	38642.9	33092.2	17797.1	21095.2	19026.1	24542.5	22567.8	21289.2	26242.9	22478	22610.6	23249.5	28243.7	24177.9
M248T138_NEG	248.054	137.6	C00826	NA	L-Arogenate	C10H13NO5	level3.1	OC(=O)[C@H](CC1(C=CC(C=C1)O)C(=O)O)N	MIEILDYWGANZNH-DSQUFTABSA-N	[M]	[M+Na-2H]-	1.78	0.9	NA	16.4	0.8558	0.78	metAnnotation	[117]	M248T138_[M+Na-2H]-	7	TRUE	C00826	L-Arogenate	347.821	783.508	591.174	441.872	942.141	885.493	1239.13	1220.04	611.604	768.394	718.644	904.964	453.298	787.687	743.502	1006.37	967.219	825.651	4278.1	5830.56	8015.84
M545T112_a_NEG	545.059	111.9	C02097	NA	dTDP-galactose	C16H26N2O16P2	level3.1	OC[C@H]1O[C@H](OP(=O)(OP(=O)(OC[C@H]2O[C@H](C[C@@H]2O)n2cc(C)c(=O)[nH]c2=O)O)O)[C@@H]([C@H]([C@H]1O)O)O	YSYKRGRSMLTJNL-OAOVJFGZSA-N	[M]	[M-H2O-H]-	1.78	2.7	NA	17.6	0.9426	0.78	metAnnotation	[163]	M545T112_[M-H2O-H]-	12	TRUE	C00842;C02097	dTDP-glucose;dTDP-galactose	25601.1	21134.9	23206.2	25125.5	28611.5	29208.8	44938.3	36331.3	43396.3	39527.6	41263.3	33182.4	39112.3	40363.3	34687.3	37468.5	36826.5	31960	39343.7	36340.5	36189.4
M545T112_b_NEG	545.059	111.9	C00842	NA	dTDP-glucose	C16H26N2O16P2	level3.1	OC[C@H]1O[C@H](OP(=O)(OP(=O)(OC[C@H]2O[C@H](C[C@@H]2O)n2cc(C)c(=O)[nH]c2=O)O)O)[C@@H]([C@H]([C@@H]1O)O)O	YSYKRGRSMLTJNL-URARBOGNSA-N	[M]	[M-H2O-H]-	1.78	2.7	NA	17.6	0.9426	0.78	metAnnotation	[163]	M545T112_[M-H2O-H]-	12	TRUE	C00842;C02097	dTDP-glucose;dTDP-galactose	25601.1	21134.9	23206.2	25125.5	28611.5	29208.8	44938.3	36331.3	43396.3	39527.6	41263.3	33182.4	39112.3	40363.3	34687.3	37468.5	36826.5	31960	39343.7	36340.5	36189.4
M638T131_a_NEG	638.065	130.6	KeggExd001081	NA	NA	C15H23N3O17P2	level3.2	c1cn([C@H]2[C@@H]([C@@H]([C@@H](COP(=O)(O)OP(=O)(O)O)O2)OC2C(C(C(C(C(=O)O)O2)O)O)O)O)c(nc1=N)O	MVEBLPMTXGRDMN-PVHCGJJISA-N	[M]	[M+CH3COO]-	1.78	1.3	NA	4.9	0.6865	0.78	metAnnotation	[164]	M638T131_[M+CH3COO]-	9	TRUE	NA	NA	62223.4	55993.9	51456.1	54834.9	65862.5	35216.8	36298	33528.9	32980.7	32171	33075.8	26773.3	32726.9	35631	25548.7	26935.2	27355.6	34872.5	48054.4	46786.2	50997.5
M638T131_b_NEG	638.065	130.6	KeggExd001082	NA	NA	C15H23N3O17P2	level3.2	c1cn([C@H]2[C@@H]([C@@H]([C@@H](COP(=O)(O)OP(=O)(O)O)O2)O)OC2C(C(C(C(C(=O)O)O2)O)O)O)c(nc1=N)O	AAMRIVATAHMFBQ-ZAYZUTAZSA-N	[M]	[M+CH3COO]-	1.78	1.3	NA	4.9	0.6865	0.78	metAnnotation	[164]	M638T131_[M+CH3COO]-	9	TRUE	NA	NA	62223.4	55993.9	51456.1	54834.9	65862.5	35216.8	36298	33528.9	32980.7	32171	33075.8	26773.3	32726.9	35631	25548.7	26935.2	27355.6	34872.5	48054.4	46786.2	50997.5
M320T146_NEG	320.062	146	C20775	NA	beta-Citryl-L-glutamate	C11H15NO10	level3.1	OC(=O)CC[C@@H](C(=O)O)NC(=O)C(CC(=O)O)(CC(=O)O)O	GAQNUGISBQJMKO-YFKPBYRVSA-N	[M]	[M-H]-	1.77	0	NA	27	1	0.77	metAnnotation	[109]	M320T146_[M-H]-	23	TRUE	C20775	beta-Citryl-L-glutamate	227326	215364	231395	235717	190932	165126	201368	180637	208475	176860	205354	169678	198864	199195	235990	227483	240568	247728	32084.1	6132.84	1720.83
M157T107_b_NEG	157.037	106.9	C00346	NA	Ethanolamine phosphate	C2H8NO4P	level3.1	NCCOP(=O)(O)O	SUHOOTKUPISOBE-UHFFFAOYSA-N	[M]	[M+NH4-2H]-	1.77	3.6	NA	20.7	1	0.77	metAnnotation	[124]	M157T107_[M+NH4-2H]-	1	TRUE	C00346	Ethanolamine phosphate	542.404	505.717	812.228	870.789	803.558	770.944	926.056	699.655	893.647	385.413	453.243	493.662	456.071	427.94	749.575	705.707	662.639	488.892	525.634	792.083	589.57
M638T131_c_NEG	638.065	130.6	KeggExd001083	NA	NA	C15H23N3O17P2	level3.2	c1cn([C@H]2[C@@H]([C@@H]([C@@H](COP(=O)(O)OP(=O)(O)O)O2)O)O)c(nc1=NC1C(C(C(C(C(=O)O)O1)O)O)O)O	FMOSKJZIVSRFID-QLZIKRHHSA-N	[M]	[M+CH3COO]-	1.77	1.3	NA	6.2	0.6865	0.77	metAnnotation	[164]	M638T131_[M+CH3COO]-	9	TRUE	NA	NA	62223.4	55993.9	51456.1	54834.9	65862.5	35216.8	36298	33528.9	32980.7	32171	33075.8	26773.3	32726.9	35631	25548.7	26935.2	27355.6	34872.5	48054.4	46786.2	50997.5
M362T280_a_NEG	362.051	279.8	KeggExd056014	NA	NA	C10H14N5O8P	level3.2	C([C@@H]1C([C@H]([C@H](n2cnc3c2[nH]c(=N)nc3O)O1)OP(=O)(O)O)O)O	WTIFIAZWCCBCGE-VCXQEIDJSA-N	[M]	[M-H]-	1.75	1.5	NA	27	1	0.75	metAnnotation	[146]	M362T280_[M-H]-	3	TRUE	NA	NA	892.733	1014.13	1505.86	1062.5	1316.6	533.03	632.323	683.811	1166.04	13653.2	17509	30372.9	19198.9	25448.8	971.868	684.318	773.519	669.985	8021.41	9619.14	8806
M147T363_NEG	147.045	362.9	C01744	NA	Phloretate	C9H10O3	level3.1	OC(=O)CCc1ccc(cc1)O	NMHMNPHRMNGLLB-UHFFFAOYSA-N	[M]	[M-H2O-H]-	1.75	0.6	NA	29	1	0.75	metAnnotation	[171]	M147T363_[M-H2O-H]-	2	TRUE	C01744	Phloretate	20602	5359.54	9349.77	4079.56	17065.8	11252.9	15041.9	11943.8	12647.1	14443.2	19165.9	13954.5	18141.2	17492.8	7002.59	5290.21	11400.5	3833.22	13307	13062.9	13315.8
M490T135_NEG	489.995	134.6	C00131	NA	dATP	C10H16N5O12P3	level3.1	O[C@H]1C[C@@H](O[C@@H]1COP(=O)(OP(=O)(OP(=O)(O)O)O)O)n1cnc2c1ncnc2N	SUYVUBYJARFZHO-RRKCRQDMSA-N	[M]	[M-H]-	1.74	2	NA	0.4	0.5532	0.74	metAnnotation	[125]	M490T135_[M-H]-	2	TRUE	C00131	dATP	1645.35	1182.05	1945.94	1460.12	1560.96	17149.1	10748.7	16124.4	12028.4	2796.69	2028.83	2536.58	3112.78	2635.13	12983.7	15309	10526.9	13330.8	9938.95	12466.5	8620.53
M346T239_NEG	346.056	239.5	C19970	NA	2-Hydroxy-dAMP	C10H14N5O7P	level3.1	O[C@H]1C[C@@H](O[C@@H]1COP(=O)(O)O)n1cnc2c1nc(=O)[nH]c2N	GEQDRKVFKBSPSW-KVQBGUIXSA-N	[M]	[M-H]-	1.74	1.6	NA	27.9	1	0.74	metAnnotation	[135]	M346T239_[M-H]-	1	TRUE	C19970	2-Hydroxy-dAMP	2079.17	2054.76	2223.17	2098.49	2190.78	2795.5	3354.07	2501.57	3449.76	14816.7	8177.7	11533.5	19112.5	18660.7	2642.34	2985.75	3167.7	2832.67	6115.62	4874.06	5889.35
M362T280_b_NEG	362.051	279.8	C18239	NA	Precursor Z	C10H14N5O8P	level3.1	O=c1nc(N)[nH]c2c1N[C@@H]1[C@H](N2)O[C@H]2[C@@H](C1(O)O)OP(=O)(OC2)O	CZAKJJUNKNPTTO-AJFJRRQVSA-N	[M]	[M-H]-	1.73	1.5	NA	11.3	0.7059	0.73	metAnnotation	[146]	M362T280_[M-H]-	3	TRUE	C18239	Precursor Z	892.733	1014.13	1505.86	1062.5	1316.6	533.03	632.323	683.811	1166.04	13653.2	17509	30372.9	19198.9	25448.8	971.868	684.318	773.519	669.985	8021.41	9619.14	8806
M407T117_a_NEG	407.023	117.1	KeggExd008950	NA	NA	C12H18O13	level3.2	C(C(=O)[C@H]([C@@H]([C@H](C(=O)O)O)O)O)OC1C(C(C(C(C(=O)O)O1)O)O)O	OHXKOERYJMEYPT-IENCIVLRSA-N	[M]	[M+K-2H]-	1.72	1.8	NA	18.3	0.8033	0.72	metAnnotation	[130]	M407T117_[M+K-2H]-	3	FALSE	NA	NA	1039.27	1517.56	1478.28	1192.13	1508.58	4847.92	5706.2	5047.59	6216.97	864.555	1152.66	915.249	614.862	1122.17	3521.29	4336.31	4851.14	6109.13	1866.05	2529.37	2496.76
M528T726_NEG	528.275	725.7	KeggExd043091	NA	NA	C26H40O10	level3.2	CCCCC/C=C\C/C=C\C/C=C\C=C\[C@H](CCCC(=O)OC1C(C(C(C(C(=O)O)O1)O)O)O)OO	ZGNXVLZALCSIIL-IWSJMYMISA-N	[M]	[M+NH4-2H]-	1.72	13	NA	7.2	0.9894	0.72	metAnnotation	[137]	M528T726_[M+NH4-2H]-	4	TRUE	NA	NA	1746.67	2758.62	748.353	9371.54	1434.16	808.636	1126.66	851.251	818.639	2317.54	2528.62	3296.06	1604.05	1616.79	1314.17	2093.67	3438.85	932.95	2333.69	1865.81	2023.58
M427T677_NEG	427.065	676.9	C10025	NA	Baicalin	C21H18O11	level3.1	OC(=O)[C@H]1O[C@@H](Oc2cc3oc(cc(=O)c3c(c2O)O)c2ccccc2)[C@@H]([C@H]([C@@H]1O)O)O	IKIIZLYTISPENI-ZFORQUDYSA-N	[M]	[M-H2O-H]-	1.71	5.3	NA	3.7	0.6655	0.71	metAnnotation	[160]	M427T677_[M-H2O-H]-	2	TRUE	C10025	Baicalin	4002.56	3334.08	3849.73	4316.54	3729.08	1208.59	898.006	764.432	1025.91	5091.41	6952.78	5632.13	5608.17	5702.89	887.214	676.429	962.359	1079.67	3465.48	3781.25	3849.93
M242T104_NEG	242.08	103.8	C05711	NA	gamma-Glutamyl-beta-cyanoalanine	C9H13N3O5	level3.1	N[C@H](C(=O)O)CCC(=O)N[C@H](C(=O)O)CC#N	QUAADUAOVLZBJM-WDSKDSINSA-N	[M]	[M-H]-	1.7	4.5	NA	26.8	0.9996	0.7	metAnnotation	[132]	M242T104_[M-H]-	4	FALSE	C05711	gamma-Glutamyl-beta-cyanoalanine	17416.1	19018.1	22322.2	22436.6	22332	7355.69	6171.61	6423.23	4981.21	14448.3	16549.1	16169.9	17628.2	17523.2	4629.49	4141.35	4906.44	3952.72	12709	16377.9	12807.8
M605T127_NEG	605.128	127.2	C20415	NA	dTDP-4-acetamido-4,6-dideoxy-alpha-D-galactose	C18H29N3O15P2	level3.1	CC(=O)N[C@H]1[C@@H](C)O[C@@H]([C@@H]([C@H]1O)O)OP(=O)(OP(=O)(OC[C@H]1O[C@H](C[C@@H]1O)n1cc(C)c(=O)[nH]c1=O)O)O	YHXQWYBLXUELDA-HYPDDMKDSA-N	[M]	[M+NH4-2H]-	1.69	2.1	NA	4	0.5103	0.69	metAnnotation	[122]	M605T127_[M+NH4-2H]-	8	TRUE	C06018;C20415	dTDP-4-acetamido-4,6-dideoxy-D-glucose;dTDP-4-acetamido-4,6-dideoxy-alpha-D-galactose	5396.16	6298.32	5682.66	2633.82	5823.49	3452.02	4130.63	4560.21	4936.07	1365.03	1983.81	1873.38	1722	2010.34	3361.17	5152.33	5469.93	4299	2549.71	2097.3	3247.62
M853T131_a_NEG	853.053	131.1	C00054	NA	Adenosine 3',5'-bisphosphate	C10H15N5O10P2	level3.1	O[C@@H]1[C@H](OP(=O)(O)O)[C@H](O[C@H]1n1cnc2c1ncnc2N)COP(=O)(O)O	WHTCPDAXWFLDIH-KQYNXXCUSA-N	[M]	[2M-H]-	1.69	1.3	NA	14.8	0.6779	0.69	metAnnotation	[127]	M853T131_[2M-H]-	10	TRUE	C00054	Adenosine 3',5'-bisphosphate	9307.05	11963.5	16372.7	11193.4	12590.4	75730.6	79768.1	66263.3	91176.5	20011.8	23834.7	23264.8	20201.2	18540.5	82627.9	80021.9	82748.8	91339	53570.4	69389.8	76202.6
M280T100_NEG	280.036	99.9	C05711	NA	gamma-Glutamyl-beta-cyanoalanine	C9H13N3O5	level3.1	N[C@H](C(=O)O)CCC(=O)N[C@H](C(=O)O)CC#N	QUAADUAOVLZBJM-WDSKDSINSA-N	[M]	[M+K-2H]-	1.68	4.4	NA	29.5	0.9996	0.68	metAnnotation	[149]	M280T100_[M+K-2H]-	8	FALSE	C05711	gamma-Glutamyl-beta-cyanoalanine	26042.1	24561	30749.6	27884	25909.7	43611.3	39841.7	40050.5	36963.3	23896.3	23130.3	18679.2	23254.8	23927	35749.5	39699.8	38661	39890.4	25443.5	25814.7	29543.1
M407T117_b_NEG	407.023	117.1	KeggExd008951	NA	NA	C12H18O13	level3.2	C(C(=O)[C@H]([C@@H]([C@H](C(=O)O)O)O)OC1C(C(C(C(C(=O)O)O1)O)O)O)O	DPGDUOOYRTUUKO-SICCWZGXSA-N	[M]	[M+K-2H]-	1.64	1.8	NA	27.7	0.8033	0.64	metAnnotation	[130]	M407T117_[M+K-2H]-	3	FALSE	NA	NA	1039.27	1517.56	1478.28	1192.13	1508.58	4847.92	5706.2	5047.59	6216.97	864.555	1152.66	915.249	614.862	1122.17	3521.29	4336.31	4851.14	6109.13	1866.05	2529.37	2496.76
M407T117_c_NEG	407.023	117.1	KeggExd005183	NA	NA	C12H18O13	level3.2	C(C1([C@H]([C@H]([C@@H](C(=O)O)O1)O)O)O)OC1C(C(C(C(C(=O)O)O1)O)O)O	CNWQGXRICFFFEB-UMCCCMBOSA-N	[M]	[M+K-2H]-	1.64	1.8	NA	27.8	0.8033	0.64	metAnnotation	[130]	M407T117_[M+K-2H]-	3	FALSE	NA	NA	1039.27	1517.56	1478.28	1192.13	1508.58	4847.92	5706.2	5047.59	6216.97	864.555	1152.66	915.249	614.862	1122.17	3521.29	4336.31	4851.14	6109.13	1866.05	2529.37	2496.76
M386T144_NEG	386.011	143.5	C00705	NA	dCDP	C9H15N3O10P2	level3.1	O[C@H]1C[C@@H](O[C@@H]1COP(=O)(OP(=O)(O)O)O)n1ccc(nc1=O)N	FTDHDKPUHBLBTL-SHYZEUOFSA-N	[M]	[M-H]-	1.63	13	NA	18.5	1	0.63	metAnnotation	[139]	M386T144_[M-H]-	4	TRUE	C00705	dCDP	8115.71	5072.81	5509.9	4645.94	7060.79	5552.75	6648.66	6892.68	5392.82	13463.6	7698.85	9056.54	7961.78	12443.7	8228.34	5127.51	7435.89	4830.26	5448.88	5216.11	4406.73
M481T740_NEG	481.365	740	KeggExd005105	NA	NA	C32H52O4	level3.2	CC(C)CCCC(C)C1CCC2C3CC=C4CC(CCC4(C)C3CCC12C)OC(=O)CCCC(=O)O	MSRBWIZOTAVNGA-UHFFFAOYSA-N	[M]	[M-H2O-H]-	1.62	7.4	NA	9.8	0.6541	0.62	metAnnotation	[123]	M481T740_[M-H2O-H]-	5	FALSE	NA	NA	4399.53	7906.35	1595.89	2902.44	1757.17	2828.67	4576.36	1963.98	5547.81	5110.74	4356.03	2544.56	2898.57	1489.81	1174.6	739.707	1108.16	2168.78	2861	2728.13	1858.72
M853T131_b_NEG	853.053	131.1	C00008	NA	ADP	C10H15N5O10P2	level3.1	O[C@@H]1[C@@H](COP(=O)(OP(=O)(O)O)O)O[C@H]([C@@H]1O)n1cnc2c1ncnc2N	XTWYTFMLZFPYCI-KQYNXXCUSA-N	[M]	[2M-H]-	1.62	1.3	NA	6.1	0.389	0.62	metAnnotation	[127]	M853T131_[2M-H]-	10	TRUE	C00008	ADP	9307.05	11963.5	16372.7	11193.4	12590.4	75730.6	79768.1	66263.3	91176.5	20011.8	23834.7	23264.8	20201.2	18540.5	82627.9	80021.9	82748.8	91339	53570.4	69389.8	76202.6
M407T117_d_NEG	407.023	117.1	C04354	NA	1,2-beta-D-Glucuronosyl-D-glucuronate	C12H18O13	level3.1	OC1O[C@H](C(=O)O)[C@H]([C@@H]([C@H]1O[C@@H]1O[C@H](C(=O)O)[C@H]([C@@H]([C@H]1O)O)O)O)O	IMNADAQGVSDVMI-MUAZRATOSA-N	[M]	[M+K-2H]-	1.62	1.8	NA	28.5	0.7768	0.62	metAnnotation	[130]	M407T117_[M+K-2H]-	3	FALSE	C04354	1,2-beta-D-Glucuronosyl-D-glucuronate	1039.27	1517.56	1478.28	1192.13	1508.58	4847.92	5706.2	5047.59	6216.97	864.555	1152.66	915.249	614.862	1122.17	3521.29	4336.31	4851.14	6109.13	1866.05	2529.37	2496.76
M338T395_NEG	338.055	394.8	KeggExd098356	NA	NA	C10H15N5O6	level3.2	C([C@@H]1[C@H]([C@H]([C@H](Nc2c(c(nc(=N)[nH]2)O)N=CO)O1)O)O)O	NTNMANCVCSOPKU-UUOKFMHZSA-N	[M]	[M+K-2H]-	1.58	9.1	NA	21.9	0.8305	0.58	metAnnotation	[153]	M338T395_[M+K-2H]-	9	FALSE	NA	NA	5084.4	4213.87	4988.05	3720.57	5391.12	2820.51	2535.86	3280.69	2533.24	2680.98	3288.84	1772.05	3637.04	3842.01	3646.59	3491	3141.3	3278.47	4055.59	4436.8	3849.42
M668T829_NEG	667.534	828.6	KeggExd023153	NA	NA	C45H74O2	level3.2	CCCCC/C=C\C/C=C\C/C=C\CCCCC(=O)OC1CCC2(C)C(=CCC3C4CCC(C(C)CCCC(C)C)C4(C)CCC23)C1	GOHHVMNZYOLIPQ-IHDWIWDKSA-N	[M]	[M+Na-2H]-	1.57	14	NA	3.2	0.6541	0.57	metAnnotation	[157]	M668T829_[M+Na-2H]-	3	TRUE	NA	NA	4369.38	1719.15	3088.83	3508.59	3089.48	1206.4	451.92	1928.72	2227.03	2542.16	1923.66	2749.66	2276.05	2776.7	322.644	435.279	569.174	816.986	2787.12	2470.29	2617.99
M420T117_NEG	420.015	117	C00015	NA	UDP	C9H14N2O12P2	level3.1	O[C@@H]1[C@@H](COP(=O)(OP(=O)(O)O)O)O[C@H]([C@@H]1O)n1ccc(=O)[nH]c1=O	XCCTYIAWTASOJW-XVFCMESISA-N	[M]	[M+NH4-2H]-	1.55	14.4	NA	9.5	0.7346	0.55	metAnnotation	[131]	M420T117_[M+NH4-2H]-	6	TRUE	C00015	UDP	5113.3	4879.33	5688.05	5762.27	4986.56	11999.1	15932	12202.3	14805.3	3664.92	4347.64	3584.81	3734.45	4509.48	7538.67	8219.62	9235.51	8905.94	8280.04	7601.39	6117.24
M853T131_c_NEG	853.053	131.1	C00361	NA	dGDP	C10H15N5O10P2	level3.1	O[C@H]1C[C@@H](O[C@@H]1COP(=O)(OP(=O)(O)O)O)n1cnc2c1[nH]c(N)nc2=O	CIKGWCTVFSRMJU-KVQBGUIXSA-N	[M]	[2M-H]-	1.54	1.3	NA	15.3	0.389	0.54	metAnnotation	[127]	M853T131_[2M-H]-	10	TRUE	C00361	dGDP	9307.05	11963.5	16372.7	11193.4	12590.4	75730.6	79768.1	66263.3	91176.5	20011.8	23834.7	23264.8	20201.2	18540.5	82627.9	80021.9	82748.8	91339	53570.4	69389.8	76202.6
M587T112_a_NEG	587.074	112	KeggExd048882	NA	NA	C17H28N4O16P2	level3.2	c1cn([C@H]2[C@@H]([C@@H]([C@@H](COP(=O)(O)OP(=O)(CCN)O)O2)O)O)c(nc1=NC1C(C(C(C(C(=O)O)O1)O)O)O)O	LMFAVGTVCOOULV-ZOLRHEBQSA-N	[M]	[M-H2O-H]-	1.51	9.2	NA	20.1	0.6582	0.51	metAnnotation	[169]	M587T112_[M-H2O-H]-	12	TRUE	NA	NA	1963.48	2441.33	4235.64	2972.1	3132.98	5760.17	8697.62	5886.12	9153.93	5315.26	5550.94	7683.73	5848.66	5307.59	6819.33	7204.18	6000.7	7168.63	5274.46	5406.89	5492.39
M587T112_b_NEG	587.074	112	KeggExd048880	NA	NA	C17H28N4O16P2	level3.2	c1cn([C@H]2[C@@H]([C@@H]([C@@H](COP(=O)(O)OP(=O)(CCN)O)O2)O)OC2C(C(C(C(C(=O)O)O2)O)O)O)c(nc1=N)O	ZLLAAYHXPFIKIS-DDSFNDGJSA-N	[M]	[M-H2O-H]-	1.51	9.2	NA	20.2	0.6582	0.51	metAnnotation	[169]	M587T112_[M-H2O-H]-	12	TRUE	NA	NA	1963.48	2441.33	4235.64	2972.1	3132.98	5760.17	8697.62	5886.12	9153.93	5315.26	5550.94	7683.73	5848.66	5307.59	6819.33	7204.18	6000.7	7168.63	5274.46	5406.89	5492.39
M587T112_c_NEG	587.074	112	KeggExd048881	NA	NA	C17H28N4O16P2	level3.2	c1cn([C@H]2[C@@H]([C@@H]([C@@H](COP(=O)(O)OP(=O)(CCN)O)O2)OC2C(C(C(C(C(=O)O)O2)O)O)O)O)c(nc1=N)O	GAZGLLXNNUTRJG-UYZHOGHESA-N	[M]	[M-H2O-H]-	1.51	9.2	NA	20.2	0.6582	0.51	metAnnotation	[169]	M587T112_[M-H2O-H]-	12	TRUE	NA	NA	1963.48	2441.33	4235.64	2972.1	3132.98	5760.17	8697.62	5886.12	9153.93	5315.26	5550.94	7683.73	5848.66	5307.59	6819.33	7204.18	6000.7	7168.63	5274.46	5406.89	5492.39
M604T130_NEG	604.057	129.8	C20849	NA	UDP-2-acetamido-3-dehydro-2-deoxy-alpha-D-glucopyranose	C17H25N3O17P2	level3.1	OC[C@H]1O[C@H](OP(=O)(OP(=O)(OC[C@H]2O[C@H]([C@@H]([C@@H]2O)O)n2ccc(=O)[nH]c2=O)O)O)[C@@H](C(=O)[C@@H]1O)NC(=O)C	OYJZKJWFDYJVEF-OOOKLUETSA-N	[M]	[M-H]-	1.5	2.5	NA	2.7	0.1238	0.5	metAnnotation	[120]	M604T130_[M-H]-	5	TRUE	C20849	UDP-2-acetamido-3-dehydro-2-deoxy-alpha-D-glucopyranose	131757	123206	125628	123025	146291	100902	97188.3	99548.3	111863	76131.6	79760.9	66165.5	68385.7	74655.5	85016.6	66231.7	71910.4	75526.6	104882	68340.9	111928
M288T134_NEG	288.066	133.8	C00051	NA	Glutathione	C10H17N3O6S	level3.1	SC[C@@H](C(=O)NCC(=O)O)NC(=O)CC[C@@H](C(=O)O)N	RWSXRVCMGQZWBV-WDSKDSINSA-N	[M]	[M-H2O-H]-	1.44	2.4	NA	2.7	NA	0.44	adductAnnotation	[134]	M288T134_[M-H2O-H]-	7	FALSE	C00051	Glutathione	19762.4	17279	17456.1	15359.3	16765.4	15931.8	17503.7	14792.9	13514.2	22482.3	22954.8	21231.5	21487.2	24803	14883.3	17097.7	11469.7	19709.1	23061	18968.2	17918.8
M708T392_NEG	708.124	391.6	C00882	NA	Dephospho-CoA	C21H35N7O13P2S	level3.1	SCCNC(=O)CCNC(=O)[C@@H](C(COP(=O)(OP(=O)(OC[C@H]1O[C@H]([C@@H]([C@@H]1O)O)n1cnc2c1ncnc2N)O)O)(C)C)O	KDTSHFARGAKYJN-IBOSZNHHSA-N	[M]	[M+Na-2H]-	1.42	2	NA	5.9	NA	0.42	adductAnnotation	[118]	M708T392_[M+Na-2H]-	5	FALSE	C00882	Dephospho-CoA	811.943	955.24	1129.06	819.963	1117.26	2441.63	1974	2553.56	3252.93	393.772	466.402	267.663	406.117	293.449	748.652	1328.88	2889.34	968.552	2403.45	2041.61	1376.85
M364T136_NEG	364.119	135.8	C00611	NA	N-Acetyllactosamine	C14H25NO11	level3.1	OC[C@H]1O[C@@H](O)[C@@H]([C@H]([C@@H]1O[C@@H]1O[C@H](CO)[C@@H]([C@@H]([C@H]1O)O)O)O)NC(=O)C	KFEUJDWYNGMDBV-LODBTCKLSA-N	[M]	[M-H2O-H]-	1.41	14.6	NA	23	0.6993	0.41	metAnnotation	[165]	M364T136_[M-H2O-H]-	7	FALSE	C00611;C20887	N-Acetyllactosamine;beta-D-Mannosyl-1,4-N-acetyl-D-glucosamine	10934.1	9186.95	9637.31	7210.36	11161.5	3254.53	4067.84	3243.1	3896.51	5753.13	5724.33	12548.5	13643.3	13934.7	3089.88	3242.28	2242.64	2877.12	17432.1	18573.8	18799.9
M451T117_NEG	451.039	116.7	C05673	NA	CMP-2-aminoethylphosphonate	C11H20N4O10P2	level3.1	NCCP(=O)(OP(=O)(OC[C@H]1O[C@H]([C@@H]([C@@H]1O)O)n1ccc(nc1=O)N)O)O	FBADRUOBFLBKJQ-PEBGCTIMSA-N	[M]	[M+Na-2H]-	1.4	1.3	NA	9.6	NA	0.4	adductAnnotation	[119]	M451T117_[M+Na-2H]-	11	FALSE	C05673	CMP-2-aminoethylphosphonate	173.423	227.951	71.6023	166.335	171.983	417.857	597.895	477.411	435.594	208.816	246.311	131.87	109.641	315.948	1128.8	1268.1	1139.74	1213.52	454.582	567.509	334.774
M557T126_a_NEG	557.02	126.1	C01623	NA	UDP-apiose	C14H22N2O16P2	level3.1	OC[C@@]1(O)CO[C@@H]([C@@H]1O)OP(=O)(OP(=O)(OC[C@H]1O[C@H]([C@@H]([C@@H]1O)O)n1ccc(=O)[nH]c1=O)O)O	SYVORCSTSYHSPN-UXAZDEAISA-N	[M]	[M+Na-2H]-	1.4	2.4	NA	7.5	NA	0.4	adductAnnotation	[145]	M557T126_[M+Na-2H]-	1	FALSE	C01623	UDP-apiose	1089.4	1241.12	835.312	725.213	1071.71	1626.9	765.423	557.128	1287.85	1679.08	548.453	876.659	1245.52	707.916	858.512	573.26	1707.58	717.582	1258.66	1055.94	1225.67
M562T234_NEG	562.036	233.6	C13050	NA	Cyclic ADP-ribose	C15H21N5O13P2	level3.1	O[C@@H]1[C@H](O)[C@@H]2O[C@H]1n1cnc3c(c1=N)ncn3[C@@H]1O[C@H](COP(=O)(OP(=O)(OC2)O)O)[C@H]([C@H]1O)O	BQOHYSXSASDCEA-KEOHHSTQSA-N	[M]	[M+Na-2H]-	1.4	2.1	NA	7.3	NA	0.4	adductAnnotation	[155]	M562T234_[M+Na-2H]-	10	TRUE	C13050	Cyclic ADP-ribose	15787.1	15456.1	15862.8	15917.3	17423.6	18893.1	19562.2	20333.4	19325.6	12384.8	15178.1	11069.2	12548.9	14545.7	17006.9	16949.1	16290.5	16041.9	18771.3	21504.9	20690.9
M154T96_a_NEG	154.013	95.8	C00402	NA	D-Aspartate	C4H7NO4	level3.1	OC(=O)C[C@H](C(=O)O)N	CKLJMWTZIZZHCS-UWTATZPHSA-N	[M]	[M+Na-2H]-	1.4	2.5	NA	7.6	NA	0.4	adductAnnotation	[156]	M154T96_[M+Na-2H]-	5	FALSE	C00049;C00402;C16433	L-Aspartate;D-Aspartate;Aspartate	1063.09	999.7	1072.05	1260.17	1241.28	778.876	340.424	997.612	2761.68	698.078	578.827	633.263	911.608	474.757	639.722	633.576	630.027	3712.97	695.168	785.565	742.541
M154T96_b_NEG	154.013	95.8	C00049	NA	L-Aspartate	C4H7NO4	level3.1	OC(=O)C[C@@H](C(=O)O)N	CKLJMWTZIZZHCS-REOHCLBHSA-N	[M]	[M+Na-2H]-	1.4	2.5	NA	7.6	NA	0.4	adductAnnotation	[156]	M154T96_[M+Na-2H]-	5	FALSE	C00049;C00402;C16433	L-Aspartate;D-Aspartate;Aspartate	1063.09	999.7	1072.05	1260.17	1241.28	778.876	340.424	997.612	2761.68	698.078	578.827	633.263	911.608	474.757	639.722	633.576	630.027	3712.97	695.168	785.565	742.541
M557T126_b_NEG	557.02	126.1	C00190	NA	UDP-D-xylose	C14H22N2O16P2	level3.1	O[C@@H]1[C@@H](COP(=O)(OP(=O)(O[C@H]2OC[C@H]([C@@H]([C@H]2O)O)O)O)O)OC([C@@H]1O)n1ccc(=O)[nH]c1=O	DQQDLYVHOTZLOR-WJCCNOJNSA-N	[M]	[M+Na-2H]-	1.39	2.4	NA	8.1	NA	0.39	adductAnnotation	[145]	M557T126_[M+Na-2H]-	1	FALSE	C00190;C00935	UDP-D-xylose;UDP-L-arabinose	1089.4	1241.12	835.312	725.213	1071.71	1626.9	765.423	557.128	1287.85	1679.08	548.453	876.659	1245.52	707.916	858.512	573.26	1707.58	717.582	1258.66	1055.94	1225.67
M557T126_c_NEG	557.02	126.1	C00935	NA	UDP-L-arabinose	C14H22N2O16P2	level3.1	O[C@@H]1[C@@H](COP(=O)(OP(=O)(O[C@H]2OC[C@@H]([C@@H]([C@H]2O)O)O)O)O)OC([C@@H]1O)n1ccc(=O)[nH]c1=O	DQQDLYVHOTZLOR-MGYZEILKSA-N	[M]	[M+Na-2H]-	1.39	2.4	NA	8.1	NA	0.39	adductAnnotation	[145]	M557T126_[M+Na-2H]-	1	FALSE	C00190;C00935	UDP-D-xylose;UDP-L-arabinose	1089.4	1241.12	835.312	725.213	1071.71	1626.9	765.423	557.128	1287.85	1679.08	548.453	876.659	1245.52	707.916	858.512	573.26	1707.58	717.582	1258.66	1055.94	1225.67
M557T126_d_NEG	557.02	126.1	C18094	NA	UDP-L-arabinofuranose	C14H22N2O16P2	level3.1	OC[C@@H]1O[C@@H]([C@@H]([C@H]1O)O)OP(=O)(OP(=O)(OC[C@H]1OC([C@@H]([C@@H]1O)O)n1ccc(=O)[nH]c1=O)O)O	QGNZSCRNMXQWNR-MGYZEILKSA-N	[M]	[M+Na-2H]-	1.39	2.4	NA	8.1	NA	0.39	adductAnnotation	[145]	M557T126_[M+Na-2H]-	1	FALSE	C18094	UDP-L-arabinofuranose	1089.4	1241.12	835.312	725.213	1071.71	1626.9	765.423	557.128	1287.85	1679.08	548.453	876.659	1245.52	707.916	858.512	573.26	1707.58	717.582	1258.66	1055.94	1225.67
M128T189_NEG	128.036	188.6	C02237	NA	5-Oxo-D-proline	C5H7NO3	level3.1	O=C1CC[C@@H](N1)C(=O)O	ODHCTXKNWHHXJC-GSVOUGTGSA-N	[M]	[M-H]-	1.38	1.9	NA	10.3	NA	0.38	adductAnnotation	[173]	M128T189_[M-H]-	2	FALSE	C01879;C02237	5-Oxoproline;5-Oxo-D-proline	21899.9	18808.9	17364.7	17404	9036.76	10803.7	14789.4	13909	16382.2	12570	11819.2	14909.7	15039.3	16633.1	15980.2	12376	13135.4	14999.3	20180.4	20331.2	20199.2
M295T101_NEG	295.02	101.2	C04359	NA	1-Deoxy-D-altro-heptulose 7-phosphate	C7H15O9P	level3.1	O[C@@H]([C@H]([C@H]([C@@H](C(=O)C)O)O)O)COP(=O)(O)O	QIIZYFWCULOBMW-GBNDHIKLSA-N	[M]	[M+Na-2H]-	1.34	1.6	NA	16.6	NA	0.34	adductAnnotation	[142]	M295T101_[M+Na-2H]-	6	FALSE	C04359	1-Deoxy-D-altro-heptulose 7-phosphate	396.227	241.505	232.787	288.335	275.911	427.105	451.256	219.882	347.199	477.652	452.561	132.83	321.476	410.09	43.1713	19.5483	99.5937	0	364.365	297.782	345.857
M343T155_NEG	343.033	155.2	C00364	NA	dTMP	C10H15N2O8P	level3.1	O[C@H]1C[C@@H](O[C@@H]1COP(=O)(O)O)n1cc(C)c(=O)[nH]c1=O	GYOZYWVXFNDGLU-XLPZGREQSA-N	[M]	[M+Na-2H]-	1.3	4.6	NA	15.3	NA	0.3	adductAnnotation	[110]	M343T155_[M+Na-2H]-	2	FALSE	C00364	dTMP	1095.28	1173.34	645.846	1009.34	2769.54	1252.28	858.19	822.978	1096	704.321	670.06	2511.07	905.704	1586.72	1166.74	1449.02	1082.43	861.969	17454.5	8091.63	996.637
M467T106_NEG	467.036	105.6	C00570	NA	CDP-ethanolamine	C11H20N4O11P2	level3.1	NCCOP(=O)(OP(=O)(OC[C@H]1O[C@H]([C@@H]([C@@H]1O)O)n1ccc(nc1=O)N)O)O	WVIMUEUQJFPNDK-PEBGCTIMSA-N	[M]	[M+Na-2H]-	1.3	2.1	NA	20.2	NA	0.3	adductAnnotation	[147]	M467T106_[M+Na-2H]-	4	FALSE	C00570	CDP-ethanolamine	1807.76	2532.18	2418.81	2477.18	2363.6	1725.95	2104.7	1927.25	1818.72	3205.61	3515.36	3137.66	4603.24	3757.11	3025.23	2162.94	3082.32	2210.15	3577.44	3174.62	3010.02
M349T103_NEG	349.055	103.4	C05382	NA	Sedoheptulose 7-phosphate	C7H15O10P	level3.1	OCC(=O)[C@H]([C@@H]([C@@H]([C@@H](COP(=O)(O)O)O)O)O)O	JDTUMPKOJBQPKX-GBNDHIKLSA-N	[M]	[M+CH3COO]-	1.28	2.8	NA	20.5	NA	0.28	adductAnnotation	[111]	M349T103_[M+CH3COO]-	3	FALSE	C05382	Sedoheptulose 7-phosphate	6352.35	5737.28	1744.83	5841.18	5703.72	3006.04	6574.62	1448.06	6773.89	4154.54	5191.67	4028.05	4295.45	885.053	1552.53	4819.98	535.163	4633.53	4769.34	754.019	6248.09
M642T183_NEG	642.003	182.8	C20742	NA	2'-Phospho-cyclic ADP-ribose	C15H22N5O16P3	level3.1	O[C@@H]1[C@H]2COP(=O)(O)OP(=O)(O)OC[C@H]3O[C@@H](n4cnc5n([C@@H]([C@@H]1OP(=O)(O)O)O2)cnc5c4=N)[C@@H]([C@@H]3O)O	MWTSYRKXRVJILA-KEOHHSTQSA-N	[M]	[M+Na-2H]-	1.25	1.5	NA	26.4	NA	0.25	adductAnnotation	[161]	M642T183_[M+Na-2H]-	1	TRUE	C20742	2'-Phospho-cyclic ADP-ribose	516.808	646.097	489.505	493.535	379.288	446.021	280.879	449.35	318.958	318.559	481.91	263.929	294.876	259.809	319.419	350.069	677.127	237.618	413.501	429.486	459.039
M601T110_1_a_NEG	601.094	110.2	KeggExd001703	NA	NA	C16H23N4O15P	level3.2	C([C@@H]1[C@H]([C@H]([C@H](n2cnc(c2NC=N)C(=O)O)O1)O)OC1C(C(C(C(C(=O)O)O1)O)O)O)OP(=O)(O)O	PODNZNSINOGGAZ-ZVSPVTGKSA-N	[M]	[M+CH3COO]-	1.11	14.5	NA	18.2	NA	0.11	adductAnnotation	[114]	M601T110_1_[M+CH3COO]-	3	FALSE	NA	NA	1349.11	758.25	30891.6	949.782	1356.89	3373.89	3039.42	2927.9	6006.16	2451.64	2803.98	4867.37	3782.35	153819	7969.06	4681.73	3227.48	3421.78	2877.21	2196.05	725.352
M601T110_1_b_NEG	601.094	110.2	KeggExd001702	NA	NA	C16H23N4O15P	level3.2	C([C@@H]1[C@H]([C@H]([C@H](n2cnc(c2NC=N)C(=O)O)O1)OC1C(C(C(C(C(=O)O)O1)O)O)O)O)OP(=O)(O)O	GKNMWTMCZVVTJX-WOGWUYDKSA-N	[M]	[M+CH3COO]-	1.1	14.5	NA	18.8	NA	0.1	adductAnnotation	[114]	M601T110_1_[M+CH3COO]-	3	FALSE	NA	NA	1349.11	758.25	30891.6	949.782	1356.89	3373.89	3039.42	2927.9	6006.16	2451.64	2803.98	4867.37	3782.35	153819	7969.06	4681.73	3227.48	3421.78	2877.21	2196.05	725.352
M601T110_1_c_NEG	601.094	110.2	KeggExd001704	NA	NA	C16H23N4O15P	level3.2	C([C@@H]1[C@H]([C@H]([C@H](n2cnc(c2NC=N)C(=O)OC2C(C(C(C(C(=O)O)O2)O)O)O)O1)O)O)OP(=O)(O)O	JXQJYAIMZMZKRW-COUNNHQRSA-N	[M]	[M+CH3COO]-	1.1	14.5	NA	18.8	NA	0.1	adductAnnotation	[114]	M601T110_1_[M+CH3COO]-	3	FALSE	NA	NA	1349.11	758.25	30891.6	949.782	1356.89	3373.89	3039.42	2927.9	6006.16	2451.64	2803.98	4867.37	3782.35	153819	7969.06	4681.73	3227.48	3421.78	2877.21	2196.05	725.352
