# Supplementary material for: Metabolic differences in MSTN and FGF5 dual-gene edited sheep muscle cells during myogenesis
Source: BMC Genomics. 2024 Jun 26;25:637. doi: 10.1186/s12864-024-10494-w (PMC11202357; doi:10.1186/s12864-024-10494-w)
Supplement: Supplementary file 3 — Supplementary Material 3 [file 12864_2024_10494_MOESM3_ESM.xlsx]

## Sheet: VIP>1; FC=1.5; p<0.05
peak_name	mz	rt	id_kegg	id_zhulab	name	formula	confidence_level	smiles	inchikey	isotope	adduct	total_score	mz_error	rt_error_abs	rt_error_rela	ms2_score	iden_score	iden_type	peak_group_id	base_peak	num_peaks	cons_formula_pred	stereo_isomer_id	stereo_isomer_name	WD_01	WD_02	WD_03	WD_04	WD_05	WG_01	WG_02	WG_03	WG_04	t.stat	p.value	#NAME?	FDR	Fold Change	log2(FC)	M9.VIP[1+1+1]
M204T133_POS	204.123	133.2	C02571	L0133	Acetylcarnitine	C9H17NO4	level2	CC(=O)O[C@H](CC([O-])=O)C[N+](C)(C)C	RDHQFKQIGNGIED-MRVPVSSYSA-N	[M]	[M+H]+	2.75	0	NA	NA	0.9992	0.75	MS1 + ExpLib Match	[35]	M204T133_[M+H]+	2	TRUE	C02571	O-Acetylcarnitine	8528.15	11481.2	19024.2	7495.24	11559.8	31063.8	23413.4	30094.1	30168.8	-6.5884	0.00030761	3.512	0.00093901	0.30871	-1.6957	1.50301
M204T226_POS	204.123	226	C02571	L0133	Acetylcarnitine	C9H17NO4	level2	CC(=O)O[C@H](CC([O-])=O)C[N+](C)(C)C	RDHQFKQIGNGIED-MRVPVSSYSA-N	[M]	[M+H]+	2.74	0.6	NA	NA	0.9969	0.74	MS1 + ExpLib Match	[69]	M204T226_[M+H]+	1	TRUE	C02571	O-Acetylcarnitine	2789.62	3920.83	3479.78	3672.43	3138.24	12043.8	12018.1	10989.4	11969.4	-20.391	1.7107e-07	6.7668	4.0857e-06	0.21957	-2.1872	1.79376
M298T410_POS	298.097	410	C00170	L0036	S-Methyl-5'-thioadenosine	C11H15N5O3S	level2	CSC[C@@H]1[C@H]([C@H]([C@@H](O1)N2C=NC3=C2N=CN=C3N)O)O	WUUGFSXJNOTRMR-IOSLPCCCSA-N	[M]	[M+H]+	2.73	1.4	NA	NA	0.9993	0.73	MS1 + ExpLib Match	[30]	M298T410_[M+H]+	5	TRUE	C00170	5'-Methylthioadenosine	16250.9	19024.5	14298.5	18366	20538.4	32735.7	33812.9	31714.3	33020.8	-13.962	2.288e-06	5.6405	1.9604e-05	0.40756	-1.2949	1.31671
M258T103_POS	258.11	102.9	C00670	S0106	Glycerophosphocholine	C8H20NO6P	level2	C[N+](C)(C)CCOP([O-])(=O)OC[C@H](O)CO	SUHOQUVVVLNYQR-MRVPVSSYSA-N	[M]	[M+H]+	2.73	0.2	NA	NA	0.9647	0.73	MS1 + ExpLib Match	[90]	M258T103_[M+H]+	6	FALSE	C00670	sn-Glycero-3-phosphocholine	74520.4	78220.4	69605.4	71603.2	77036	20468.3	16343.8	22368.7	15893.4	15.173	1.2994e-06	5.8863	1.2269e-05	2.9992	1.5846	1.27704
M251T133_POS	251.07	133.1	C00669	L0138	Gamma-Glutamylcysteine	C8H14N2O5S	level2	C(CC(=O)N[C@@H](CS)C(=O)O)[C@@H](C(=O)O)N	RITKHVBHSGLULN-WHFBIAKZSA-N	[M]	[M+H]+	2.73	0.6	NA	NA	0.9887	0.73	MS1 + ExpLib Match	[113]	M251T133_[M+H]+	11	TRUE	C00669	gamma-L-Glutamyl-L-cysteine	20156.1	25967.1	23219.5	22998.1	25537.5	231109	212112	214692	244665	-57.561	1.2532e-10	9.902	5.0881e-08	0.079218	-3.658	2.27747
M348T166_a_POS	348.071	165.8	C00020	L0018	Adenosine monophosphate (AMP)	C10H14N5O7P	level2	C1=NC2=C(C(=N1)N)N=CN2[C@H]3[C@@H]([C@@H]([C@H](O3)COP(=O)(O)O)O)O	UDMBCSSLTHHNCD-KQYNXXCUSA-N	[M]	[M+H]+	2.72	1.9	NA	NA	0.9993	0.72	MS1 + ExpLib Match	[28]	M348T166_[M+H]+	6	TRUE	C00020	AMP	57974.1	62391.9	55973.3	70119.4	73968.9	138809	160601	172531	160981	-13.85	2.4166e-06	5.6168	1.9604e-05	0.30602	-1.7083	1.30073
M348T166_b_POS	348.071	165.8	C01367	L0392	Adenosine 3'-monophosphate	C10H14N5O7P	level2	C1=NC2=C(C(=N1)N)N=CN2[C@H]3[C@@H]([C@@H]([C@H](O3)CO)OP(=O)(O)O)O	LNQVTSROQXJCDD-KQYNXXCUSA-N	[M]	[M+H]+	2.72	1.9	NA	NA	0.9984	0.72	MS1 + ExpLib Match	[28]	M348T166_[M+H]+	6	TRUE	C01367	3'-AMP	57974.1	62391.9	55973.3	70119.4	73968.9	138809	160601	172531	160981	-13.85	2.4166e-06	5.6168	1.9604e-05	0.30602	-1.7083	1.30073
M324T118_POS	324.06	117.5	C00055	L0017	Cytidine 5'-monophosphate (CMP)	C9H14N3O8P	level2	C1=CN(C2(C(C(C(COP(O)(O)=O)(O2)[H])(O)[H])(O)[H])[H])C(=NC1=N)O	IERHLVCPSMICTF-JDNPWWSISA-N	[M]	[M+H]+	2.71	2.2	NA	NA	0.9993	0.71	MS1 + ExpLib Match	[16]	M324T118_[M+H]+	17	TRUE	C00055	CMP	17332.2	18983.2	16339	16807.1	22499.5	32156.7	59369.6	33791.9	34053.4	-6.7065	0.00027578	3.5594	0.00084825	0.34552	-1.5332	1.4245
M585T972_POS	585.272	972.3	C00486	L0348	Bilirubin	C33H36N4O6	level2	CC1=C(NC(=C1CCC(=O)O)CC2=C(C(=C(N2)/C=C\3/C(=C(C(=O)N3)C)C=C)C)CCC(=O)O)/C=C\4/C(=C(C(=O)N4)C=C)C	BPYKTIZUTYGOLE-IFADSCNNSA-N	[M]	[M+H]+	2.71	2	NA	NA	0.9836	0.71	MS1 + ExpLib Match	[43]	M585T972_[M+H]+	8	TRUE	C00486	Bilirubin	31296.9	36983.3	22286	16734	20411.2	42724.4	33018.9	49897.9	51221.7	-4.9284	0.0016974	2.7702	0.0038934	0.43619	-1.197	1.16409
M192T388_POS	192.066	387.6	C05635	L0141	5-Hydroxyindoleacetate	C10H9NO3	level2	C1=CC2=C(C=C1O)C(=CN2)CC(=O)O	DUUGKQCEGZLZNO-UHFFFAOYSA-N	[M]	[M+H]+	2.71	1.1	NA	NA	0.9651	0.71	MS1 + ExpLib Match	[48]	M192T388_[M+H]+	8	TRUE	C05635	5-Hydroxyindoleacetate	464.877	518.294	341.29	516.012	599.512	906.877	1322.72	1003.6	1151.06	-8.32	7.0897e-05	4.1494	0.00025249	0.33455	-1.5797	1.55155
M277T129_POS	277.104	129.4	C05282	L0352	gamma-L-Glutamyl-L-glutamic acid	C10H16N2O7	level2	C(CC(=O)N[C@@H](CCC(=O)O)C(=O)O)[C@@H](C(=O)O)N	OWQDWQKWSLFFFR-WDSKDSINSA-N	[M]	[M+H]+	2.71	1.8	NA	NA	0.9825	0.71	MS1 + ExpLib Match	[77]	M277T129_[M+H]+	4	TRUE	NA	NA	2004.96	2019.1	2036.58	2430.17	1982.43	7326.49	6380.9	6033.95	5980.08	-19.857	2.0539e-07	6.6874	4.3888e-06	0.24857	-2.0083	1.56505
M277T98_POS	277.14	98.1	C00449	L0155	L-Saccharopine	C11H20N2O6	level2	C(CCN[C@@H](CCC(=O)O)C(=O)O)C[C@@H](C(=O)O)N	ZDGJAHTZVHVLOT-YUMQZZPRSA-N	[M]	[M+H]+	2.71	1.7	NA	NA	0.9834	0.71	MS1 + ExpLib Match	[102]	M277T98_[M+H]+	11	TRUE	C00449	N6-(L-1,3-Dicarboxypropyl)-L-lysine	6831.48	8081.94	4858.27	7324.98	7273.92	18361.6	22954.7	16668.9	20170.5	-11.766	7.2578e-06	5.1392	4.1253e-05	0.26529	-1.9143	1.6707
M364T186_POS	364.066	185.7	C00144	L0278	Guanosine 5'-monophosphate (GMP)	C10H14N5O8P	level2	C1=NC2=C(N1[C@H]3[C@@H]([C@@H]([C@H](O3)COP(=O)(O)O)O)O)NC(=NC2=O)N	RQFCJASXJCIDSX-UUOKFMHZSA-N	[M]	[M+H]+	2.7	2.9	NA	NA	0.9961	0.7	MS1 + ExpLib Match	[23]	M364T186_[M+H]+	7	TRUE	C00144	GMP	8119.06	9654.82	7517.96	9377.52	10201.8	23066.4	28190.8	29023.3	29935.3	-15.808	9.8259e-07	6.0076	1.0793e-05	0.24554	-2.026	1.26367
M428T131_a_POS	428.037	130.8	C00054	L0285	Adenosine 3',5'-diphosphate (PAP)	C10H15N5O10P2	level2	C1=NC2=C(C(=N1)N)N=CN2[C@H]3[C@@H]([C@@H]([C@H](O3)COP(=O)(O)O)OP(=O)(O)O)O	WHTCPDAXWFLDIH-KQYNXXCUSA-N	[M]	[M+H]+	2.7	1.2	NA	NA	0.938	0.7	MS1 + ExpLib Match	[33]	M428T131_[M+H]+	16	TRUE	C00054	Adenosine 3',5'-bisphosphate	240824	258699	248970	228495	238743	401808	381682	386076	417913	-24.902	4.2948e-08	7.3671	1.4263e-06	0.46505	-1.1045	1.26706
M295T390_1_a_POS	295.129	390.5	C11045	L0047	Aspartame	C14H18N2O5	level2	COC(=O)[C@H](CC1=CC=CC=C1)NC(=O)[C@H](CC(=O)O)N	IAOZJIPTCAWIRG-QWRGUYRKSA-N	[M]	[M+H]+	2.7	1.6	NA	NA	0.9599	0.7	MS1 + ExpLib Match	[62]	M295T390_1_[M+H]+	4	TRUE	NA	NA	1673.93	1770.01	1591.23	2080.7	1739.69	580.224	413.303	486.217	558.661	12.438	4.997e-06	5.3013	3.3349e-05	2.6562	1.4094	1.32664
M295T390_1_b_POS	295.129	390.5	NA	L0407	gamma-L-Glutamyl-L-phenylalanine	C14H18N2O5	level2	NC(CCC(=O)NC(CC1=CC=CC=C1)C(O)=O)C(O)=O	XHHOHZPNYFQJKL-UHFFFAOYSA-N	[M]	[M+H]+	2.7	1.6	NA	NA	0.9623	0.7	MS1 + ExpLib Match	[62]	M295T390_1_[M+H]+	4	TRUE	NA	NA	1673.93	1770.01	1591.23	2080.7	1739.69	580.224	413.303	486.217	558.661	12.438	4.997e-06	5.3013	3.3349e-05	2.6562	1.4094	1.32664
M348T238_a_POS	348.072	237.7	C01367	L0392	Adenosine 3'-monophosphate	C10H14N5O7P	level2	C1=NC2=C(C(=N1)N)N=CN2[C@H]3[C@@H]([C@@H]([C@H](O3)CO)OP(=O)(O)O)O	LNQVTSROQXJCDD-KQYNXXCUSA-N	[M]	[M+H]+	2.7	3.1	NA	NA	0.9983	0.7	MS1 + ExpLib Match	[95]	M348T238_[M+H]+	1	TRUE	C01367	3'-AMP	7618.68	17914.8	12699.9	10037.3	19414.6	4126.87	4053.7	3853.07	3230	5.0191	0.0015319	2.8148	0.0035594	2.657	1.4098	1.23896
M348T238_b_POS	348.072	237.7	C00020	L0018	Adenosine monophosphate (AMP)	C10H14N5O7P	level2	C1=NC2=C(C(=N1)N)N=CN2[C@H]3[C@@H]([C@@H]([C@H](O3)COP(=O)(O)O)O)O	UDMBCSSLTHHNCD-KQYNXXCUSA-N	[M]	[M+H]+	2.7	3.1	NA	NA	0.998	0.7	MS1 + ExpLib Match	[95]	M348T238_[M+H]+	1	TRUE	C00020	AMP	7618.68	17914.8	12699.9	10037.3	19414.6	4126.87	4053.7	3853.07	3230	5.0191	0.0015319	2.8148	0.0035594	2.657	1.4098	1.23896
M281T844_POS	281.248	844.4	C01595	L0126	Linoleic acid	C18H32O2	level2	CCCCC/C=C\C/C=C\CCCCCCCC(=O)O	OYHQOLUKZRVURQ-HZJYTTRNSA-N	[M]	[M+H]+	2.7	1.4	NA	NA	0.9386	0.7	MS1 + ExpLib Match	[103]	M281T844_[M+H]+	6	TRUE	C01595	Linoleate	26657.3	28203.6	27496.2	28056.7	22198.2	2380.61	12274.7	2158.76	8418.15	3.5323	0.0095683	2.0192	0.018153	3.1416	1.6515	1.43918
M464T385_2_POS	464.082	384.9	C03794	L0317	Adenylsuccinic acid	C14H18N5O11P	level2	C1=NC2=C(C(=N1)N[C@@H](CC(=O)O)C(=O)O)N=CN2[C@H]3[C@@H]([C@@H]([C@H](O3)COP(=O)(O)O)O)O	OFBHPPMPBOJXRT-VWJPMABRSA-N	[M]	[M+H]+	2.7	2.1	NA	NA	0.969	0.7	MS1 + ExpLib Match	[111]	M464T385_2_[M+H]+	15	TRUE	C03794	N6-(1,2-Dicarboxyethyl)-AMP	93136.9	98526.2	89897.5	94513.5	104197	180582	192375	161963	217528	-15.833	9.7177e-07	6.0124	1.0793e-05	0.38703	-1.3695	1.15637
M364T281_POS	364.066	280.5	C00144	L0278	Guanosine 5'-monophosphate (GMP)	C10H14N5O8P	level2	C1=NC2=C(N1[C@H]3[C@@H]([C@@H]([C@H](O3)COP(=O)(O)O)O)O)NC(=NC2=O)N	RQFCJASXJCIDSX-UUOKFMHZSA-N	[M]	[M+H]+	2.7	2.8	NA	NA	0.9961	0.7	MS1 + ExpLib Match	[115]	M364T281_[M+H]+	3	TRUE	C00144	GMP	2876.59	3232.37	4495.5	4570.58	4022.1	692.238	703.941	701.48	725.402	11.508	8.418e-06	5.0748	4.3262e-05	4.1455	2.0515	1.60281
M177T127_POS	177.051	126.6	C00438	L0084	N-carbamoyl-L-aspartate	C5H8N2O5	level2	C([C@@H](C(=O)O)NC(=O)N)C(=O)O	HLKXYZVTANABHZ-REOHCLBHSA-N	[M]	[M+H]+	2.69	1.8	NA	NA	0.9437	0.69	MS1 + ExpLib Match	[26]	M177T127_[M+H]+	3	TRUE	C00438	N-Carbamoyl-L-aspartate	409.74	443.252	339.59	581.164	396.903	900.541	1104	928.924	962.967	-8.8261	4.8421e-05	4.315	0.00018546	0.33817	-1.5642	1.49865
M444T134_POS	444.033	133.7	C00035	L0062	Guanosine 5'-diphosphate (GDP)	C10H15N5O11P2	level2	C1=NC2=C(N1[C@H]3[C@@H]([C@@H]([C@H](O3)COP(=O)(O)OP(=O)(O)O)O)O)NC(=NC2=O)N	QGWNDRXFNXRZMB-UUOKFMHZSA-N	[M]	[M+H]+	2.69	3.5	NA	NA	0.9956	0.69	MS1 + ExpLib Match	[79]	M444T134_[M+H]+	7	TRUE	C00035	GDP	34041.4	33096	31949.6	33123.1	31697.2	45883.2	46312.4	55134.5	47173.2	-10.617	1.4395e-05	4.8418	6.9577e-05	0.51111	-0.9683	1.13586
M444T158_POS	444.033	158.2	C00035	L0062	Guanosine 5'-diphosphate (GDP)	C10H15N5O11P2	level2	C1=NC2=C(N1[C@H]3[C@@H]([C@@H]([C@H](O3)COP(=O)(O)OP(=O)(O)O)O)O)NC(=NC2=O)N	QGWNDRXFNXRZMB-UUOKFMHZSA-N	[M]	[M+H]+	2.69	3.8	NA	NA	0.9981	0.69	MS1 + ExpLib Match	[81]	M444T158_[M+H]+	4	TRUE	C00035	GDP	21895	22426	15217.1	20308.1	18527.7	33409.5	32287.7	42548.2	38637.2	-9.0706	4.0541e-05	4.3921	0.00016111	0.40539	-1.3026	1.2827
M184T99_POS	184.073	99.3	C00588	L0132	Phosphorylcholine	C5H15NO4P	level2	C[N+](C)(C)CCOP(=O)(O)O	YHHSONZFOIEMCP-UHFFFAOYSA-O	[M]	[M]+	2.69	2.4	NA	NA	0.9625	0.69	MS1 + ExpLib Match	[99]	M184T99_[M]+	11	FALSE	C00588	Choline phosphate	231123	257155	200590	230039	232863	366644	386906	317873	377462	-13.461	2.9302e-06	5.5331	2.2031e-05	0.48166	-1.0539	1.24664
M291T99_POS	291.13	99.3	C03406	L0109	Argininosuccinic acid	C10H18N4O6	level2	C(C[C@@H](C(=O)O)N)CN=C(N)N[C@@H](CC(=O)O)C(=O)O	KDZOASGQNOPSCU-WDSKDSINSA-N	[M]	[M+H]+	2.68	1.7	NA	NA	0.9185	0.68	MS1 + ExpLib Match	[36]	M291T99_[M+H]+	4	TRUE	C03406	N-(L-Arginino)succinate	7794.62	8700.8	6247.14	6965.39	8327.07	10976.4	11728.4	9480.17	12286.7	-9.3593	3.3045e-05	4.4809	0.00013831	0.517	-0.95175	1.1264
M404T112_POS	404.027	112.3	C00112	L0063	Cytidine 5'-diphosphate (CDP)	C9H15N3O11P2	level2	C1=CN(C2(C(C(C(COP(O)(=O)OP(O)(O)=O)(O2)[H])(O)[H])(O)[H])[H])C(=NC1=N)O	ZWIADYZPOWUWEW-ZAKLUEHWSA-N	[M]	[M+H]+	2.68	3.6	NA	NA	0.9891	0.68	MS1 + ExpLib Match	[65]	M404T112_[M+H]+	10	TRUE	C00112	CDP	19549.5	22745.1	18545.9	20469.2	21390.5	51711.2	52775.8	51454.2	50179.2	-31.651	8.1227e-09	8.0903	6.5956e-07	0.30164	-1.7291	1.50443
M118T108_POS	118.086	107.6	C00719	L0010	Betaine	C5H11NO2	level2	C[N+](C)(C)CC(=O)[O-]	KWIUHFFTVRNATP-UHFFFAOYSA-N	[M]	[M+H]+	2.68	4	NA	NA	0.9993	0.68	MS1 + ExpLib Match	[66]	M118T108_[M+H]+	5	TRUE	C00719	Betaine	13304.4	16922.7	19808.5	14915.3	14382.6	19999.6	21601.5	21649.4	19569.3	-5.6684	0.0007598	3.1193	0.0020295	0.58122	-0.78284	1.00653
M442T420_POS	442.149	420	C00504	S0086	Folate	C19H19N7O6	level2	C1=CC(=CC=C1C(=O)N[C@@H](CCC(=O)O)C(=O)O)NCC2=CN=C3C(=N2)C(=O)N=C(N3)N	OVBPIULPVIDEAO-LBPRGKRZSA-N	[M]	[M+H]+	2.68	3.7	NA	NA	0.9907	0.68	MS1 + ExpLib Match	[71]	M442T420_[M+H]+	7	TRUE	C00504	Folate	4063.83	4474.26	6942.51	5235.24	5079.92	1772.76	1238.67	1980.64	1282.28	6.0236	0.00052967	3.276	0.0014934	2.513	1.3294	1.0815
M153T136_1_POS	153.041	136.3	C00385	S0078	Xanthine	C5H4N4O2	level2	C1=NC2=C(N1)C(=O)NC(=O)N2	LRFVTYWOQMYALW-UHFFFAOYSA-N	[M]	[M+H]+	2.68	1.4	NA	NA	0.9156	0.68	MS1 + ExpLib Match	[76]	M153T136_1_[M+H]+	2	TRUE	C00385	Xanthine	135.739	372.799	415.421	139.958	128.885	44.3401	65.4196	18.2906	86.5907	2.9173	0.022426	1.6492	0.038257	3.3696	1.7526	1.14179
M162T105_POS	162.112	104.5	C00318	S0060	L-Carnitine	C7H15NO3	level2	C[N+](C)(C)C[C@@H](CC(=O)[O-])O	PHIQHXFUZVPYII-ZCFIWIBFSA-N	[M]	[M+H]+	2.68	1.4	NA	NA	0.9022	0.68	MS1 + ExpLib Match	[86]	M162T105_[M+H]+	3	TRUE	C00318;C00487;C15025	L-Carnitine;Carnitine;(S)-Carnitine	5056.73	5189.99	5906.89	6608.68	5894.47	14258.2	14652.5	15690	13838	-14.47	1.7946e-06	5.746	1.6191e-05	0.29814	-1.7459	1.6021
M222T113_POS	222.097	113	C00140	S0068	N-Acetyl-D-glucosamine	C8H15NO6	level2	[H]C(=O)[C@H](NC(C)=O)[C@@H](O)[C@H](O)[C@H](O)CO	MBLBDJOUHNCFQT-LXGUWJNJSA-N	[M]	[M+H]+	2.67	1.1	NA	NA	0.8856	0.67	MS1 + ExpLib Match	[92]	M222T113_[M+H]+	5	TRUE	NA	NA	12869.4	14017.9	10577.8	13472.1	14305.4	4691.1	4359.58	4030.9	4276.25	15.481	1.1333e-06	5.9457	1.1503e-05	2.2797	1.1888	1.08732
M212T106_POS	212.043	106.4	C02305	L0135	Phosphocreatine	C4H10N3O5P	level2	CN(CC(=O)O)/C(=N/P(=O)(O)O)/N	DRBBFCLWYRJSJZ-UHFFFAOYSA-N	[M]	[M+H]+	2.67	0.1	NA	NA	0.8442	0.67	MS1 + ExpLib Match	[97]	M212T106_[M+H]+	15	TRUE	C02305	Phosphocreatine	38801.8	43670.9	34725.9	39220.6	44244.9	84817.2	91790.6	78279.4	84373.6	-20.185	1.8347e-07	6.7364	4.1382e-06	0.3577	-1.4832	1.47147
M257T828_POS	257.248	828	C00249	S0135	Palmitic acid	C16H32O2	level2	CCCCCCCCCCCCCCCC(=O)O	IPCSVZSSVZVIGE-UHFFFAOYSA-N	[M]	[M+H]+	2.66	0.9	NA	NA	0.8418	0.66	MS1 + ExpLib Match	[32]	M257T828_[M+H]+	9	TRUE	C00249	Hexadecanoic acid	117260	113852	117907	114276	158247	46739	44608.9	37757.5	48496.3	9.9947	2.1469e-05	4.6682	9.7938e-05	2.1231	1.0862	1.02679
M177T387_POS	177.102	387.2	C00780	S0123	Serotonin	C10H12N2O	level2	C1=CC2=C(C=C1O)C(=CN2)CCN	QZAYGJVTTNCVMB-UHFFFAOYSA-N	[M]	[M+H]+	2.66	0.4	NA	NA	0.8407	0.66	MS1 + ExpLib Match	[118]	M177T387_[M+H]+	5	TRUE	C00780	Serotonin	1293.62	1261.92	1186.43	1448.21	1611.72	4469.2	4159.84	4267.5	4025.01	-22.09	9.8437e-08	7.0068	2.6644e-06	0.24398	-2.0351	1.80086
M134T127_a_POS	134.044	126.8	C00049	S0053	L-Aspartate	C4H7NO4	level2	C([C@@H](C(=O)O)N)C(=O)O	CKLJMWTZIZZHCS-REOHCLBHSA-N	[M]	[M+H]+	2.65	3	NA	NA	0.9046	0.65	MS1 + ExpLib Match	[24]	M134T127_[M+H]+	1	TRUE	C00049;C00402;C16433	L-Aspartate;D-Aspartate;Aspartate	680.985	447.264	460.059	470.626	511.463	906.373	776.532	698.826	809.9	-7.2969	0.0001632	3.7873	0.00053433	0.49142	-1.025	1.09357
M134T127_b_POS	134.044	126.8	C00402	S0352	D-Aspartic acid	C4H7NO4	level2	C(C(C(=O)O)N)C(=O)O	CKLJMWTZIZZHCS-UHFFFAOYSA-N	[M]	[M+H]+	2.65	3	NA	NA	0.9025	0.65	MS1 + ExpLib Match	[24]	M134T127_[M+H]+	1	TRUE	C00049;C00402;C16433	L-Aspartate;D-Aspartate;Aspartate	680.985	447.264	460.059	470.626	511.463	906.373	776.532	698.826	809.9	-7.2969	0.0001632	3.7873	0.00053433	0.49142	-1.025	1.09357
M428T131_b_POS	428.037	130.8	C00008	L0053	Adenosine 5'-diphosphate (ADP)	C10H15N5O10P2	level2	C1=NC2=C(C(=N1)N)N=CN2[C@H]3[C@@H]([C@@H]([C@H](O3)COP(=O)(O)OP(=O)(O)O)O)O	XTWYTFMLZFPYCI-KQYNXXCUSA-N	[M]	[M+H]+	2.65	1.2	NA	NA	0.8428	0.65	MS1 + ExpLib Match	[33]	M428T131_[M+H]+	16	TRUE	C00008	ADP	240824	258699	248970	228495	238743	401808	381682	386076	417913	-24.902	4.2948e-08	7.3671	1.4263e-06	0.46505	-1.1045	1.26706
M359T868_POS	359.315	868.5	NA	L0413	1-Stearoyl-sn-glycerol	C21H42O4	level2	[H][C@](O)(CO)COC(=O)CCCCCCCCCCCCCCCCC	VBICKXHEKHSIBG-FQEVSTJZSA-N	[M]	[M+H]+	2.65	0.3	NA	NA	0.8164	0.65	MS1 + ExpLib Match	[68]	M359T868_[M+H]+	22	TRUE	NA	NA	2.26271e+06	3.1293e+06	2.27867e+06	2.4087e+06	2.73579e+06	851096	822684	698545	759038	15.203	1.282e-06	5.8921	1.2269e-05	2.4758	1.3079	1.15105
M583T658_POS	583.258	657.8	C00500	L0333	Biliverdin	C33H34N4O6	level2	C=CC1=C(C)C(NC1=CC2=C(C)C(CCC(=O)O)=C(C=C3C(CCC(=O)O)=C(C)C(C=C4C(C)=C(C=C)C(N4)=O)=N3)N2)=O	QBUVFDKTZJNUPP-UHFFFAOYSA-N	[M]	[M+H]+	2.63	5	NA	NA	0.9212	0.63	MS1 + ExpLib Match	[83]	M583T658_[M+H]+	2	FALSE	NA	NA	1267.76	1383.28	1630.26	1683.9	1755.29	2436.18	2206.04	2563.65	2687.19	-8.6468	5.5305e-05	4.2572	0.00020413	0.47479	-1.0746	1.27047
M484T123_POS	483.994	123	C00063	L0076	Cytidine triphosphate (CTP)	C9H16N3O14P3	level2	C1=CN(C(=O)N=C1N)[C@H]2[C@@H]([C@@H]([C@H](O2)COP(=O)(O)OP(=O)(O)OP(=O)(O)O)O)O	PCDQPRRSZKQHHS-XVFCMESISA-N	[M]	[M+H]+	2.62	3.7	NA	NA	0.8538	0.62	MS1 + ExpLib Match	[14]	M484T123_[M+H]+	9	TRUE	C00063	CTP	54002.9	114639	58829.5	53633.7	79901	208447	177458	158489	194314	-8.6203	5.6412e-05	4.2486	0.00020634	0.29393	-1.7664	1.52141
M746T385_1_POS	746.102	385.5	C00005	L0020	Reduced nicotinamide adenine dinucleotide phosphate (NADPH)	C21H30N7O17P3	level2	NC(=O)C1=CN(C=CC1)[C@H]1O[C@@H](COP(O)(=O)OP(O)(=O)OC[C@@H]2O[C@@H]([C@@H](OP(O)(O)=O)[C@H]2O)N2C=NC3=C(N)N=CN=C23)[C@H](O)[C@@H]1O	ACFIXJIJDZMPPO-NCHANQSKSA-N	[M]	[M+H]+	2.61	5.2	NA	NA	0.8901	0.61	MS1 + ExpLib Match	[116]	M746T385_1_[M+H]+	9	TRUE	C00005;C20745	NADPH;alpha-NADPH	9375.65	12024.2	10618.7	10428.3	9094.92	23513	26827	22302	28843.1	-13.853	2.413e-06	5.6174	1.9604e-05	0.30794	-1.6993	1.59017
M299T734_POS	299.306	734.3	C19670	NA	Oleamide	C18H35NO	level3.1	CCCCCCCC/C=C\CCCCCCCC(=O)N	FATBGEAMYMYZAF-KTKRTIGZSA-N	[M]	[M+NH4]+	1.88	1	NA	1.6	0.8194	0.88	metAnnotation	[152]	M299T734_[M+NH4]+	4	TRUE	C19670	Oleamide	7960.03	6788.74	9422.16	8136.22	9990.47	1856.84	1232.82	1689.86	1262.64	12.437	5.0007e-06	5.301	3.3349e-05	4.2767	2.0965	1.55345
M318T713_POS	318.301	712.8	C03195	NA	(R)-10-Hydroxystearate	C18H36O3	level3.1	CCCCCCCC[C@H](CCCCCCCCC(=O)O)O	PAZZVPKITDJCPV-QGZVFWFLSA-N	[M]	[M+NH4]+	1.85	1.4	NA	15.5	1	0.85	metAnnotation	[161]	M318T713_[M+NH4]+	1	TRUE	C03195	(R)-10-Hydroxystearate	1804.09	2459.54	2049.38	1789.85	2730.14	3002.95	3416.43	2916.47	3610.03	-7.5388	0.0001329	3.8765	0.00044965	0.50397	-0.9886	1.14875
M298T687_POS	298.275	687.3	C04056	NA	9-cis,11-trans-Octadecadienoate	C18H32O2	level3.1	CCCCCC/C=C/C=C\CCCCCCCC(=O)O	JBYXPOFIGCOSSB-GOJKSUSPSA-N	[M]	[M+NH4]+	1.83	1.3	NA	14.3	0.9474	0.83	metAnnotation	[160]	M298T687_[M+NH4]+	4	TRUE	C04056	9-cis,11-trans-Octadecadienoate	8896.18	7511.5	7860.72	8007.46	7936.26	1270.1	1072.8	997.88	946.074	25.873	3.2945e-08	7.4822	1.4263e-06	5.7224	2.5166	1.65782
M722T175_a_POS	722.003	174.8	KeggExd000834	NA	NA	C16H24N5O20P3	level3.2	C([C@@H]1[C@H]([C@H]([C@H](n2cnc3c2[nH]c(=N)nc3O)O1)OC1C(C(C(C(C(=O)O)O1)O)O)O)O)OP(=O)(O)OP(=O)(O)OP(=O)(O)O	ZZIBMMOGOLBCAZ-CBKOQXAOSA-N	[M]	[M+Na]+	1.79	12.2	NA	0.4	1	0.79	metAnnotation	[151]	M722T175_[M+Na]+	4	TRUE	NA	NA	346.128	477.304	495.061	472.974	365.044	984.276	848.881	903.73	764.05	-9.4479	3.1071e-05	4.5076	0.00013295	0.3755	-1.4131	1.35809
M722T175_b_POS	722.003	174.8	KeggExd000833	NA	NA	C16H24N5O20P3	level3.2	C([C@@H]1[C@H]([C@H]([C@H](n2cnc3c2[nH]c(=N)nc3O)O1)O)OC1C(C(C(C(C(=O)O)O1)O)O)O)OP(=O)(O)OP(=O)(O)OP(=O)(O)O	DTCVXNOTEILBIU-IACXHSGQSA-N	[M]	[M+Na]+	1.77	12.2	NA	2.9	1	0.77	metAnnotation	[151]	M722T175_[M+Na]+	4	TRUE	NA	NA	346.128	477.304	495.061	472.974	365.044	984.276	848.881	903.73	764.05	-9.4479	3.1071e-05	4.5076	0.00013295	0.3755	-1.4131	1.35809
M322T145_2_POS	322.077	144.9	C20775	NA	beta-Citryl-L-glutamate	C11H15NO10	level3.1	OC(=O)CC[C@@H](C(=O)O)NC(=O)C(CC(=O)O)(CC(=O)O)O	GAQNUGISBQJMKO-YFKPBYRVSA-N	[M]	[M+H]+	1.75	0.2	NA	16.3	0.7769	0.75	metAnnotation	[208]	M322T145_2_[M+H]+	36	TRUE	C20775	beta-Citryl-L-glutamate	143283	163686	130650	159055	161160	198509	205212	184153	205099	-10.88	1.2237e-05	4.9123	6.0588e-05	0.57908	-0.78816	1.01616
M343T133_a_POS	343.162	133.1	C03153	NA	N5-Methyl-L-glutamine	C6H12N2O3	level3.1	CNC(=O)CC[C@@H](C(=O)O)N	ONXPDKGXOOORHB-BYPYZUCNSA-N	[M]	[2M+Na]+	1.7	8.1	NA	19.9	0.9943	0.7	metAnnotation	[206]	M343T133_[2M+Na]+	6	TRUE	C03153	N5-Methyl-L-glutamine	33944.5	38911.8	37689	37781.7	41677.6	7698.56	5924.59	6148.04	6988.29	34.276	4.6651e-09	8.3311	4.735e-07	4.3257	2.1129	1.36299
M334T385_3_POS	334.114	384.6	KeggExd134514	NA	NA	C11H16N4O5S	level3.2	CSC[C@@H]1[C@H]([C@H]([C@H](n2cnc(c2NC=N)C(=O)O)O1)O)O	RGAPAPWEWJGVPX-VPCXQMTMSA-N	[M]	[M+NH4]+	1.69	9.6	NA	17.9	0.995	0.69	metAnnotation	[171]	M334T385_3_[M+NH4]+	3	TRUE	NA	NA	3806.5	4366.35	3436.67	3733.41	3436.26	528.254	705.097	572.746	474.271	15.679	1.0389e-06	5.9834	1.11e-05	4.9667	2.3123	1.48932
M147T756_a_POS	147.08	756.3	C10469	NA	Isoeugenol	C10H12O2	level3.1	C/C=C/c1ccc(c(c1)OC)O	BJIOGJUNALELMI-ONEGZZNKSA-N	[M]	[M-H2O+H]+	1.65	0.2	NA	22.7	0.6884	0.65	metAnnotation	[156]	M147T756_[M-H2O+H]+	2	TRUE	C10469	Isoeugenol	361.137	272.196	317.458	154.362	477.143	13830.5	15291.9	5145.34	9097.01	-13.011	3.6881e-06	5.4332	2.627e-05	0.022031	-5.5043	2.55769
M147T756_b_POS	147.08	756.3	C10453	NA	Eugenol	C10H12O2	level3.1	C=CCc1ccc(c(c1)OC)O	RRAFCDWBNXTKKO-UHFFFAOYSA-N	[M]	[M-H2O+H]+	1.65	0.2	NA	22.9	0.6884	0.65	metAnnotation	[156]	M147T756_[M-H2O+H]+	2	TRUE	C10453	Eugenol	361.137	272.196	317.458	154.362	477.143	13830.5	15291.9	5145.34	9097.01	-13.011	3.6881e-06	5.4332	2.627e-05	0.022031	-5.5043	2.55769
M229T127_POS	229.118	127.2	C00334	NA	4-Aminobutanoate	C4H9NO2	level3.1	NCCCC(=O)O	BTCSSZJGUNDROE-UHFFFAOYSA-N	[M]	[2M+Na]+	1.65	6	NA	29.5	0.9943	0.65	metAnnotation	[196]	M229T127_[2M+Na]+	5	TRUE	C00334	4-Aminobutanoate	30069.4	28351.8	28817.7	30232.3	29802.5	42630.4	40160.4	41629.5	38314.1	-13.476	2.9089e-06	5.5363	2.2031e-05	0.55023	-0.86189	1.10178
M159T101_POS	159.076	100.5	C19719	NA	D-Alanyl-D-serine	C6H12N2O4	level3.1	OC[C@H](C(=O)O)NC(=O)[C@H](N)C	IPWKGIFRRBGCJO-QWWZWVQMSA-N	[M]	[M-H2O+H]+	1.64	0.1	NA	21.2	0.6413	0.64	metAnnotation	[200]	M159T101_[M-H2O+H]+	3	TRUE	C19719	D-Alanyl-D-serine	962.469	933.298	904.021	1050.04	851.725	3514.57	3164.17	3135.39	3662.48	-24.06	5.4502e-08	7.2636	1.5805e-06	0.21281	-2.2323	1.79706
M343T133_b_POS	343.162	133.1	C19929	NA	N(alpha)-Acetyl-L-2,4-diaminobutyrate	C6H12N2O3	level3.1	CC(=O)N[C@H](C(=O)O)CCN	SUUKRBBXVBJLSS-YFKPBYRVSA-N	[M]	[2M+Na]+	1.61	8.1	NA	1.9	0.5247	0.61	metAnnotation	[206]	M343T133_[2M+Na]+	6	TRUE	C19929	N(alpha)-Acetyl-L-2,4-diaminobutyrate	33944.5	38911.8	37689	37781.7	41677.6	7698.56	5924.59	6148.04	6988.29	34.276	4.6651e-09	8.3311	4.735e-07	4.3257	2.1129	1.36299
M168T113_POS	168.066	112.8	KeggExd062694	NA	NA	C6H11NO3	level3.2	C(C=O)N(CC=O)CCO	POAGOUXTQFMVJJ-UHFFFAOYSA-N	[M]	[M+Na]+	1.58	6	NA	18.3	0.6698	0.58	metAnnotation	[174]	M168T113_[M+Na]+	1	TRUE	NA	NA	1344.99	1811.45	1842.79	1755.29	1989.6	589.146	576.215	574.384	728.339	8.761	5.0802e-05	4.2941	0.00019098	2.1492	1.1038	1.03545
M197T115_a_POS	197.09	115.2	C01047	NA	N5-Ethyl-L-glutamine	C7H14N2O3	level3.1	CCNC(=O)CC[C@@H](C(=O)O)N	DATAGRPVKZEWHA-YFKPBYRVSA-N	[M]	[M+Na]+	1.43	0.6	NA	7.4	NA	0.43	adductAnnotation	[170]	M197T115_[M+Na]+	4	FALSE	C01047	N5-Ethyl-L-glutamine	116.871	503.683	293.623	307.008	346.954	393.316	418.843	540.89	490.233	-2.7602	0.028087	1.5515	0.046631	0.50936	-0.97325	1.08528
M197T115_b_POS	197.09	115.2	C00437	NA	N-Acetylornithine	C7H14N2O3	level3.1	CC(=O)N[C@H](C(=O)O)CCCN	JRLGPAXAGHMNOL-LURJTMIESA-N	[M]	[M+Na]+	1.36	0.6	NA	15.2	NA	0.36	adductAnnotation	[170]	M197T115_[M+Na]+	4	FALSE	C00437	N-Acetylornithine	116.871	503.683	293.623	307.008	346.954	393.316	418.843	540.89	490.233	-2.7602	0.028087	1.5515	0.046631	0.50936	-0.97325	1.08528
M274T384_POS	274.093	384.4	C05198	NA	5'-Deoxyadenosine	C10H13N5O3	level3.1	C[C@H]1O[C@H]([C@@H]([C@@H]1O)O)n1cnc2c1ncnc2N	XGYIMTFOTBMPFP-KQYNXXCUSA-N	[M]	[M+Na]+	1.34	3.3	NA	13.1	NA	0.34	adductAnnotation	[204]	M274T384_[M+Na]+	3	FALSE	C05198	5'-Deoxyadenosine	2724.07	3116.64	2600.96	2972.01	3047.11	631.173	734.522	517.066	588.515	16.584	7.0806e-07	6.1499	9.2733e-06	3.5419	1.8245	1.33521
M369T408_POS	369.215	407.7	C15985	NA	17-O-Acetylajmaline	C22H28N2O3	level3.1	CC[C@@H]1[C@@H](O)N2[C@@H]3C4[C@H]1C[C@H]2[C@H]1[C@@]([C@@H]4OC(=O)C)(C3)c2c(N1C)cccc2	SRISWFJLVRCABV-HUXZXPIYSA-N	[M]	[M+H]+	1.14	7.8	NA	27.5	NA	0.14	adductAnnotation	[148]	M369T408_[M+H]+	3	TRUE	C15985	17-O-Acetylajmaline	2732.41	2890.43	3802.73	3033.87	2842.14	5344.42	3410.2	4464.23	4111.5	-5.9457	0.00057253	3.2422	0.0015813	0.54132	-0.88544	1.02346
M307T880_NEG	307.265	879.7	C16525	L0872	cis-11.14-Eicosadienoic acid	C20H36O2	level2	CCCCCC(=C(CC(=C(CCCCCCCCCC(=O)O)[H])[H])[H])[H]	XSXIVVZCUAHUJO-HZJYTTRNSA-N	[M]	[M-H]-	2.73	1.4	NA	NA	1	0.73	MS1 + ExpLib Match	[32]	M307T880_[M-H]-	2	TRUE	C16525	Icosadienoic acid	15597.5	19090.9	14923.4	17494.3	14817.5	2591.62	1437.82	2305.23	2059.89	16.328	7.876e-07	6.1037	9.9926e-06	5.9648	2.5765	1.81856
M910T409_NEG	910.151	409.1	C00356	L0286	DL-3-hydroxy-3-methylglutaryl-CoA (HMG CoA)	C27H44N7O20P3S	level2	C[C@](O)(CC(O)=O)CC(=O)SCCNC(=O)CCNC(=O)C(O)C(C)(C)COP(O)(=O)OP(O)(=O)OC[C@H]1O[C@H]([C@H](O)[C@@H]1OP(O)(O)=O)N1C=NC2=C1N=CN=C2N	CABVTRNMFUVUDM-MIGRVSMKSA-N	[M]	[M-H]-	2.73	1	NA	NA	0.9939	0.73	MS1 + ExpLib Match	[55]	M910T409_[M-H]-	6	TRUE	C00356	(S)-3-Hydroxy-3-methylglutaryl-CoA	2719.22	4021.93	2829.75	2876.63	4076.04	5255.28	6024.98	4316.23	4768.63	-6.9136	0.00022853	3.6411	0.00070826	0.48817	-1.0345	1.16822
M347T193_NEG	347.04	192.5	C00130	L0019	Inosine 5'-monophosphate (IMP)	C10H13N4O8P	level2	C1=NC(=O)C2=C(N1)N(C=N2)[C@H]3[C@@H]([C@@H]([C@H](O3)COP(=O)(O)O)O)O	GRSZFWQUAKGDAV-KQYNXXCUSA-N	[M]	[M-H]-	2.73	1.1	NA	NA	0.9937	0.73	MS1 + ExpLib Match	[56]	M347T193_[M-H]-	6	TRUE	C00130	IMP	55669.7	58848.6	45253.8	54302.2	56095	70691.6	80453.6	89726.9	95921.7	-8.5177	6.0948e-05	4.215	0.00022094	0.4847	-1.0448	1.055
M514T551_NEG	514.285	551	C05122	S0243	Taurocholate	C26H45NO7S	level2	[H][C@@]1(CC[C@@]2([H])[C@]3([H])[C@H](O)C[C@]4([H])C[C@H](O)CC[C@]4(C)[C@@]3([H])C[C@H](O)[C@]12C)[C@H](C)CCC(=O)NCCS(O)(=O)=O	WBWWGRHZICKQGZ-HZAMXZRMSA-N	[M]	[M-H]-	2.73	1	NA	NA	0.9999	0.73	MS1 + ExpLib Match	[70]	M514T551_[M-H]-	3	FALSE	C05122	Taurocholate	7880.77	10097.7	11066.5	11147.4	10536	4371.11	2685.14	3419.35	2776.61	7.5129	0.00013582	3.867	0.000452	2.3438	1.2289	1.05323
M259T103_a_NEG	259.023	102.5	C00446	L0327	alpha-D-Galactose 1-phosphate	C6H13O9P	level2	C([C@@H]1[C@@H]([C@@H]([C@H]([C@H](O1)OP(=O)(O)O)O)O)O)O	HXXFSFRBOHSIMQ-FPRJBGLDSA-N	[M]	[M-H]-	2.73	0.9	NA	NA	0.9878	0.73	MS1 + ExpLib Match	[73]	M259T103_[M-H]-	9	TRUE	C00103;C00446;C00636;C00663;C01002;C01171;C03384;C15924;C15926	D-Glucose 1-phosphate;alpha-D-Galactose 1-phosphate;D-Mannose 1-phosphate;beta-D-Glucose 1-phosphate;Hexose 1-phosphate;alpha-D-Hexose 1-phosphate;D-Galactose 1-phosphate;L-Gulose 1-phosphate;beta-L-Galactose 1-phosphate	46171.3	45889.2	39771.5	46332.8	51599.9	17723.7	17386.1	13402.4	17121	11.621	7.8848e-06	5.1032	4.1253e-05	2.1258	1.088	1.1053
M464T585_NEG	464.302	584.5	C01921	L0225	Glycocholic acid	C26H43NO6	level2	C[C@H](CCC(=O)NCC(=O)O)[C@H]1CC[C@@H]2[C@@]1([C@H](C[C@H]3[C@H]2[C@@H](C[C@H]4[C@@]3(CC[C@H](C4)O)C)O)O)C	RFDAIACWWDREDC-FRVQLJSFSA-N	[M]	[M-H]-	2.73	1	NA	NA	0.9967	0.73	MS1 + ExpLib Match	[88]	M464T585_[M-H]-	2	TRUE	C01921	Glycocholate	5572.7	6749.34	8778.54	7922.19	7521.78	2864.21	1835.59	2087.35	1546.32	7.0198	0.00020787	3.6822	0.00065934	2.6895	1.4273	1.12746
M303T843_NEG	303.233	842.9	C00219	L0145	Arachidonic Acid (peroxide free)	C20H32O2	level2	CCCCC/C=C\C/C=C\C/C=C\C/C=C\CCCC(=O)O	YZXBAPSDXZZRGB-DOFZRALJSA-N	[M]	[M-H]-	2.73	1.1	NA	NA	0.993	0.73	MS1 + ExpLib Match	[95]	M303T843_[M-H]-	4	TRUE	C00219	Arachidonate	83855	102906	94120.5	104465	94020.2	8763.41	6717.42	8088.9	6949.6	34.299	4.6426e-09	8.3332	4.735e-07	9.5692	3.2584	1.92189
M277T824_a_NEG	277.218	823.5	C06427	L0146	alpha-Linolenic acid	C18H30O2	level2	CC/C=C\C/C=C\C/C=C\CCCCCCCC(=O)O	DTOSIQBPPRVQHS-PDBXOOCHSA-N	[M]	[M-H]-	2.72	1.6	NA	NA	0.9985	0.72	MS1 + ExpLib Match	[33]	M277T824_[M-H]-	5	FALSE	C06427	(9Z,12Z,15Z)-Octadecatrienoic acid	17341.9	23368.1	18794.6	17632	14777.8	1119.02	816.356	1413.63	941.851	19.501	2.327e-07	6.6332	4.4989e-06	13	3.7004	2.1376
M277T824_b_NEG	277.218	823.5	NA	L0366	all cis-(6,9,12)-Linolenic acid	C18H30O2	level2	CCCCCC=CCC=CCC=CCCCCC(=O)O	VZCCETWTMQHEPK-QNEBEIHSSA-N	[M]	[M-H]-	2.72	1.6	NA	NA	0.9934	0.72	MS1 + ExpLib Match	[33]	M277T824_[M-H]-	5	FALSE	C06426	(6Z,9Z,12Z)-Octadecatrienoic acid	17341.9	23368.1	18794.6	17632	14777.8	1119.02	816.356	1413.63	941.851	19.501	2.327e-07	6.6332	4.4989e-06	13	3.7004	2.1376
M309T903_NEG	309.28	903.4	C16526	L0870	trans-11-Eicosenoic acid	C20H38O2	level2	CCCCCCCCC(=C(CCCCCCCCCC(=O)O)[H])[H]	BITHHVVYSMSWAG-MDZDMXLPSA-N	[M]	[M-H]-	2.72	1.7	NA	NA	1	0.72	MS1 + ExpLib Match	[40]	M309T903_[M-H]-	2	TRUE	C16526	Icosenoic acid	9364.64	11258.2	7649.07	8680.37	7154.89	2655.61	1596.71	1813.04	1636.69	10.395	1.6563e-05	4.7809	7.6615e-05	3.5007	1.8076	1.51618
M323T133_NEG	323.029	133.3	C00105	L0038	Uridine 5'-monophosphate (UMP)	C9H13N2O9P	level2	C1=CN(C(=O)NC1=O)[C@H]2[C@@H]([C@@H]([C@H](O2)COP(=O)(O)O)O)O	DJJCXFVJDGTHFX-XVFCMESISA-N	[M]	[M-H]-	2.72	1.3	NA	NA	0.9896	0.72	MS1 + ExpLib Match	[51]	M323T133_[M-H]-	8	TRUE	C00105	UMP	117284	115431	120695	129545	132434	227739	263780	281465	277141	-13.482	2.9006e-06	5.5375	2.2031e-05	0.35495	-1.4943	1.16463
M275T98_NEG	275.125	98.4	C00449	L0155	L-Saccharopine	C11H20N2O6	level2	C(CCN[C@@H](CCC(=O)O)C(=O)O)C[C@@H](C(=O)O)N	ZDGJAHTZVHVLOT-YUMQZZPRSA-N	[M]	[M-H]-	2.72	0.6	NA	NA	0.9645	0.72	MS1 + ExpLib Match	[66]	M275T98_[M-H]-	10	TRUE	C00449	N6-(L-1,3-Dicarboxypropyl)-L-lysine	7219.88	7743.66	4454.97	7944.83	8169.78	22326.9	23989.5	22988	23754.5	-12.016	6.3005e-06	5.2006	3.8349e-05	0.23066	-2.1162	1.76333
M267T257_NEG	267.074	256.9	C00294	S0032	Inosine	C10H12N4O5	level2	C1=NC(=O)C2=C(N1)N(C=N2)[C@H]3[C@@H]([C@@H]([C@H](O3)CO)O)O	UGQMRVRMYYASKQ-KQYNXXCUSA-N	[M]	[M-H]-	2.72	0.6	NA	NA	0.9627	0.72	MS1 + ExpLib Match	[68]	M267T257_[M-H]-	3	TRUE	C00294	Inosine	229.501	212.278	357.037	236.634	139.796	51.1014	49.4899	21.7518	32.4852	6.0542	0.00051382	3.2892	0.0014691	4.6762	2.2253	1.15105
M296T411_NEG	296.083	411	C00170	L0036	S-Methyl-5'-thioadenosine	C11H15N5O3S	level2	CSC[C@@H]1[C@H]([C@H]([C@@H](O1)N2C=NC3=C2N=CN=C3N)O)O	WUUGFSXJNOTRMR-IOSLPCCCSA-N	[M]	[M-H]-	2.72	1.6	NA	NA	0.9987	0.72	MS1 + ExpLib Match	[71]	M296T411_[M-H]-	5	FALSE	C00170	5'-Methylthioadenosine	1045.94	1298.97	673.856	834.762	1142.8	2079.05	1893.07	1857.85	1960.24	-8.7893	4.9749e-05	4.3032	0.00018877	0.38654	-1.3713	1.35342
M259T103_b_NEG	259.023	102.5	C00103	L0283	alpha-D-Glucose 1-phosphate	C6H13O9P	level2	OC[C@H]1OC(OP(O)(O)=O)[C@H](O)[C@@H](O)[C@@H]1O	HXXFSFRBOHSIMQ-GASJEMHNSA-N	[M]	[M-H]-	2.72	0.9	NA	NA	0.9688	0.72	MS1 + ExpLib Match	[73]	M259T103_[M-H]-	9	TRUE	C00103;C00446;C00636;C00663;C01002;C01171;C03384;C15924;C15926	D-Glucose 1-phosphate;alpha-D-Galactose 1-phosphate;D-Mannose 1-phosphate;beta-D-Glucose 1-phosphate;Hexose 1-phosphate;alpha-D-Hexose 1-phosphate;D-Galactose 1-phosphate;L-Gulose 1-phosphate;beta-L-Galactose 1-phosphate	46171.3	45889.2	39771.5	46332.8	51599.9	17723.7	17386.1	13402.4	17121	11.621	7.8848e-06	5.1032	4.1253e-05	2.1258	1.088	1.1053
M124T98_NEG	124.008	97.7	C00245	S0009	Taurine	C2H7NO3S	level2	C(CS(=O)(=O)O)N	XOAAWQZATWQOTB-UHFFFAOYSA-N	[M]	[M-H]-	2.72	1.6	NA	NA	0.9926	0.72	MS1 + ExpLib Match	[84]	M124T98_[M-H]-	7	TRUE	C00245	Taurine	10748.9	14384.2	10969.5	11640.4	11395.5	19654.1	31004.6	15649.6	28268.7	-6.0432	0.00051944	3.2845	0.0014748	0.37693	-1.4076	1.35123
M210T106_NEG	210.029	105.9	C02305	L0135	Phosphocreatine	C4H10N3O5P	level2	CN(CC(=O)O)/C(=N/P(=O)(O)O)/N	DRBBFCLWYRJSJZ-UHFFFAOYSA-N	[M]	[M-H]-	2.72	1.5	NA	NA	0.9999	0.72	MS1 + ExpLib Match	[90]	M210T106_[M-H]-	10	TRUE	C02305	Phosphocreatine	6655.38	8452.26	6258.77	7714.91	8784.7	18144.3	22296.4	17172	19335.9	-14.036	2.2074e-06	5.6561	1.9483e-05	0.29674	-1.7527	1.59582
M442T158_NEG	442.018	157.8	C00035	L0062	Guanosine 5'-diphosphate (GDP)	C10H15N5O11P2	level2	C1=NC2=C(N1[C@H]3[C@@H]([C@@H]([C@H](O3)COP(=O)(O)OP(=O)(O)O)O)O)NC(=NC2=O)N	QGWNDRXFNXRZMB-UUOKFMHZSA-N	[M]	[M-H]-	2.72	1.4	NA	NA	0.9787	0.72	MS1 + ExpLib Match	[91]	M442T158_[M-H]-	4	TRUE	C00035	GDP	45832.3	63522.8	36304.8	57178.9	55568.4	86781.8	91485.3	108128	104434	-7.9876	9.2055e-05	4.036	0.00031944	0.39872	-1.3266	1.32336
M279T845_NEG	279.233	845.2	C01595	L0126	Linoleic acid	C18H32O2	level2	CCCCC/C=C\C/C=C\CCCCCCCC(=O)O	OYHQOLUKZRVURQ-HZJYTTRNSA-N	[M]	[M-H]-	2.72	1.6	NA	NA	0.9938	0.72	MS1 + ExpLib Match	[96]	M279T845_[M-H]-	3	TRUE	C01595	Linoleate	75082.6	88119.3	80031.5	83066.4	77306.3	5613.18	4384.85	7465.99	6676.6	21.784	1.0841e-07	6.9649	2.7508e-06	10.155	3.3441	2.05114
M482T122_NEG	481.978	121.9	C00063	L0076	Cytidine triphosphate (CTP)	C9H16N3O14P3	level2	C1=CN(C(=O)N=C1N)[C@H]2[C@@H]([C@@H]([C@H](O2)COP(=O)(O)OP(=O)(O)OP(=O)(O)O)O)O	PCDQPRRSZKQHHS-XVFCMESISA-N	[M]	[M-H]-	2.71	0.6	NA	NA	0.9419	0.71	MS1 + ExpLib Match	[14]	M482T122_[M-H]-	7	TRUE	C00063	CTP	326913	270156	225280	240102	319240	776547	639060	498279	611801	-11.22	9.9682e-06	5.0014	5.0588e-05	0.33283	-1.5872	1.40559
M432T704_NEG	432.313	703.6	C15557	L0321	Glycolithocholic acid	C26H43NO4	level2	C[C@H](CCC(=O)NCC(=O)O)[C@H]1CC[C@@H]2[C@@]1(CC[C@H]3[C@H]2CC[C@H]4[C@@]3(CC[C@H](C4)O)C)C	XBSQTYHEGZTYJE-OETIFKLTSA-N	[M]	[M-H]-	2.71	1.8	NA	NA	0.9844	0.71	MS1 + ExpLib Match	[19]	M432T704_[M-H]-	6	TRUE	C15557	Glycolithocholate	1092.9	1843.27	1417.26	1487.5	1280.57	293.566	221.469	286.075	133.044	8.4412	6.4596e-05	4.1898	0.00023209	4.6262	2.2098	1.53685
M362T185_NEG	362.051	185.3	C00144	L0278	Guanosine 5'-monophosphate (GMP)	C10H14N5O8P	level2	C1=NC2=C(N1[C@H]3[C@@H]([C@@H]([C@H](O3)COP(=O)(O)O)O)O)NC(=NC2=O)N	RQFCJASXJCIDSX-UUOKFMHZSA-N	[M]	[M-H]-	2.71	1.4	NA	NA	0.9619	0.71	MS1 + ExpLib Match	[35]	M362T185_[M-H]-	5	TRUE	C00144	GMP	13163	10423.2	9974.84	12130	17509.6	38216.3	48626.2	46904	52335.4	-11.967	6.4775e-06	5.1886	3.8674e-05	0.20475	-2.2881	1.37904
M462T386_NEG	462.067	385.9	C03794	L0317	Adenylsuccinic acid	C14H18N5O11P	level2	C1=NC2=C(C(=N1)N[C@@H](CC(=O)O)C(=O)O)N=CN2[C@H]3[C@@H]([C@@H]([C@H](O3)COP(=O)(O)O)O)O	OFBHPPMPBOJXRT-VWJPMABRSA-N	[M]	[M-H]-	2.71	0.1	NA	NA	0.9145	0.71	MS1 + ExpLib Match	[43]	M462T386_[M-H]-	22	TRUE	C03794	N6-(1,2-Dicarboxyethyl)-AMP	92401.3	112045	100239	97759.6	124463	219645	244421	230130	246940	-18.022	4.0019e-07	6.3977	6.7698e-06	0.33806	-1.5647	1.32464
M402T112_NEG	402.011	112.3	C00112	L0063	Cytidine 5'-diphosphate (CDP)	C9H15N3O11P2	level2	C1=CN(C2(C(C(C(COP(O)(=O)OP(O)(O)=O)(O2)[H])(O)[H])(O)[H])[H])C(=NC1=N)O	ZWIADYZPOWUWEW-ZAKLUEHWSA-N	[M]	[M-H]-	2.71	0.8	NA	NA	0.9504	0.71	MS1 + ExpLib Match	[74]	M402T112_[M-H]-	7	TRUE	C00112	CDP	80061.7	91993.5	77084.2	74396.8	87589.4	153841	169057	151825	142185	-17.683	4.5593e-07	6.3411	7.4043e-06	0.40257	-1.3127	1.30765
M346T133_a_NEG	346.056	133.5	C00020	L0018	Adenosine monophosphate (AMP)	C10H14N5O7P	level2	C1=NC2=C(C(=N1)N)N=CN2[C@H]3[C@@H]([C@@H]([C@H](O3)COP(=O)(O)O)O)O	UDMBCSSLTHHNCD-KQYNXXCUSA-N	[M]	[M-H]-	2.71	1.2	NA	NA	0.9555	0.71	MS1 + ExpLib Match	[78]	M346T133_[M-H]-	7	TRUE	C00020	AMP	170517	159729	197709	199545	188340	325532	376609	482714	451281	-9.1233	3.9039e-05	4.4085	0.00015693	0.33958	-1.5582	1.14309
M435T773_NEG	435.252	773	NA	L0342	1-Oleoyl-sn-glycerol 3-phosphate	C21H41O7P	level2	CCCCCCCC\C=C/CCCCCCCC(=O)OCC(O)COP(O)(O)=O	WRGQSWVCFNIUNZ-KTKRTIGZSA-N	[M]	[M-H]-	2.71	1.8	NA	NA	0.9789	0.71	MS1 + ExpLib Match	[97]	M435T773_[M-H]-	2	TRUE	NA	NA	6450.58	8596.64	7194.67	9263	7197.1	16888.6	15416.4	18801.3	15265.3	-11.123	1.0563e-05	4.9762	5.2945e-05	0.35424	-1.4972	1.40029
M322T118_NEG	322.045	117.8	C00055	L0017	Cytidine 5'-monophosphate (CMP)	C9H14N3O8P	level2	C1=CN(C2(C(C(C(COP(O)(O)=O)(O2)[H])(O)[H])(O)[H])[H])C(=NC1=N)O	IERHLVCPSMICTF-JDNPWWSISA-N	[M]	[M-H]-	2.71	0.7	NA	NA	0.9385	0.71	MS1 + ExpLib Match	[98]	M322T118_[M-H]-	11	TRUE	C00055	CMP	46118.5	50431.7	45166.1	49057	53057.7	83423.5	92175.4	94533.6	97953.2	-16.603	7.025e-07	6.1534	9.2733e-06	0.40076	-1.3192	1.35673
M744T386_2_NEG	744.085	386.5	C00005	L0020	Reduced nicotinamide adenine dinucleotide phosphate (NADPH)	C21H30N7O17P3	level2	NC(=O)C1=CN(C=CC1)[C@H]1O[C@@H](COP(O)(=O)OP(O)(=O)OC[C@@H]2O[C@@H]([C@@H](OP(O)(O)=O)[C@H]2O)N2C=NC3=C(N)N=CN=C23)[C@H](O)[C@@H]1O	ACFIXJIJDZMPPO-NCHANQSKSA-N	[M]	[M-H]-	2.71	1.2	NA	NA	0.9628	0.71	MS1 + ExpLib Match	[106]	M744T386_2_[M-H]-	16	TRUE	C00005;C20745	NADPH;alpha-NADPH	11318.3	19409.5	13226.1	17015.6	16000.1	35598.9	44758.2	39642.6	40351.7	-10.699	1.3679e-05	4.8639	6.6912e-05	0.28917	-1.79	1.61594
M346T166_a_NEG	346.056	165.7	C00020	L0018	Adenosine monophosphate (AMP)	C10H14N5O7P	level2	C1=NC2=C(C(=N1)N)N=CN2[C@H]3[C@@H]([C@@H]([C@H](O3)COP(=O)(O)O)O)O	UDMBCSSLTHHNCD-KQYNXXCUSA-N	[M]	[M-H]-	2.7	1.4	NA	NA	0.9418	0.7	MS1 + ExpLib Match	[23]	M346T166_[M-H]-	2	TRUE	C00020	AMP	40851.2	48484.5	22696.2	38033.5	60455.8	70853.6	107018	114838	166752	-5.46	0.00094586	3.0242	0.0024072	0.27386	-1.8685	1.31764
M259T103_c_NEG	259.023	102.5	C00636	L0414	D-Mannose 1-phosphate	C6H13O9P	level2	OC[C@H]1OC(OP(O)(O)=O)[C@@H](O)[C@@H](O)[C@@H]1O	HXXFSFRBOHSIMQ-QTVWNMPRSA-N	[M]	[M-H]-	2.7	0.9	NA	NA	0.9245	0.7	MS1 + ExpLib Match	[73]	M259T103_[M-H]-	9	TRUE	C00103;C00446;C00636;C00663;C01002;C01171;C03384;C15924;C15926	D-Glucose 1-phosphate;alpha-D-Galactose 1-phosphate;D-Mannose 1-phosphate;beta-D-Glucose 1-phosphate;Hexose 1-phosphate;alpha-D-Hexose 1-phosphate;D-Galactose 1-phosphate;L-Gulose 1-phosphate;beta-L-Galactose 1-phosphate	46171.3	45889.2	39771.5	46332.8	51599.9	17723.7	17386.1	13402.4	17121	11.621	7.8848e-06	5.1032	4.1253e-05	2.1258	1.088	1.1053
M466T129_NEG	465.983	129.4	C00458	L0059	Deoxycytidine 5'-triphosphate (dCTP)	C9H16N3O13P3	level2	C1[C@@H]([C@H](O[C@H]1N2C=CC(=NC2=O)N)COP(=O)(O)OP(=O)(O)OP(=O)(O)O)O	RGWHQCVHVJXOKC-SHYZEUOFSA-N	[M]	[M-H]-	2.7	1.9	NA	NA	0.9701	0.7	MS1 + ExpLib Match	[76]	M466T129_[M-H]-	5	TRUE	C00458	dCTP	3710.91	4237.19	4112.75	5227.23	5544.44	17075.5	20128.3	13639.6	16559.9	-13.811	2.4626e-06	5.6086	1.9604e-05	0.20527	-2.2844	1.77269
M346T133_b_NEG	346.056	133.5	C00362	S0294	2'-Deoxyguanosine 5'-monophosphate (dGMP)	C10H14N5O7P	level2	C1[C@@H]([C@H](O[C@H]1N2C=NC3=C2NC(=NC3=O)N)COP(=O)(O)O)O	LTFMZDNNPPEQNG-KVQBGUIXSA-N	[M]	[M-H]-	2.7	1.2	NA	NA	0.9392	0.7	MS1 + ExpLib Match	[78]	M346T133_[M-H]-	7	TRUE	C00362	dGMP	170517	159729	197709	199545	188340	325532	376609	482714	451281	-9.1233	3.9039e-05	4.4085	0.00015693	0.33958	-1.5582	1.14309
M282T287_NEG	282.085	287.1	C00387	S0071	Guanosine	C10H13N5O5	level2	C1=NC2=C(N1[C@H]3[C@@H]([C@@H]([C@H](O3)CO)O)O)NC(=NC2=O)N	NYHBQMYGNKIUIF-UUOKFMHZSA-N	[M]	[M-H]-	2.7	1	NA	NA	0.931	0.7	MS1 + ExpLib Match	[104]	M282T287_[M-H]-	1	TRUE	C00387	Guanosine	17.7002	9.16363	23.0006	18.3287	16.1921	0	0	7.28803	0	-2.9101	0.022658	1.6448	0.03849	0.017186	-5.8626	1.708
M346T166_b_NEG	346.056	165.7	C00362	S0294	2'-Deoxyguanosine 5'-monophosphate (dGMP)	C10H14N5O7P	level2	C1[C@@H]([C@H](O[C@H]1N2C=NC3=C2NC(=NC3=O)N)COP(=O)(O)O)O	LTFMZDNNPPEQNG-KVQBGUIXSA-N	[M]	[M-H]-	2.69	1.4	NA	NA	0.9339	0.69	MS1 + ExpLib Match	[23]	M346T166_[M-H]-	2	TRUE	C00362	dGMP	40851.2	48484.5	22696.2	38033.5	60455.8	70853.6	107018	114838	166752	-5.46	0.00094586	3.0242	0.0024072	0.27386	-1.8685	1.31764
M347T133_NEG	347.041	133.5	C00130	L0019	Inosine 5'-monophosphate (IMP)	C10H13N4O8P	level2	C1=NC(=O)C2=C(N1)N(C=N2)[C@H]3[C@@H]([C@@H]([C@H](O3)COP(=O)(O)O)O)O	GRSZFWQUAKGDAV-KQYNXXCUSA-N	[M]	[M-H]-	2.69	3	NA	NA	0.9896	0.69	MS1 + ExpLib Match	[62]	M347T133_[M-H]-	6	TRUE	C00130	IMP	147251	153931	141479	160765	150400	193407	209989	261879	248329	-8.094	8.4595e-05	4.0727	0.00029866	0.49976	-1.0007	1.02607
M401T135_NEG	401.016	135.2	C00363	L0117	Deoxythymidine 5'-diphosphate (dTDP)	C10H16N2O11P2	level2	CC1=CN(C(=O)NC1=O)[C@H]2C[C@@H]([C@H](O2)COP(=O)(O)OP(=O)(O)O)O	UJLXYODCHAELLY-XLPZGREQSA-N	[M]	[M-H]-	2.67	1.2	NA	NA	0.8782	0.67	MS1 + ExpLib Match	[28]	M401T135_[M-H]-	4	TRUE	C00363	dTDP	3086.05	4174.6	4632.89	3526.82	3513.77	19937.8	25080.3	26297.6	28085.9	-18.151	3.8119e-07	6.4189	6.7288e-06	0.11523	-3.1175	1.71233
M581T659_NEG	581.241	658.7	C00500	L0333	Biliverdin	C33H34N4O6	level2	C=CC1=C(C)C(NC1=CC2=C(C)C(CCC(=O)O)=C(C=C3C(CCC(=O)O)=C(C)C(C=C4C(C)=C(C=C)C(N4)=O)=N3)N2)=O	QBUVFDKTZJNUPP-UHFFFAOYSA-N	[M]	[M-H]-	2.66	0.8	NA	NA	0.8516	0.66	MS1 + ExpLib Match	[47]	M581T659_[M-H]-	1	FALSE	NA	NA	422.018	413.747	407.187	217.787	290.061	642.952	589.657	531.623	671.806	-5.8185	0.00065111	3.1863	0.0017666	0.43647	-1.1961	1.2578
M259T103_d_NEG	259.023	102.5	C05345	L0273	Beta-D-Fructose 6-phosphate	C6H13O9P	level2	C([C@@H]1[C@H]([C@@H]([C@](O1)(CO)O)O)O)OP(=O)(O)O	BGWGXPAPYGQALX-ARQDHWQXSA-N	[M]	[M-H]-	2.64	0.9	NA	NA	0.8139	0.64	MS1 + ExpLib Match	[73]	M259T103_[M-H]-	9	TRUE	C00085;C01097;C05345;C06312;C18096	D-Fructose 6-phosphate;D-Tagatose 6-phosphate;beta-D-Fructose 6-phosphate;L-Tagatose 6-phosphate;D-Allulose 6-phosphate	46171.3	45889.2	39771.5	46332.8	51599.9	17723.7	17386.1	13402.4	17121	11.621	7.8848e-06	5.1032	4.1253e-05	2.1258	1.088	1.1053
M259T103_e_NEG	259.023	102.5	C03267	S0305	Beta-D-Fructose 2-phosphate	C6H13O9P	level2	C([C@@H]1[C@H]([C@@H]([C@](O1)(CO)OP(=O)(O)O)O)O)O	PMTUDJVZIGZBIX-ZXXMMSQZSA-N	[M]	[M-H]-	2.64	0.9	NA	NA	0.8043	0.64	MS1 + ExpLib Match	[73]	M259T103_[M-H]-	9	TRUE	C03267	beta-D-Fructose 2-phosphate	46171.3	45889.2	39771.5	46332.8	51599.9	17723.7	17386.1	13402.4	17121	11.621	7.8848e-06	5.1032	4.1253e-05	2.1258	1.088	1.1053
M259T103_f_NEG	259.023	102.5	C00092	L0272	D-Glucose 6-phosphate	C6H13O9P	level2	C([C@@H]1[C@H]([C@@H]([C@H](C(O1)O)O)O)O)OP(=O)(O)O	NBSCHQHZLSJFNQ-GASJEMHNSA-N	[M]	[M-H]-	2.64	0.9	NA	NA	0.8006	0.64	MS1 + ExpLib Match	[73]	M259T103_[M-H]-	9	TRUE	C00092;C00275;C00668;C01113;C01172;C02962;C02965;C03735	D-Glucose 6-phosphate;D-Mannose 6-phosphate;alpha-D-Glucose 6-phosphate;D-Galactose 6-phosphate;beta-D-Glucose 6-phosphate;D-Allose 6-phosphate;D-Hexose 6-phosphate;alpha-D-Hexose 6-phosphate	46171.3	45889.2	39771.5	46332.8	51599.9	17723.7	17386.1	13402.4	17121	11.621	7.8848e-06	5.1032	4.1253e-05	2.1258	1.088	1.1053
M327T839_NEG	327.233	839.2	C06429	L0154	(4Z,7Z,10Z,13Z,16Z,19Z)-4,7,10,13,1 6,19-Docosahexaenoic acid	C22H32O2	level2	CCC=CCC=CCC=CCC=CCC=CCC=CCCC(O)=O	MBMBGCFOFBJSGT-UHFFFAOYSA-N	[M]	[M-H]-	2.64	1.2	NA	NA	0.8173	0.64	MS1 + ExpLib Match	[82]	M327T839_[M-H]-	5	TRUE	C06429	(4Z,7Z,10Z,13Z,16Z,19Z)-Docosahexaenoic acid	75523.4	93412.1	78755.4	88481.5	82821.5	28671.4	20552.6	25186.4	21993	15.313	1.2207e-06	5.9134	1.2087e-05	2.6479	1.4049	1.33077
M349T871_NEG	349.237	870.6	C05476	S0356	Tetrahydrocorticosterone	C21H34O4	level2	C[C@]12CC[C@H](C[C@H]1CC[C@@H]3[C@@H]2[C@H](C[C@]4([C@H]3CC[C@@H]4C(=O)CO)C)O)O	RHQQHZQUAMFINJ-DTDWNVJFSA-N	[M]	[M-H]-	2.57	5.1	NA	NA	0.8037	0.57	MS1 + ExpLib Match	[41]	M349T871_[M-H]-	6	TRUE	C05476	Tetrahydrocorticosterone	72345.3	73966.2	54381.6	68028.6	58609.4	29342.6	18396.3	30120.8	26259.7	5.9169	0.00058935	3.2296	0.0016167	1.9167	0.93863	1.01866
M349T811_NEG	349.242	811.1	C05476	S0356	Tetrahydrocorticosterone	C21H34O4	level2	C[C@]12CC[C@H](C[C@H]1CC[C@@H]3[C@@H]2[C@H](C[C@]4([C@H]3CC[C@@H]4C(=O)CO)C)O)O	RHQQHZQUAMFINJ-DTDWNVJFSA-N	[M]	[M-H]-	2.48	10.4	NA	NA	0.8037	0.48	MS1 + ExpLib Match	[38]	M349T811_[M-H]-	2	TRUE	C05476	Tetrahydrocorticosterone	3015.33	3803.23	1946.44	3120.15	2226.06	5602.49	4474.68	5291.87	4898.55	-6.4963	0.00033531	3.4746	0.0010159	0.42273	-1.2422	1.28836
M807T129_NEG	806.998	129.2	C00015	NA	UDP	C9H14N2O12P2	level3.1	O[C@@H]1[C@@H](COP(=O)(OP(=O)(O)O)O)O[C@H]([C@@H]1O)n1ccc(=O)[nH]c1=O	XCCTYIAWTASOJW-XVFCMESISA-N	[M]	[2M-H]-	1.97	1.4	NA	0.1	0.9947	0.97	metAnnotation	[154]	M807T129_[2M-H]-	9	TRUE	C00015	UDP	34210.1	38944.1	20622	31775.3	37572.1	49847.5	53682.6	53952.2	52859.1	-6.4804	0.00034036	3.4681	0.0010236	0.46698	-1.0986	1.22351
M249T134_NEG	249.056	133.8	C00669	NA	gamma-L-Glutamyl-L-cysteine	C8H14N2O5S	level3.1	SC[C@@H](C(=O)O)NC(=O)CC[C@@H](C(=O)O)N	RITKHVBHSGLULN-WHFBIAKZSA-N	[M]	[M-H]-	1.97	1.3	NA	0.5	1	0.97	metAnnotation	[172]	M249T134_[M-H]-	7	TRUE	C00669	gamma-L-Glutamyl-L-cysteine	2896.55	1821.61	1962.95	1953.02	2327.31	39744	44468.5	33964.4	44742	-27.206	2.3247e-08	7.6336	1.4263e-06	0.040875	-4.6126	2.56454
M157T107_a_NEG	157.037	106.9	C05678	NA	(2-Amino-1-hydroxyethyl)phosphonate	C2H8NO4P	level3.1	NCC(P(=O)(O)O)O	RTTXIBKRJFIBBG-UHFFFAOYSA-N	[M]	[M+NH4-2H]-	1.91	3.6	NA	3.4	1	0.91	metAnnotation	[124]	M157T107_[M+NH4-2H]-	1	TRUE	C05678	(2-Amino-1-hydroxyethyl)phosphonate	385.413	453.243	493.662	456.071	427.94	749.575	705.707	662.639	488.892	-6.3116	0.00039969	3.3983	0.0011674	0.51709	-0.95151	1.03661
M313T109_NEG	313.045	109.3	C05282	NA	(5-L-Glutamyl)-L-glutamate	C10H16N2O7	level3.1	C(CC(=N[C@@H](CCC(=O)O)C(=O)O)O)[C@@H](C(=O)O)N	OWQDWQKWSLFFFR-WDSKDSINSA-N	[M]	[M+K-2H]-	1.91	0.8	NA	9.3	0.9996	0.91	metAnnotation	[151]	M313T109_[M+K-2H]-	3	FALSE	NA	NA	9159	10894.2	7342.19	7711.24	9570.84	1231.99	1295.28	1187.29	1239.25	25.41	3.7338e-08	7.4278	1.4263e-06	5.4401	2.4436	1.73753
M384T138_a_NEG	384.033	137.9	KeggExd000726	NA	NA	C10H14N5O8P	level3.2	C([C@@H]1[C@H]([C@H]([C@H](n2cnc3c(N)nc(nc23)O)O1)O)O)OP(=O)(O)O	CGCGQFDYTLYDPF-UUOKFMHZSA-N	[M]	[M+Na-2H]-	1.9	1.8	NA	8	1	0.9	metAnnotation	[128]	M384T138_[M+Na-2H]-	2	TRUE	NA	NA	3747.89	3974.45	11346.5	6707.52	7740.27	1021.53	1112.5	1323.85	1192.05	5.4398	0.00096645	3.0148	0.0024072	4.3983	2.1369	1.42064
M384T138_b_NEG	384.033	137.9	KeggExd012711	NA	NA	C10H14N5O8P	level3.2	C([C@@H]1[C@H]([C@H]([C@H](n2cnc3c(N)nc(nc23)O)O1)O)OP(=O)(O)O)O	HHENTKSXXXGJJB-UUOKFMHZSA-N	[M]	[M+Na-2H]-	1.9	1.8	NA	8.8	1	0.9	metAnnotation	[128]	M384T138_[M+Na-2H]-	2	TRUE	NA	NA	3747.89	3974.45	11346.5	6707.52	7740.27	1021.53	1112.5	1323.85	1192.05	5.4398	0.00096645	3.0148	0.0024072	4.3983	2.1369	1.42064
M380T117_NEG	380.004	117.3	KeggExd034414	NA	NA	C8H16NO12PS	level3.2	CC(=N[C@@H]1[C@H]([C@@H]([C@@H](COS(=O)(=O)O)O[C@@H]1OP(=O)(O)O)O)O)O	CUHDUUDDZUNZKI-FMDGEEDCSA-N	[M]	[M-H]-	1.89	4.6	NA	3.2	0.9851	0.89	metAnnotation	[150]	M380T117_[M-H]-	9	TRUE	NA	NA	8721.76	8971.83	9376.42	5948.18	8863.91	15132.4	15807.8	18607.6	16592.3	-9.6035	2.7915e-05	4.5542	0.00012319	0.38243	-1.3867	1.35649
M384T138_c_NEG	384.033	137.9	KeggExd056015	NA	NA	C10H14N5O8P	level3.2	C([C@@H]1[C@@H]2[C@H]([C@H](n3cnc(c3NC(=N)N)C(=O)O)O1)OP(=O)(O)O2)O	IXXKKLLDVUVCRJ-ZIYNGMLESA-N	[M]	[M+Na-2H]-	1.84	1.8	NA	15.7	1	0.84	metAnnotation	[128]	M384T138_[M+Na-2H]-	2	TRUE	NA	NA	3747.89	3974.45	11346.5	6707.52	7740.27	1021.53	1112.5	1323.85	1192.05	5.4398	0.00096645	3.0148	0.0024072	4.3983	2.1369	1.42064
M384T138_d_NEG	384.033	137.9	C06193	NA	Guanosine 3'-phosphate	C10H14N5O8P	level3.1	OC[C@H]1O[C@H]([C@@H]([C@@H]1OP(=O)(O)O)O)n1cnc2c1[nH]c(N)nc2=O	ZDPUTNZENXVHJC-UUOKFMHZSA-N	[M]	[M+Na-2H]-	1.79	1.8	NA	21.8	1	0.79	metAnnotation	[128]	M384T138_[M+Na-2H]-	2	TRUE	C06193	Guanosine 3'-phosphate	3747.89	3974.45	11346.5	6707.52	7740.27	1021.53	1112.5	1323.85	1192.05	5.4398	0.00096645	3.0148	0.0024072	4.3983	2.1369	1.42064
M157T107_b_NEG	157.037	106.9	C00346	NA	Ethanolamine phosphate	C2H8NO4P	level3.1	NCCOP(=O)(O)O	SUHOOTKUPISOBE-UHFFFAOYSA-N	[M]	[M+NH4-2H]-	1.77	3.6	NA	20.7	1	0.77	metAnnotation	[124]	M157T107_[M+NH4-2H]-	1	TRUE	C00346	Ethanolamine phosphate	385.413	453.243	493.662	456.071	427.94	749.575	705.707	662.639	488.892	-6.3116	0.00039969	3.3983	0.0011674	0.51709	-0.95151	1.03661
M362T280_a_NEG	362.051	279.8	KeggExd056014	NA	NA	C10H14N5O8P	level3.2	C([C@@H]1C([C@H]([C@H](n2cnc3c2[nH]c(=N)nc3O)O1)OP(=O)(O)O)O)O	WTIFIAZWCCBCGE-VCXQEIDJSA-N	[M]	[M-H]-	1.75	1.5	NA	27	1	0.75	metAnnotation	[146]	M362T280_[M-H]-	3	TRUE	NA	NA	13653.2	17509	30372.9	19198.9	25448.8	971.868	684.318	773.519	669.985	17.347	5.2009e-07	6.2839	7.5607e-06	20.948	4.3887	2.35931
M490T135_NEG	489.995	134.6	C00131	NA	dATP	C10H16N5O12P3	level3.1	O[C@H]1C[C@@H](O[C@@H]1COP(=O)(OP(=O)(OP(=O)(O)O)O)O)n1cnc2c1ncnc2N	SUYVUBYJARFZHO-RRKCRQDMSA-N	[M]	[M-H]-	1.74	2	NA	0.4	0.5532	0.74	metAnnotation	[125]	M490T135_[M-H]-	2	TRUE	C00131	dATP	2796.69	2028.83	2536.58	3112.78	2635.13	12983.7	15309	10526.9	13330.8	-14.926	1.4532e-06	5.8377	1.3409e-05	0.15326	-2.706	1.70719
M346T239_NEG	346.056	239.5	C19970	NA	2-Hydroxy-dAMP	C10H14N5O7P	level3.1	O[C@H]1C[C@@H](O[C@@H]1COP(=O)(O)O)n1cnc2c1nc(=O)[nH]c2N	GEQDRKVFKBSPSW-KVQBGUIXSA-N	[M]	[M-H]-	1.74	1.6	NA	27.9	1	0.74	metAnnotation	[135]	M346T239_[M-H]-	1	TRUE	C19970	2-Hydroxy-dAMP	14816.7	8177.7	11533.5	19112.5	18660.7	2642.34	2985.75	3167.7	2832.67	6.3851	0.00037253	3.4288	0.0011121	3.7819	1.9191	1.50679
M362T280_b_NEG	362.051	279.8	C18239	NA	Precursor Z	C10H14N5O8P	level3.1	O=c1nc(N)[nH]c2c1N[C@@H]1[C@H](N2)O[C@H]2[C@@H](C1(O)O)OP(=O)(OC2)O	CZAKJJUNKNPTTO-AJFJRRQVSA-N	[M]	[M-H]-	1.73	1.5	NA	11.3	0.7059	0.73	metAnnotation	[146]	M362T280_[M-H]-	3	TRUE	C18239	Precursor Z	13653.2	17509	30372.9	19198.9	25448.8	971.868	684.318	773.519	669.985	17.347	5.2009e-07	6.2839	7.5607e-06	20.948	4.3887	2.35931
M407T117_a_NEG	407.023	117.1	KeggExd008950	NA	NA	C12H18O13	level3.2	C(C(=O)[C@H]([C@@H]([C@H](C(=O)O)O)O)O)OC1C(C(C(C(C(=O)O)O1)O)O)O	OHXKOERYJMEYPT-IENCIVLRSA-N	[M]	[M+K-2H]-	1.72	1.8	NA	18.3	0.8033	0.72	metAnnotation	[130]	M407T117_[M+K-2H]-	3	FALSE	NA	NA	864.555	1152.66	915.249	614.862	1122.17	3521.29	4336.31	4851.14	6109.13	-12.316	5.3391e-06	5.2725	3.3349e-05	0.14888	-2.7477	1.90181
M427T677_NEG	427.065	676.9	C10025	NA	Baicalin	C21H18O11	level3.1	OC(=O)[C@H]1O[C@@H](Oc2cc3oc(cc(=O)c3c(c2O)O)c2ccccc2)[C@@H]([C@H]([C@@H]1O)O)O	IKIIZLYTISPENI-ZFORQUDYSA-N	[M]	[M-H2O-H]-	1.71	5.3	NA	3.7	0.6655	0.71	metAnnotation	[160]	M427T677_[M-H2O-H]-	2	TRUE	C10025	Baicalin	5091.41	6952.78	5632.13	5608.17	5702.89	887.214	676.429	962.359	1079.67	17.341	5.2143e-07	6.2828	7.5607e-06	4.8812	2.2872	1.61186
M242T104_NEG	242.08	103.8	C05711	NA	gamma-Glutamyl-beta-cyanoalanine	C9H13N3O5	level3.1	N[C@H](C(=O)O)CCC(=O)N[C@H](C(=O)O)CC#N	QUAADUAOVLZBJM-WDSKDSINSA-N	[M]	[M-H]-	1.7	4.5	NA	26.8	0.9996	0.7	metAnnotation	[132]	M242T104_[M-H]-	4	FALSE	C05711	gamma-Glutamyl-beta-cyanoalanine	14448.3	16549.1	16169.9	17628.2	17523.2	4629.49	4141.35	4906.44	3952.72	16.018	8.9772e-07	6.0469	1.0793e-05	2.8355	1.5036	1.19998
M605T127_NEG	605.128	127.2	C20415	NA	dTDP-4-acetamido-4,6-dideoxy-alpha-D-galactose	C18H29N3O15P2	level3.1	CC(=O)N[C@H]1[C@@H](C)O[C@@H]([C@@H]([C@H]1O)O)OP(=O)(OP(=O)(OC[C@H]1O[C@H](C[C@@H]1O)n1cc(C)c(=O)[nH]c1=O)O)O	YHXQWYBLXUELDA-HYPDDMKDSA-N	[M]	[M+NH4-2H]-	1.69	2.1	NA	4	0.5103	0.69	metAnnotation	[122]	M605T127_[M+NH4-2H]-	8	TRUE	C06018;C20415	dTDP-4-acetamido-4,6-dideoxy-D-glucose;dTDP-4-acetamido-4,6-dideoxy-alpha-D-galactose	1365.03	1983.81	1873.38	1722	2010.34	3361.17	5152.33	5469.93	4299	-8.672	5.4272e-05	4.2654	0.00020215	0.294	-1.7661	1.45162
M853T131_a_NEG	853.053	131.1	C00054	NA	Adenosine 3',5'-bisphosphate	C10H15N5O10P2	level3.1	O[C@@H]1[C@H](OP(=O)(O)O)[C@H](O[C@H]1n1cnc2c1ncnc2N)COP(=O)(O)O	WHTCPDAXWFLDIH-KQYNXXCUSA-N	[M]	[2M-H]-	1.69	1.3	NA	14.8	0.6779	0.69	metAnnotation	[127]	M853T131_[2M-H]-	10	TRUE	C00054	Adenosine 3',5'-bisphosphate	20011.8	23834.7	23264.8	20201.2	18540.5	82627.9	80021.9	82748.8	91339	-24.682	4.5669e-08	7.3404	1.4263e-06	0.19099	-2.3884	1.62025
M280T100_NEG	280.036	99.9	C05711	NA	gamma-Glutamyl-beta-cyanoalanine	C9H13N3O5	level3.1	N[C@H](C(=O)O)CCC(=O)N[C@H](C(=O)O)CC#N	QUAADUAOVLZBJM-WDSKDSINSA-N	[M]	[M+K-2H]-	1.68	4.4	NA	29.5	0.9996	0.68	metAnnotation	[149]	M280T100_[M+K-2H]-	8	FALSE	C05711	gamma-Glutamyl-beta-cyanoalanine	23896.3	23130.3	18679.2	23254.8	23927	35749.5	39699.8	38661	39890.4	-12.36	5.2116e-06	5.283	3.3349e-05	0.44364	-1.1725	1.28558
M407T117_b_NEG	407.023	117.1	KeggExd008951	NA	NA	C12H18O13	level3.2	C(C(=O)[C@H]([C@@H]([C@H](C(=O)O)O)O)OC1C(C(C(C(C(=O)O)O1)O)O)O)O	DPGDUOOYRTUUKO-SICCWZGXSA-N	[M]	[M+K-2H]-	1.64	1.8	NA	27.7	0.8033	0.64	metAnnotation	[130]	M407T117_[M+K-2H]-	3	FALSE	NA	NA	864.555	1152.66	915.249	614.862	1122.17	3521.29	4336.31	4851.14	6109.13	-12.316	5.3391e-06	5.2725	3.3349e-05	0.14888	-2.7477	1.90181
M407T117_c_NEG	407.023	117.1	KeggExd005183	NA	NA	C12H18O13	level3.2	C(C1([C@H]([C@H]([C@@H](C(=O)O)O1)O)O)O)OC1C(C(C(C(C(=O)O)O1)O)O)O	CNWQGXRICFFFEB-UMCCCMBOSA-N	[M]	[M+K-2H]-	1.64	1.8	NA	27.8	0.8033	0.64	metAnnotation	[130]	M407T117_[M+K-2H]-	3	FALSE	NA	NA	864.555	1152.66	915.249	614.862	1122.17	3521.29	4336.31	4851.14	6109.13	-12.316	5.3391e-06	5.2725	3.3349e-05	0.14888	-2.7477	1.90181
M853T131_b_NEG	853.053	131.1	C00008	NA	ADP	C10H15N5O10P2	level3.1	O[C@@H]1[C@@H](COP(=O)(OP(=O)(O)O)O)O[C@H]([C@@H]1O)n1cnc2c1ncnc2N	XTWYTFMLZFPYCI-KQYNXXCUSA-N	[M]	[2M-H]-	1.62	1.3	NA	6.1	0.389	0.62	metAnnotation	[127]	M853T131_[2M-H]-	10	TRUE	C00008	ADP	20011.8	23834.7	23264.8	20201.2	18540.5	82627.9	80021.9	82748.8	91339	-24.682	4.5669e-08	7.3404	1.4263e-06	0.19099	-2.3884	1.62025
M407T117_d_NEG	407.023	117.1	C04354	NA	1,2-beta-D-Glucuronosyl-D-glucuronate	C12H18O13	level3.1	OC1O[C@H](C(=O)O)[C@H]([C@@H]([C@H]1O[C@@H]1O[C@H](C(=O)O)[C@H]([C@@H]([C@H]1O)O)O)O)O	IMNADAQGVSDVMI-MUAZRATOSA-N	[M]	[M+K-2H]-	1.62	1.8	NA	28.5	0.7768	0.62	metAnnotation	[130]	M407T117_[M+K-2H]-	3	FALSE	C04354	1,2-beta-D-Glucuronosyl-D-glucuronate	864.555	1152.66	915.249	614.862	1122.17	3521.29	4336.31	4851.14	6109.13	-12.316	5.3391e-06	5.2725	3.3349e-05	0.14888	-2.7477	1.90181
M668T829_NEG	667.534	828.6	KeggExd023153	NA	NA	C45H74O2	level3.2	CCCCC/C=C\C/C=C\C/C=C\CCCCC(=O)OC1CCC2(C)C(=CCC3C4CCC(C(C)CCCC(C)C)C4(C)CCC23)C1	GOHHVMNZYOLIPQ-IHDWIWDKSA-N	[M]	[M+Na-2H]-	1.57	14	NA	3.2	0.6541	0.57	metAnnotation	[157]	M668T829_[M+Na-2H]-	3	TRUE	NA	NA	2542.16	1923.66	2749.66	2276.05	2776.7	322.644	435.279	569.174	816.986	6.3355	0.0003906	3.4083	0.0011575	3.4681	1.7942	1.39802
M420T117_NEG	420.015	117	C00015	NA	UDP	C9H14N2O12P2	level3.1	O[C@@H]1[C@@H](COP(=O)(OP(=O)(O)O)O)O[C@H]([C@@H]1O)n1ccc(=O)[nH]c1=O	XCCTYIAWTASOJW-XVFCMESISA-N	[M]	[M+NH4-2H]-	1.55	14.4	NA	9.5	0.7346	0.55	metAnnotation	[131]	M420T117_[M+NH4-2H]-	6	TRUE	C00015	UDP	3664.92	4347.64	3584.81	3734.45	4509.48	7538.67	8219.62	9235.51	8905.94	-15.906	9.4198e-07	6.026	1.0793e-05	0.35315	-1.5016	1.36465
M853T131_c_NEG	853.053	131.1	C00361	NA	dGDP	C10H15N5O10P2	level3.1	O[C@H]1C[C@@H](O[C@@H]1COP(=O)(OP(=O)(O)O)O)n1cnc2c1[nH]c(N)nc2=O	CIKGWCTVFSRMJU-KVQBGUIXSA-N	[M]	[2M-H]-	1.54	1.3	NA	15.3	0.389	0.54	metAnnotation	[127]	M853T131_[2M-H]-	10	TRUE	C00361	dGDP	20011.8	23834.7	23264.8	20201.2	18540.5	82627.9	80021.9	82748.8	91339	-24.682	4.5669e-08	7.3404	1.4263e-06	0.19099	-2.3884	1.62025
M708T392_NEG	708.124	391.6	C00882	NA	Dephospho-CoA	C21H35N7O13P2S	level3.1	SCCNC(=O)CCNC(=O)[C@@H](C(COP(=O)(OP(=O)(OC[C@H]1O[C@H]([C@@H]([C@@H]1O)O)n1cnc2c1ncnc2N)O)O)(C)C)O	KDTSHFARGAKYJN-IBOSZNHHSA-N	[M]	[M+Na-2H]-	1.42	2	NA	5.9	NA	0.42	adductAnnotation	[118]	M708T392_[M+Na-2H]-	5	FALSE	C00882	Dephospho-CoA	393.772	466.402	267.663	406.117	293.449	748.652	1328.88	2889.34	968.552	-5.2156	0.0012318	2.9095	0.0029768	0.18368	-2.4447	1.69654
M364T136_NEG	364.119	135.8	C00611	NA	N-Acetyllactosamine	C14H25NO11	level3.1	OC[C@H]1O[C@@H](O)[C@@H]([C@H]([C@@H]1O[C@@H]1O[C@H](CO)[C@@H]([C@@H]([C@H]1O)O)O)O)NC(=O)C	KFEUJDWYNGMDBV-LODBTCKLSA-N	[M]	[M-H2O-H]-	1.41	14.6	NA	23	0.6993	0.41	metAnnotation	[165]	M364T136_[M-H2O-H]-	7	FALSE	C00611;C20887	N-Acetyllactosamine;beta-D-Mannosyl-1,4-N-acetyl-D-glucosamine	5753.13	5724.33	12548.5	13643.3	13934.7	3089.88	3242.28	2242.64	2877.12	3.6585	0.0080865	2.0922	0.015634	2.7555	1.4623	1.04604
M451T117_NEG	451.039	116.7	C05673	NA	CMP-2-aminoethylphosphonate	C11H20N4O10P2	level3.1	NCCP(=O)(OP(=O)(OC[C@H]1O[C@H]([C@@H]([C@@H]1O)O)n1ccc(nc1=O)N)O)O	FBADRUOBFLBKJQ-PEBGCTIMSA-N	[M]	[M+Na-2H]-	1.4	1.3	NA	9.6	NA	0.4	adductAnnotation	[119]	M451T117_[M+Na-2H]-	11	FALSE	C05673	CMP-2-aminoethylphosphonate	208.816	246.311	131.87	109.641	315.948	1128.8	1268.1	1139.74	1213.52	-10.445	1.6043e-05	4.7947	7.5736e-05	0.12717	-2.9752	2.04338
M562T234_NEG	562.036	233.6	C13050	NA	Cyclic ADP-ribose	C15H21N5O13P2	level3.1	O[C@@H]1[C@H](O)[C@@H]2O[C@H]1n1cnc3c(c1=N)ncn3[C@@H]1O[C@H](COP(=O)(OP(=O)(OC2)O)O)[C@H]([C@H]1O)O	BQOHYSXSASDCEA-KEOHHSTQSA-N	[M]	[M+Na-2H]-	1.4	2.1	NA	7.3	NA	0.4	adductAnnotation	[155]	M562T234_[M+Na-2H]-	10	TRUE	C13050	Cyclic ADP-ribose	12384.8	15178.1	11069.2	12548.9	14545.7	17006.9	16949.1	16290.5	16041.9	-10.391	1.6606e-05	4.7797	7.6615e-05	0.59923	-0.73881	1.05584
