# Supplementary material for: Metabolic differences in MSTN and FGF5 dual-gene edited sheep muscle cells during myogenesis
Source: BMC Genomics. 2024 Jun 26;25:637. doi: 10.1186/s12864-024-10494-w (PMC11202357; doi:10.1186/s12864-024-10494-w)
Supplement: Supplementary file 4 — Supplementary Material 4 [file 12864_2024_10494_MOESM4_ESM.xlsx]

## Sheet: VIP>1; FC=1.5; p<0.05
peak_name	mz	rt	id_kegg	id_zhulab	name	formula	confidence_level	smiles	inchikey	isotope	adduct	total_score	mz_error	rt_error_abs	rt_error_rela	ms2_score	iden_score	iden_type	peak_group_id	base_peak	num_peaks	cons_formula_pred	stereo_isomer_id	stereo_isomer_name	MG_01	MG_02	MG_03	MG_04	WG_01	WG_02	WG_03	WG_04	t.stat	p.value	#NAME?	FDR	Fold Change	log2(FC)	M7.VIP[1+1+0]
M156T96_POS	156.077	95.7	C00135	S0059	L-Histidine	C6H9N3O2	level2	C1=C(NC=N1)C[C@@H](C(=O)O)N	HNDVDQJCIGZPNO-YFKPBYRVSA-N	[M]	[M+H]+	2.74	0.5	NA	NA	0.9881	0.74	MS1 + ExpLib Match	[47]	M156T96_[M+H]+	7	TRUE	C00135;C00768;C06419	L-Histidine;Histidine;D-Histidine	5028.62	5550.04	6017.23	5872.49	7395.4	5731.92	5908.27	6943.51	-7.7385	0.00024455	3.6116	0.004513	0.65462	-0.61127	1.14437
M179T864_POS	179.07	864.3	NA	S0234	4-Methoxycinnamic acid	C10H10O3	level2	COC1=CC=C(\C=C\C(O)=O)C=C1	AFDXODALSZRGIH-QPJJXVBHSA-N	[M]	[M+H]+	2.72	0.4	NA	NA	0.9556	0.72	MS1 + ExpLib Match	[108]	M179T864_[M+H]+	5	TRUE	NA	NA	1680.06	2137.58	1875.93	5369.4	14828.4	6666.02	18230.2	17087.8	-5.9243	0.0010309	2.9868	0.010732	0.14546	-2.7813	2.51584
M269T385_POS	269.089	385	C00294	S0032	Inosine	C10H12N4O5	level2	C1=NC(=O)C2=C(N1)N(C=N2)[C@H]3[C@@H]([C@@H]([C@H](O3)CO)O)O	UGQMRVRMYYASKQ-KQYNXXCUSA-N	[M]	[M+H]+	2.71	2.1	NA	NA	0.9982	0.71	MS1 + ExpLib Match	[49]	M269T385_[M+H]+	5	TRUE	C00294	Inosine	749.196	897.79	424.263	635.705	950.207	791.698	800.303	1012.37	-3.7353	0.0096764	2.0143	0.044142	0.57326	-0.80274	1.30939
M283T871_a_POS	283.263	870.5	C00712	L0123	Oleic acid	C18H34O2	level2	CCCCCCCC/C=C\CCCCCCCC(=O)O	ZQPPMHVWECSIRJ-KTKRTIGZSA-N	[M]	[M+H]+	2.71	0.8	NA	NA	0.9415	0.71	MS1 + ExpLib Match	[54]	M283T871_[M+H]+	8	TRUE	C00712;C01712	(9Z)-Octadecenoic acid;(9E)-Octadecenoic acid	13389.1	22759.6	14382.9	19774.8	23289	17217.9	26936.3	20880.9	-4.1902	0.0057478	2.2405	0.031217	0.593	-0.75389	1.1802
M283T871_b_POS	283.263	870.5	C08367	L0393	trans-Vaccenic acid	C18H34O2	level2	CCCCCC/C=C/CCCCCCCCCC(=O)O	UWHZIFQPPBDJPM-BQYQJAHWSA-N	[M]	[M+H]+	2.71	0.8	NA	NA	0.9381	0.71	MS1 + ExpLib Match	[54]	M283T871_[M+H]+	8	TRUE	NA	NA	13389.1	22759.6	14382.9	19774.8	23289	17217.9	26936.3	20880.9	-4.1902	0.0057478	2.2405	0.031217	0.593	-0.75389	1.1802
M284T385_1_POS	284.1	384.8	C00387	S0071	Guanosine	C10H13N5O5	level2	C1=NC2=C(N1[C@H]3[C@@H]([C@@H]([C@H](O3)CO)O)O)NC(=NC2=O)N	NYHBQMYGNKIUIF-UUOKFMHZSA-N	[M]	[M+H]+	2.71	2.3	NA	NA	0.9985	0.71	MS1 + ExpLib Match	[94]	M284T385_1_[M+H]+	9	TRUE	C00387	Guanosine	359.662	526.087	307.312	698.531	547.244	554.566	569.348	644.074	-3.2268	0.017982	1.7452	0.065185	0.60696	-0.72033	1.28978
M277T98_POS	277.14	98.1	C00449	L0155	L-Saccharopine	C11H20N2O6	level2	C(CCN[C@@H](CCC(=O)O)C(=O)O)C[C@@H](C(=O)O)N	ZDGJAHTZVHVLOT-YUMQZZPRSA-N	[M]	[M+H]+	2.71	1.7	NA	NA	0.9834	0.71	MS1 + ExpLib Match	[102]	M277T98_[M+H]+	11	TRUE	C00449	N6-(L-1,3-Dicarboxypropyl)-L-lysine	16615.9	14732	18290.9	13663.8	18361.6	22954.7	16668.9	20170.5	-3.87	0.0082657	2.0827	0.040925	0.61334	-0.70524	1.25282
M162T108_POS	162.076	108.4	C00956	L0090	DL-2-Aminoadipic acid	C6H11NO4	level2	NC(CCCC(O)=O)C(O)=O	OYIFNHCXNCRBQI-UHFFFAOYSA-N	[M]	[M+H]+	2.71	0.9	NA	NA	0.9482	0.71	MS1 + ExpLib Match	[112]	M162T108_[M+H]+	14	TRUE	C00956	L-2-Aminoadipate	5301.81	4681.21	4903.75	4712.3	6468.37	6868.2	6101.96	6574.75	-7.1041	0.00039086	3.408	0.0057141	0.57053	-0.80963	1.34447
M324T105_POS	324.06	104.7	C00055	L0017	Cytidine 5'-monophosphate (CMP)	C9H14N3O8P	level2	C1=CN(C2(C(C(C(COP(O)(O)=O)(O2)[H])(O)[H])(O)[H])[H])C(=NC1=N)O	IERHLVCPSMICTF-JDNPWWSISA-N	[M]	[M+H]+	2.71	2.1	NA	NA	0.9987	0.71	MS1 + ExpLib Match	[121]	M324T105_[M+H]+	3	TRUE	C00055	CMP	12473.9	14898.8	13443.4	13454.4	16485.8	17139.9	16212.2	15417	-10.771	3.7858e-05	4.4218	0.0021958	0.6248	-0.67853	1.30508
M147T98_POS	147.076	97.8	C00064	S0055	L-Glutamine	C5H10N2O3	level2	C(CC(=O)N)[C@@H](C(=O)O)N	ZDXPYRJPNDTMRX-VKHMYHEASA-N	[M]	[M+H]+	2.7	1.6	NA	NA	0.9539	0.7	MS1 + ExpLib Match	[70]	M147T98_[M+H]+	18	TRUE	C00064;C00303;C00819	L-Glutamine;Glutamine;D-Glutamine	12522.6	13960.6	16662.8	12134.2	30490.7	37060	21901.3	36093.6	-7.35	0.0003246	3.4886	0.0052716	0.33239	-1.589	2.0285
M291T99_POS	291.13	99.3	C03406	L0109	Argininosuccinic acid	C10H18N4O6	level2	C(C[C@@H](C(=O)O)N)CN=C(N)N[C@@H](CC(=O)O)C(=O)O	KDZOASGQNOPSCU-WDSKDSINSA-N	[M]	[M+H]+	2.68	1.7	NA	NA	0.9185	0.68	MS1 + ExpLib Match	[36]	M291T99_[M+H]+	4	TRUE	C03406	N-(L-Arginino)succinate	8608.56	8236.33	8589.43	7237.96	10976.4	11728.4	9480.17	12286.7	-6.2969	0.00074752	3.1264	0.0086084	0.55638	-0.84586	1.44002
M257T862_POS	257.248	862	C00249	S0135	Palmitic acid	C16H32O2	level2	CCCCCCCCCCCCCCCC(=O)O	IPCSVZSSVZVIGE-UHFFFAOYSA-N	[M]	[M+H]+	2.66	0.2	NA	NA	0.8362	0.66	MS1 + ExpLib Match	[109]	M257T862_[M+H]+	4	TRUE	C00249	Hexadecanoic acid	23213.1	31416.4	30444.9	29757.6	30347.9	25549.9	40117.1	37138.5	-3.7864	0.0091118	2.0404	0.042956	0.64676	-0.6287	1.14094
M177T387_POS	177.102	387.2	C00780	S0123	Serotonin	C10H12N2O	level2	C1=CC2=C(C=C1O)C(=CN2)CCN	QZAYGJVTTNCVMB-UHFFFAOYSA-N	[M]	[M+H]+	2.66	0.4	NA	NA	0.8407	0.66	MS1 + ExpLib Match	[118]	M177T387_[M+H]+	5	TRUE	C00780	Serotonin	2487.47	3010.15	2461.82	2553.28	4469.2	4159.84	4267.5	4025.01	-20.462	8.8603e-07	6.0525	0.00019251	0.46723	-1.0978	1.50303
M255T836_2_POS	255.232	835.9	C08362	L0166	cis-9-Palmitoleic acid	C16H30O2	level2	CCCCCC/C=C\CCCCCCCC(=O)O	SECPZKHBENQXJG-FPLPWBNLSA-N	[M]	[M+H]+	2.66	0.8	NA	NA	0.8555	0.66	MS1 + ExpLib Match	[120]	M255T836_2_[M+H]+	7	TRUE	C08362	(9Z)-Hexadecenoic acid	3119.94	2732.21	1529.37	3173.04	5376.14	2265.11	5600.66	4326.99	-2.9914	0.024276	1.6148	0.077605	0.45672	-1.1306	1.42717
M134T127_a_POS	134.044	126.8	C00049	S0053	L-Aspartate	C4H7NO4	level2	C([C@@H](C(=O)O)N)C(=O)O	CKLJMWTZIZZHCS-REOHCLBHSA-N	[M]	[M+H]+	2.65	3	NA	NA	0.9046	0.65	MS1 + ExpLib Match	[24]	M134T127_[M+H]+	1	TRUE	C00049;C00402;C16433	L-Aspartate;D-Aspartate;Aspartate	517.665	623.431	581.397	652.168	906.373	776.532	698.826	809.9	-14.105	7.9277e-06	5.1009	0.00064373	0.5607	-0.83469	1.30768
M134T127_b_POS	134.044	126.8	C00402	S0352	D-Aspartic acid	C4H7NO4	level2	C(C(C(=O)O)N)C(=O)O	CKLJMWTZIZZHCS-UHFFFAOYSA-N	[M]	[M+H]+	2.65	3	NA	NA	0.9025	0.65	MS1 + ExpLib Match	[24]	M134T127_[M+H]+	1	TRUE	C00049;C00402;C16433	L-Aspartate;D-Aspartate;Aspartate	517.665	623.431	581.397	652.168	906.373	776.532	698.826	809.9	-14.105	7.9277e-06	5.1009	0.00064373	0.5607	-0.83469	1.30768
M613T234_POS	613.162	234.4	C00127	L0008	Glutathione disulfide	C20H32N6O12S2	level2	C(CC(=O)N[C@@H](CSSC[C@@H](C(=O)NCC(=O)O)NC(=O)CC[C@@H](C(=O)O)N)C(=O)NCC(=O)O)[C@@H](C(=O)O)N	YPZRWBKMTBYPTK-BJDJZHNGSA-N	[M]	[M+H]+	2.58	4.5	NA	NA	0.8111	0.58	MS1 + ExpLib Match	[38]	M613T234_[M+H]+	14	TRUE	C00127	Glutathione disulfide	18623	15350.2	15779.6	15484.4	16993.1	27164.3	16183.1	18280.2	-2.8178	0.030443	1.5165	0.083904	0.62562	-0.67665	1.14001
M217T117_POS	217.118	117.2	C15700	NA	gamma-Glutamyl-gamma-aminobutyraldehyde	C9H16N2O4	level3.1	O=CCCCNC(=O)CC[C@@H](C(=O)O)N	JZNLEPLZUABCSQ-ZETCQYMHSA-N	[M]	[M+H]+	1.98	0.5	NA	0.1	0.9747	0.98	metAnnotation	[165]	M217T117_[M+H]+	1	TRUE	C15700	gamma-Glutamyl-gamma-aminobutyraldehyde	559	607.608	579.808	540.406	473.576	634.821	906.222	654.427	-2.5895	0.041237	1.3847	0.10209	0.64122	-0.64111	1.00293
M447T105_POS	447.069	105	C00570	NA	CDP-ethanolamine	C11H20N4O11P2	level3.1	NCCOP(=O)(OP(=O)(OC[C@H]1O[C@H]([C@@H]([C@@H]1O)O)n1ccc(nc1=O)N)O)O	WVIMUEUQJFPNDK-PEBGCTIMSA-N	[M]	[M+H]+	1.78	3.5	NA	18.9	1	0.78	metAnnotation	[209]	M447T105_[M+H]+	8	TRUE	C00570	CDP-ethanolamine	9995.15	12342.5	11492.7	10513.4	13895	14178.3	12221.7	13685.1	-9.5649	7.4603e-05	4.1272	0.0030289	0.6179	-0.69455	1.2551
M322T145_2_POS	322.077	144.9	C20775	NA	beta-Citryl-L-glutamate	C11H15NO10	level3.1	OC(=O)CC[C@@H](C(=O)O)NC(=O)C(CC(=O)O)(CC(=O)O)O	GAQNUGISBQJMKO-YFKPBYRVSA-N	[M]	[M+H]+	1.75	0.2	NA	16.3	0.7769	0.75	metAnnotation	[208]	M322T145_2_[M+H]+	36	TRUE	C20775	beta-Citryl-L-glutamate	162815	151255	142576	161914	198509	205212	184153	205099	-7.9895	0.00020495	3.6884	0.0040515	0.58943	-0.7626	1.4104
M163T795_a_POS	163.075	794.7	KeggExd021383	NA	NA	C10H12O3	level3.2	COc1cc(CCC=O)ccc1O	KIEATOGEYUWTSR-UHFFFAOYSA-N	[M]	[M-H2O+H]+	1.66	0.1	NA	22.2	0.7019	0.66	metAnnotation	[180]	M163T795_[M-H2O+H]+	1	TRUE	NA	NA	501.929	419.169	385.902	292.091	10421.9	2949.95	5155.74	556.783	-3.6941	0.010159	1.9931	0.045326	0.065252	-3.9378	2.8123
M163T795_b_POS	163.075	794.7	KeggExd068545	NA	NA	C10H12O3	level3.2	COc1ccc(CCC=O)cc1O	QYOYBHCGTRXATB-UHFFFAOYSA-N	[M]	[M-H2O+H]+	1.66	0.1	NA	22.2	0.7019	0.66	metAnnotation	[180]	M163T795_[M-H2O+H]+	1	TRUE	NA	NA	501.929	419.169	385.902	292.091	10421.9	2949.95	5155.74	556.783	-3.6941	0.010159	1.9931	0.045326	0.065252	-3.9378	2.8123
M229T127_POS	229.118	127.2	C00334	NA	4-Aminobutanoate	C4H9NO2	level3.1	NCCCC(=O)O	BTCSSZJGUNDROE-UHFFFAOYSA-N	[M]	[2M+Na]+	1.65	6	NA	29.5	0.9943	0.65	metAnnotation	[196]	M229T127_[2M+Na]+	5	TRUE	C00334	4-Aminobutanoate	31610.9	32361.5	34885.8	33461.5	42630.4	40160.4	41629.5	38314.1	-9.21	9.2418e-05	4.0342	0.0031268	0.614	-0.70368	1.32144
M667T267_POS	667.134	266.6	C19152	NA	Coenzyme F420-1	C24H29N4O15P	level3.1	OC(=O)CC[C@@H](C(=O)O)NC(=O)[C@@H](OP(=O)(OC[C@H]([C@H]([C@H](Cn1c2cc(=O)ccc2cc2c1[nH]c(=O)[nH]c2=O)O)O)O)O)C	RSZBQCOVWYZBFJ-LADHFWMSSA-N	[M]	[M+Na]+	1.63	12.5	NA	19.7	0.9961	0.63	metAnnotation	[172]	M667T267_[M+Na]+	5	TRUE	C19152	Coenzyme F420-1	2184.13	1653.16	2039.31	2088.44	2706.23	2373.05	2546.78	3048.29	-5.3589	0.0017299	2.762	0.014877	0.56806	-0.81589	1.04147
M171T856_2_POS	171.138	855.9	C18202	NA	8-Methyl-6-nonenoic acid	C10H18O2	level3.1	OC(=O)CCCC/C=C/C(C)C	OCALSPDXYQHUHA-FNORWQNLSA-N	[M]	[M+H]+	1.6	0.4	NA	21.1	0.5648	0.6	metAnnotation	[207]	M171T856_2_[M+H]+	3	TRUE	C18202	8-Methyl-6-nonenoic acid	2923.18	174329	5686.04	3153.79	4.84012e+06	2.28308e+06	2.99226e+06	177404	-4.4716	0.0042302	2.3736	0.026422	0.012697	-6.2993	4.0604
M168T113_POS	168.066	112.8	KeggExd062694	NA	NA	C6H11NO3	level3.2	C(C=O)N(CC=O)CCO	POAGOUXTQFMVJJ-UHFFFAOYSA-N	[M]	[M+Na]+	1.58	6	NA	18.3	0.6698	0.58	metAnnotation	[174]	M168T113_[M+Na]+	1	TRUE	NA	NA	1616.04	989.176	1126.28	1127.77	589.146	576.215	574.384	728.339	2.4646	0.048813	1.3115	0.11522	1.5068	0.59153	1.0637
M288T684_POS	288.2	683.6	C06866	NA	Capsaicin	C18H27NO3	level3.1	COc1cc(CNC(=O)CCCC/C=C/C(C)C)ccc1O	YKPUWZUDDOIDPM-SOFGYWHQSA-N	[M]	[M-H2O+H]+	1.49	9.6	NA	22.3	0.6756	0.49	metAnnotation	[176]	M288T684_[M-H2O+H]+	3	TRUE	C06866	Capsaicin	12595.4	14118.7	12024.3	15395.5	15990.2	15273.7	15079.9	15674.2	-9.892	6.1619e-05	4.2103	0.0030289	0.65634	-0.60748	1.27079
M255T863_NEG	255.233	862.7	C00249	S0135	Palmitic acid	C16H32O2	level2	CCCCCCCCCCCCCCCC(=O)O	IPCSVZSSVZVIGE-UHFFFAOYSA-N	[M]	[M-H]-	2.75	0.2	NA	NA	0.9996	0.75	MS1 + ExpLib Match	[77]	M255T863_[M-H]-	4	TRUE	C00249	Hexadecanoic acid	99637.6	126750	126745	112105	135506	118491	162447	150704	-5.7593	0.0011944	2.9228	0.011828	0.6167	-0.69736	1.37533
M283T899_NEG	283.264	899.2	C01530	S0233	Stearic acid	C18H36O2	level2	CCCCCCCCCCCCCCCCCC(=O)O	QIQXTHQIDYTFRH-UHFFFAOYSA-N	[M]	[M-H]-	2.74	0.8	NA	NA	0.9995	0.74	MS1 + ExpLib Match	[25]	M283T899_[M-H]-	3	TRUE	C01530	Octadecanoic acid	49132.2	62507.7	59161.7	47370	73369	62279.9	75809.5	66164.4	-7.0038	0.00042223	3.3745	0.0057141	0.5919	-0.75659	1.30302
M269T880_NEG	269.249	880.4	NA	S0367	Heptadecanoic acid	C17H34O2	level2	CCCCCCCCCCCCCCCCC(O)=O	KEMQGTRYUADPNZ-UHFFFAOYSA-N	[M]	[M-H]-	2.73	1.4	NA	NA	0.9996	0.73	MS1 + ExpLib Match	[31]	M269T880_[M-H]-	1	TRUE	NA	NA	1086.92	1065.55	557.22	1680.5	2416.32	1439.08	2788.42	2329.52	-4.083	0.0064799	2.1884	0.03422	0.36779	-1.443	1.91366
M253T837_NEG	253.218	836.9	C08362	L0166	cis-9-Palmitoleic acid	C16H30O2	level2	CCCCCC/C=C\CCCCCCCC(=O)O	SECPZKHBENQXJG-FPLPWBNLSA-N	[M]	[M-H]-	2.73	1.2	NA	NA	0.9998	0.73	MS1 + ExpLib Match	[45]	M253T837_[M-H]-	2	TRUE	C08362	(9Z)-Hexadecenoic acid	6657.44	6195.55	6821.89	9198.73	14403.5	7676.86	15276.1	15856.2	-4.7629	0.0031172	2.5062	0.020847	0.41152	-1.281	1.56358
M611T234_NEG	611.145	234.3	C00127	L0008	Glutathione disulfide	C20H32N6O12S2	level2	C(CC(=O)N[C@@H](CSSC[C@@H](C(=O)NCC(=O)O)NC(=O)CC[C@@H](C(=O)O)N)C(=O)NCC(=O)O)[C@@H](C(=O)O)N	YPZRWBKMTBYPTK-BJDJZHNGSA-N	[M]	[M-H]-	2.72	0.7	NA	NA	0.9606	0.72	MS1 + ExpLib Match	[26]	M611T234_[M-H]-	12	TRUE	C00127	Glutathione disulfide	29294.1	29918.2	29450.3	29085.1	34392.2	51026.9	34523.9	28674.5	-3.4059	0.014391	1.8419	0.056228	0.59402	-0.75143	1.23951
M137T557_a_NEG	137.025	557.2	C00805	S0380	Salicylic acid	C7H6O3	level2	C1=CC=C(C(=C1)C(=O)O)O	YGSDEFSMJLZEOE-UHFFFAOYSA-N	[M]	[M-H]-	2.72	1.5	NA	NA	0.9956	0.72	MS1 + ExpLib Match	[44]	M137T557_[M-H]-	2	TRUE	C00805	Salicylate	1965.93	2257.75	2241.89	2398.27	3152.19	2820.51	4052.97	3090.31	-7.4987	0.00029085	3.5363	0.0049202	0.5077	-0.97795	1.37316
M214T98_NEG	214.049	97.8	NA	S0362	sn-Glycerol 3-phosphoethanolamine	C5H14NO6P	level2	NCCO[P@@](O)(=O)OC[C@@H](O)CO	JZNWSCPGTDBMEW-YFKPBYRVSA-N	[M]	[M-H]-	2.72	1	NA	NA	0.9784	0.72	MS1 + ExpLib Match	[46]	M214T98_[M-H]-	6	TRUE	C01233	sn-Glycero-3-phosphoethanolamine	2855.15	3057.92	3493.39	2770.44	4384.55	3179.52	3227.61	3381.4	-5.1249	0.0021677	2.664	0.017257	0.65282	-0.61525	1.10179
M275T98_NEG	275.125	98.4	C00449	L0155	L-Saccharopine	C11H20N2O6	level2	C(CCN[C@@H](CCC(=O)O)C(=O)O)C[C@@H](C(=O)O)N	ZDGJAHTZVHVLOT-YUMQZZPRSA-N	[M]	[M-H]-	2.72	0.6	NA	NA	0.9645	0.72	MS1 + ExpLib Match	[66]	M275T98_[M-H]-	10	TRUE	C00449	N6-(L-1,3-Dicarboxypropyl)-L-lysine	21001.6	20708.8	20270.3	18968.6	22326.9	23989.5	22988	23754.5	-6.2091	0.00080524	3.0941	0.0086084	0.65673	-0.60664	1.20217
M124T98_NEG	124.008	97.7	C00245	S0009	Taurine	C2H7NO3S	level2	C(CS(=O)(=O)O)N	XOAAWQZATWQOTB-UHFFFAOYSA-N	[M]	[M-H]-	2.72	1.6	NA	NA	0.9926	0.72	MS1 + ExpLib Match	[84]	M124T98_[M-H]-	7	TRUE	C00245	Taurine	13296.4	14558.4	17823.9	13613.1	19654.1	31004.6	15649.6	28268.7	-3.8753	0.0082152	2.0854	0.040925	0.47142	-1.0849	1.55816
M611T134_NEG	611.145	133.8	C00127	L0008	Glutathione disulfide	C20H32N6O12S2	level2	C(CC(=O)N[C@@H](CSSC[C@@H](C(=O)NCC(=O)O)NC(=O)CC[C@@H](C(=O)O)N)C(=O)NCC(=O)O)[C@@H](C(=O)O)N	YPZRWBKMTBYPTK-BJDJZHNGSA-N	[M]	[M-H]-	2.72	1.4	NA	NA	0.9912	0.72	MS1 + ExpLib Match	[87]	M611T134_[M-H]-	13	TRUE	C00127	Glutathione disulfide	42483.7	36980.6	41910.5	42060.7	50526.3	74050.7	52531.8	47511.8	-4.2206	0.0055574	2.2551	0.031217	0.54761	-0.86878	1.38994
M279T845_NEG	279.233	845.2	C01595	L0126	Linoleic acid	C18H32O2	level2	CCCCC/C=C\C/C=C\CCCCCCCC(=O)O	OYHQOLUKZRVURQ-HZJYTTRNSA-N	[M]	[M-H]-	2.72	1.6	NA	NA	0.9938	0.72	MS1 + ExpLib Match	[96]	M279T845_[M-H]-	3	TRUE	C01595	Linoleate	4554.45	5293.84	4996.93	5716.95	5613.18	4384.85	7465.99	6676.6	-3.6186	0.011116	1.9541	0.048527	0.64044	-0.64286	1.41151
M462T386_NEG	462.067	385.9	C03794	L0317	Adenylsuccinic acid	C14H18N5O11P	level2	C1=NC2=C(C(=N1)N[C@@H](CC(=O)O)C(=O)O)N=CN2[C@H]3[C@@H]([C@@H]([C@H](O3)COP(=O)(O)O)O)O	OFBHPPMPBOJXRT-VWJPMABRSA-N	[M]	[M-H]-	2.71	0.1	NA	NA	0.9145	0.71	MS1 + ExpLib Match	[43]	M462T386_[M-H]-	22	TRUE	C03794	N6-(1,2-Dicarboxyethyl)-AMP	147288	248799	143353	259022	219645	244421	230130	246940	-3.5627	0.011888	1.9249	0.051347	0.62856	-0.66987	1.19438
M137T557_b_NEG	137.025	557.2	C00156	S0014	4-Hydroxybenzoate	C7H6O3	level2	C1=CC(=CC=C1C(=O)O)O	FJKROLUGYXJWQN-UHFFFAOYSA-N	[M]	[M-H]-	2.71	1.5	NA	NA	0.9782	0.71	MS1 + ExpLib Match	[44]	M137T557_[M-H]-	2	TRUE	C00156	4-Hydroxybenzoate	1965.93	2257.75	2241.89	2398.27	3152.19	2820.51	4052.97	3090.31	-7.4987	0.00029085	3.5363	0.0049202	0.5077	-0.97795	1.37316
M267T386_NEG	267.074	385.8	C00294	S0032	Inosine	C10H12N4O5	level2	C1=NC(=O)C2=C(N1)N(C=N2)[C@H]3[C@@H]([C@@H]([C@H](O3)CO)O)O	UGQMRVRMYYASKQ-KQYNXXCUSA-N	[M]	[M-H]-	2.71	1.1	NA	NA	0.9651	0.71	MS1 + ExpLib Match	[81]	M267T386_[M-H]-	8	TRUE	C00294	Inosine	1088.8	5482.66	1680.64	5095.42	6721.79	5647.93	6570.66	7234.79	-3.2064	0.01845	1.734	0.065308	0.37039	-1.4329	1.93288
M160T108_NEG	160.062	108.2	C00956	L0090	DL-2-Aminoadipic acid	C6H11NO4	level2	NC(CCCC(O)=O)C(O)=O	OYIFNHCXNCRBQI-UHFFFAOYSA-N	[M]	[M-H]-	2.7	0.6	NA	NA	0.9109	0.7	MS1 + ExpLib Match	[29]	M160T108_[M-H]-	13	TRUE	C00956	L-2-Aminoadipate	15481.2	18543.4	17010.6	17053	22576.3	24311.9	20309.6	20199.8	-9.2711	8.9029e-05	4.0505	0.0031268	0.58523	-0.77293	1.27381
M347T133_NEG	347.041	133.5	C00130	L0019	Inosine 5'-monophosphate (IMP)	C10H13N4O8P	level2	C1=NC(=O)C2=C(N1)N(C=N2)[C@H]3[C@@H]([C@@H]([C@H](O3)COP(=O)(O)O)O)O	GRSZFWQUAKGDAV-KQYNXXCUSA-N	[M]	[M-H]-	2.69	3	NA	NA	0.9896	0.69	MS1 + ExpLib Match	[62]	M347T133_[M-H]-	6	TRUE	C00130	IMP	89842	277624	116467	232198	193407	209989	261879	248329	-2.5377	0.044221	1.3544	0.10815	0.57227	-0.80523	1.32059
M211T111_a_NEG	211.002	111	C00117	NA	D-Ribose 5-phosphate	C5H11O8P	level3.1	O[C@H]1C(O)O[C@@H]([C@H]1O)COP(=O)(O)O	KTVPXOYAKDPRHY-SOOFDHNKSA-N	[M]	[M-H2O-H]-	1.95	0.9	NA	4.4	0.9952	0.95	metAnnotation	[121]	M211T111_[M-H2O-H]-	3	TRUE	C00117;C03736	D-Ribose 5-phosphate;alpha-D-Ribose 5-phosphate	24499	28209.9	19008	17653.5	6204.09	6694.65	5313.85	6474.34	7.9575	0.00020956	3.6787	0.0040515	2.7268	1.4472	1.56212
M211T111_b_NEG	211.002	111	C06441	NA	L-Xylulose 1-phosphate	C5H11O8P	level3.1	O[C@H]1COC([C@@H]1O)(O)COP(=O)(O)O	XALHHFQIICWKJR-PYHARJCCSA-N	[M]	[M-H2O-H]-	1.93	0.9	NA	4.6	0.9614	0.93	metAnnotation	[121]	M211T111_[M-H2O-H]-	3	TRUE	C06441	L-Xylulose 1-phosphate	24499	28209.9	19008	17653.5	6204.09	6694.65	5313.85	6474.34	7.9575	0.00020956	3.6787	0.0040515	2.7268	1.4472	1.56212
M378T674_NEG	378.242	674	C06124	NA	Sphingosine 1-phosphate	C18H38NO5P	level3.1	CCCCCCCCCCCCC/C=C/[C@H]([C@H](COP(=O)(O)O)N)O	DUYSYHSSBDVJSM-KRWOKUGFSA-N	[M]	[M-H]-	1.93	1.8	NA	5.4	1	0.93	metAnnotation	[158]	M378T674_[M-H]-	2	TRUE	C06124	Sphingosine 1-phosphate	5098.21	3159.78	4036.92	4388.27	5884.62	5630.76	5151.5	5243.99	-4.0589	0.0066586	2.1766	0.03422	0.58143	-0.78233	1.3489
M211T111_c_NEG	211.002	111	C00199	NA	D-Ribulose 5-phosphate	C5H11O8P	level3.1	OCC(=O)[C@@H]([C@@H](COP(=O)(O)O)O)O	FNZLKVNUWIIPSJ-UHNVWZDZSA-N	[M]	[M-H2O-H]-	1.92	0.9	NA	7.2	0.9867	0.92	metAnnotation	[121]	M211T111_[M-H2O-H]-	3	TRUE	C00199;C00231;C01101;C03291	D-Ribulose 5-phosphate;D-Xylulose 5-phosphate;L-Ribulose 5-phosphate;L-Xylulose 5-phosphate	24499	28209.9	19008	17653.5	6204.09	6694.65	5313.85	6474.34	7.9575	0.00020956	3.6787	0.0040515	2.7268	1.4472	1.56212
M211T111_d_NEG	211.002	111	C00620	NA	alpha-D-Ribose 1-phosphate	C5H11O8P	level3.1	OC[C@H]1O[C@@H]([C@@H]([C@@H]1O)O)OP(=O)(O)O	YXJDFQJKERBOBM-TXICZTDVSA-N	[M]	[M-H2O-H]-	1.92	0.9	NA	5	0.9614	0.92	metAnnotation	[121]	M211T111_[M-H2O-H]-	3	TRUE	C00620	alpha-D-Ribose 1-phosphate	24499	28209.9	19008	17653.5	6204.09	6694.65	5313.85	6474.34	7.9575	0.00020956	3.6787	0.0040515	2.7268	1.4472	1.56212
M211T111_e_NEG	211.002	111	C01112	NA	D-Arabinose 5-phosphate	C5H11O8P	level3.1	O=C[C@H]([C@@H]([C@@H](COP(=O)(O)O)O)O)O	PPQRONHOSHZGFQ-WDCZJNDASA-N	[M]	[M-H2O-H]-	1.92	0.9	NA	6	0.9614	0.92	metAnnotation	[121]	M211T111_[M-H2O-H]-	3	TRUE	C01112;C06814	D-Arabinose 5-phosphate;D-Xylose-5-phosphate	24499	28209.9	19008	17653.5	6204.09	6694.65	5313.85	6474.34	7.9575	0.00020956	3.6787	0.0040515	2.7268	1.4472	1.56212
M211T111_f_NEG	211.002	111	C00231	NA	D-Xylulose 5-phosphate	C5H11O8P	level3.1	OCC(=O)[C@H]([C@@H](COP(=O)(O)O)O)O	FNZLKVNUWIIPSJ-RFZPGFLSSA-N	[M]	[M-H2O-H]-	1.91	0.9	NA	7.2	0.9614	0.91	metAnnotation	[121]	M211T111_[M-H2O-H]-	3	TRUE	C00199;C00231;C01101;C03291	D-Ribulose 5-phosphate;D-Xylulose 5-phosphate;L-Ribulose 5-phosphate;L-Xylulose 5-phosphate	24499	28209.9	19008	17653.5	6204.09	6694.65	5313.85	6474.34	7.9575	0.00020956	3.6787	0.0040515	2.7268	1.4472	1.56212
M313T109_NEG	313.045	109.3	C05282	NA	(5-L-Glutamyl)-L-glutamate	C10H16N2O7	level3.1	C(CC(=N[C@@H](CCC(=O)O)C(=O)O)O)[C@@H](C(=O)O)N	OWQDWQKWSLFFFR-WDSKDSINSA-N	[M]	[M+K-2H]-	1.91	0.8	NA	9.3	0.9996	0.91	metAnnotation	[151]	M313T109_[M+K-2H]-	3	FALSE	NA	NA	14865.5	22030.3	11728.5	18225.7	1231.99	1295.28	1187.29	1239.25	20.228	9.4832e-07	6.023	0.00019251	10.051	3.3292	3.24894
M563T124_1_NEG	563.033	123.9	C12210	NA	UDP-3-ketoglucose	C15H22N2O17P2	level3.1	OC[C@H]1O[C@H](OP(=O)(OP(=O)(OC[C@H]2O[C@H]([C@@H]([C@@H]2O)O)n2ccc(=O)[nH]c2=O)O)O)[C@@H](C(=O)[C@@H]1O)O	VRDZHCNPFRUVRQ-SZNRHJFNSA-N	[M]	[M-H]-	1.9	1.4	NA	8.7	1	0.9	metAnnotation	[126]	M563T124_1_[M-H]-	3	TRUE	C12210	UDP-3-ketoglucose	15205.5	16602.5	11173.8	9806.13	6154.54	5915.17	7719.4	5791.17	2.7907	0.031549	1.501	0.085965	1.5547	0.63665	1.04485
M601T863_NEG	601.444	862.6	KeggExd042471	NA	NA	C39H64O2	level3.2	CCCCC/C=C\C/C=C\CC(=O)OC1CCC2(C)C(=CCC3C4CCC(C(C)CCCC(C)C)C4(C)CCC23)C1	GUNLGVDGKZPQDW-HDXUUTQWSA-N	[M]	[M+K-2H]-	1.86	7.2	NA	1.5	0.9907	0.86	metAnnotation	[144]	M601T863_[M+K-2H]-	15	FALSE	NA	NA	5119.57	7007.54	6112.98	5407.3	6618.57	5501.68	8239.17	7279.19	-4.4097	0.0045209	2.3448	0.02781	0.64217	-0.63897	1.21318
M211T111_g_NEG	211.002	111	C03737	NA	alpha-D-Xylose 1-phosphate	C5H11O8P	level3.1	O[C@@H]1CO[C@@H]([C@@H]([C@H]1O)O)OP(=O)(O)O	ILXHFXFPPZGENN-KKQCNMDGSA-N	[M]	[M-H2O-H]-	1.8	0.9	NA	4.9	0.7188	0.8	metAnnotation	[121]	M211T111_[M-H2O-H]-	3	TRUE	C03737;C03906;C06238;C06239	alpha-D-Xylose 1-phosphate;beta-L-Arabinose 1-phosphate;L-Arabinose 1-phosphate;alpha-L-Arabinose 1-phosphate	24499	28209.9	19008	17653.5	6204.09	6694.65	5313.85	6474.34	7.9575	0.00020956	3.6787	0.0040515	2.7268	1.4472	1.56212
M211T111_h_NEG	211.002	111	C03906	NA	beta-L-Arabinose 1-phosphate	C5H11O8P	level3.1	O[C@H]1CO[C@@H]([C@@H]([C@H]1O)O)OP(=O)(O)O	ILXHFXFPPZGENN-QMKXCQHVSA-N	[M]	[M-H2O-H]-	1.8	0.9	NA	4.9	0.7188	0.8	metAnnotation	[121]	M211T111_[M-H2O-H]-	3	TRUE	C03737;C03906;C06238;C06239	alpha-D-Xylose 1-phosphate;beta-L-Arabinose 1-phosphate;L-Arabinose 1-phosphate;alpha-L-Arabinose 1-phosphate	24499	28209.9	19008	17653.5	6204.09	6694.65	5313.85	6474.34	7.9575	0.00020956	3.6787	0.0040515	2.7268	1.4472	1.56212
M528T726_NEG	528.275	725.7	KeggExd043091	NA	NA	C26H40O10	level3.2	CCCCC/C=C\C/C=C\C/C=C\C=C\[C@H](CCCC(=O)OC1C(C(C(C(C(=O)O)O1)O)O)O)OO	ZGNXVLZALCSIIL-IWSJMYMISA-N	[M]	[M+NH4-2H]-	1.72	13	NA	7.2	0.9894	0.72	metAnnotation	[137]	M528T726_[M+NH4-2H]-	4	TRUE	NA	NA	808.636	1126.66	851.251	818.639	1314.17	2093.67	3438.85	932.95	-3.0674	0.022015	1.6573	0.072668	0.34224	-1.5469	1.59839
M481T740_NEG	481.365	740	KeggExd005105	NA	NA	C32H52O4	level3.2	CC(C)CCCC(C)C1CCC2C3CC=C4CC(CCC4(C)C3CCC12C)OC(=O)CCCC(=O)O	MSRBWIZOTAVNGA-UHFFFAOYSA-N	[M]	[M-H2O-H]-	1.62	7.4	NA	9.8	0.6541	0.62	metAnnotation	[123]	M481T740_[M-H2O-H]-	5	FALSE	NA	NA	2828.67	4576.36	1963.98	5547.81	1174.6	739.707	1108.16	2168.78	2.6007	0.040623	1.3912	0.10118	2.1422	1.0991	1.36049
M338T395_NEG	338.055	394.8	KeggExd098356	NA	NA	C10H15N5O6	level3.2	C([C@@H]1[C@H]([C@H]([C@H](Nc2c(c(nc(=N)[nH]2)O)N=CO)O1)O)O)O	NTNMANCVCSOPKU-UUOKFMHZSA-N	[M]	[M+K-2H]-	1.58	9.1	NA	21.9	0.8305	0.58	metAnnotation	[153]	M338T395_[M+K-2H]-	9	FALSE	NA	NA	2820.51	2535.86	3280.69	2533.24	3646.59	3491	3141.3	3278.47	-4.9434	0.002595	2.5859	0.018626	0.62568	-0.67649	1.05795
M451T117_NEG	451.039	116.7	C05673	NA	CMP-2-aminoethylphosphonate	C11H20N4O10P2	level3.1	NCCP(=O)(OP(=O)(OC[C@H]1O[C@H]([C@@H]([C@@H]1O)O)n1ccc(nc1=O)N)O)O	FBADRUOBFLBKJQ-PEBGCTIMSA-N	[M]	[M+Na-2H]-	1.4	1.3	NA	9.6	NA	0.4	adductAnnotation	[119]	M451T117_[M+Na-2H]-	11	FALSE	C05673	CMP-2-aminoethylphosphonate	417.857	597.895	477.411	435.594	1128.8	1268.1	1139.74	1213.52	-15.969	3.8298e-06	5.4168	0.00051829	0.30369	-1.7193	1.92912
M467T106_NEG	467.036	105.6	C00570	NA	CDP-ethanolamine	C11H20N4O11P2	level3.1	NCCOP(=O)(OP(=O)(OC[C@H]1O[C@H]([C@@H]([C@@H]1O)O)n1ccc(nc1=O)N)O)O	WVIMUEUQJFPNDK-PEBGCTIMSA-N	[M]	[M+Na-2H]-	1.3	2.1	NA	20.2	NA	0.3	adductAnnotation	[147]	M467T106_[M+Na-2H]-	4	FALSE	C00570	CDP-ethanolamine	1725.95	2104.7	1927.25	1818.72	3025.23	2162.94	3082.32	2210.15	-6.4397	0.00066341	3.1782	0.0086084	0.54522	-0.87508	1.49331
