# Supplementary material for: Metabolic differences in MSTN and FGF5 dual-gene edited sheep muscle cells during myogenesis
Source: BMC Genomics. 2024 Jun 26;25:637. doi: 10.1186/s12864-024-10494-w (PMC11202357; doi:10.1186/s12864-024-10494-w)
Supplement: Supplementary file 5 — Supplementary Material 5 [file 12864_2024_10494_MOESM5_ESM.xlsx]

## Sheet: VIP>1; FC=1.5; p<0.05
peak_name	mz	rt	id_kegg	id_zhulab	name	formula	confidence_level	smiles	inchikey	isotope	adduct	total_score	mz_error	rt_error_abs	rt_error_rela	ms2_score	iden_score	iden_type	peak_group_id	base_peak	num_peaks	cons_formula_pred	stereo_isomer_id	stereo_isomer_name	MD_01	MD_02	MD_03	MD_04	MD_05	WD_01	WD_02	WD_03	WD_04	WD_05	t.stat	p.value	#NAME?	FDR	Fold Change	log2(FC)	M8.VIP[1+1+0]
M105T455_a_POS	105.033	454.8	C00633	NA	4-Hydroxybenzaldehyde	C7H6O2	level3.1	O=Cc1ccc(cc1)O	RGHHSNMVTDWUBI-UHFFFAOYSA-N	[M]	[M-H2O+H]+	1.57	0.2	NA	28.1	0.6134	0.57	metAnnotation	[183]	M105T455_[M-H2O+H]+	1	TRUE	C00633	4-Hydroxybenzaldehyde	568.554	819.851	720.663	735.351	772.367	531.551	474.183	471.723	492.109	609.117	7.2625	8.6994e-05	4.0605	0.00041423	1.6983	0.76406	1.15948
M105T455_b_POS	105.033	454.8	C00180	NA	Benzoate	C7H6O2	level3.1	OC(=O)c1ccccc1	WPYMKLBDIGXBTP-UHFFFAOYSA-N	[M]	[M-H2O+H]+	1.56	0.2	NA	29.8	0.6134	0.56	metAnnotation	[183]	M105T455_[M-H2O+H]+	1	TRUE	C00180;C00539	Benzoate;Aromatic acid	568.554	819.851	720.663	735.351	772.367	531.551	474.183	471.723	492.109	609.117	7.2625	8.6994e-05	4.0605	0.00041423	1.6983	0.76406	1.15948
M117T214_NEG	117.019	213.5	C00042	S0006	Succinate	C4H6O4	level2	C(CC(=O)O)C(=O)O	KDYFGRWQOYBRFD-UHFFFAOYSA-N	[M]	[M-H]-	2.7	1.4	NA	NA	0.9539	0.7	MS1 + ExpLib Match	[34]	M117T214_[M-H]-	5	TRUE	C00042	Succinate	11363.6	11900.3	13118	13297.5	13893.1	8838.03	8534.73	8576.54	10121.3	10153.5	8.4506	2.9375e-05	4.532	0.00016564	1.6634	0.73417	1.04345
M126T130_POS	126.055	129.5	C00334	NA	4-Aminobutanoate	C4H9NO2	level3.1	NCCCC(=O)O	BTCSSZJGUNDROE-UHFFFAOYSA-N	[M]	[M+Na]+	1.2	3.8	NA	28.2	NA	0.2	adductAnnotation	[154]	M126T130_[M+Na]+	2	TRUE	C00334	4-Aminobutanoate	1582	1254.59	1168.78	1183.03	1322.69	426.316	528.996	434.857	305.133	534.454	12.496	1.5736e-06	5.8031	2.061e-05	3.5679	1.8351	1.78121
M146T76_POS	146.165	75.9	C00315	L0153	Spermidine	C7H19N3	level2	C(CCNCCCN)CN	ATHGHQPFGPMSJY-UHFFFAOYSA-N	[M]	[M+H]+	2.73	1.4	NA	NA	0.9968	0.73	MS1 + ExpLib Match	[15]	M146T76_[M+H]+	3	TRUE	C00315	Spermidine	8690.96	5790.88	9614.08	10544	7524.85	6684.37	6678.85	3936.62	6529.85	6514.06	3.6371	0.0066164	2.1794	0.012671	1.6872	0.75467	1.00672
M148T130_POS	148.097	129.5	KeggExd062690	NA	NA	C6H13NO3	level3.2	C(C=O)N(CCO)CCO	LYWLOVNPETWUDH-UHFFFAOYSA-N	[M]	[M+H]+	1.72	0.1	NA	8.1	0.5701	0.72	metAnnotation	[158]	M148T130_[M+H]+	3	TRUE	NA	NA	701.349	836.146	630.3	764.815	792.393	464.341	514.379	479.692	590.958	530.388	8.0177	4.2977e-05	4.3668	0.00022661	1.7456	0.80371	1.02474
M153T136_1_POS	153.041	136.3	C00385	S0078	Xanthine	C5H4N4O2	level2	C1=NC2=C(N1)C(=O)NC(=O)N2	LRFVTYWOQMYALW-UHFFFAOYSA-N	[M]	[M+H]+	2.68	1.4	NA	NA	0.9156	0.68	MS1 + ExpLib Match	[76]	M153T136_1_[M+H]+	2	TRUE	C00385	Xanthine	450.196	522.871	510.146	677.175	681.047	135.739	372.799	415.421	139.958	128.885	4.336	0.0024918	2.6035	0.0055586	2.8878	1.53	1.2068
M153T514_POS	153.054	513.6	C00755	L0436	Vanillin	C8H8O3	level2	COC1=C(C=CC(=C1)C=O)O	MWOOGOJBHIARFG-UHFFFAOYSA-N	[M]	[M+H]+	2.72	1.1	NA	NA	0.9677	0.72	MS1 + ExpLib Match	[25]	M153T514_[M+H]+	1	TRUE	C00755	4-Hydroxy-3-methoxy-benzaldehyde	3062.48	3031.66	2499.26	2352.43	3666.39	2056.2	2538.68	2226.26	2053.34	2177.45	5.1587	0.00086499	3.063	0.002389	1.6068	0.68417	1.05245
M154T96_a_NEG	154.013	95.8	C00402	NA	D-Aspartate	C4H7NO4	level3.1	OC(=O)C[C@H](C(=O)O)N	CKLJMWTZIZZHCS-UWTATZPHSA-N	[M]	[M+Na-2H]-	1.4	2.5	NA	7.6	NA	0.4	adductAnnotation	[156]	M154T96_[M+Na-2H]-	5	FALSE	C00049;C00402;C16433	L-Aspartate;D-Aspartate;Aspartate	1063.09	999.7	1072.05	1260.17	1241.28	698.078	578.827	633.263	911.608	474.757	5.4663	0.00059709	3.224	0.0017566	2.0515	1.0367	1.00252
M154T96_b_NEG	154.013	95.8	C00049	NA	L-Aspartate	C4H7NO4	level3.1	OC(=O)C[C@@H](C(=O)O)N	CKLJMWTZIZZHCS-REOHCLBHSA-N	[M]	[M+Na-2H]-	1.4	2.5	NA	7.6	NA	0.4	adductAnnotation	[156]	M154T96_[M+Na-2H]-	5	FALSE	C00049;C00402;C16433	L-Aspartate;D-Aspartate;Aspartate	1063.09	999.7	1072.05	1260.17	1241.28	698.078	578.827	633.263	911.608	474.757	5.4663	0.00059709	3.224	0.0017566	2.0515	1.0367	1.00252
M157T107_a_NEG	157.037	106.9	C05678	NA	(2-Amino-1-hydroxyethyl)phosphonate	C2H8NO4P	level3.1	NCC(P(=O)(O)O)O	RTTXIBKRJFIBBG-UHFFFAOYSA-N	[M]	[M+NH4-2H]-	1.91	3.6	NA	3.4	1	0.91	metAnnotation	[124]	M157T107_[M+NH4-2H]-	1	TRUE	C05678	(2-Amino-1-hydroxyethyl)phosphonate	542.404	505.717	812.228	870.789	803.558	385.413	453.243	493.662	456.071	427.94	5.1238	0.00090297	3.0443	0.0024604	1.9271	0.94645	1.17433
M157T107_b_NEG	157.037	106.9	C00346	NA	Ethanolamine phosphate	C2H8NO4P	level3.1	NCCOP(=O)(O)O	SUHOOTKUPISOBE-UHFFFAOYSA-N	[M]	[M+NH4-2H]-	1.77	3.6	NA	20.7	1	0.77	metAnnotation	[124]	M157T107_[M+NH4-2H]-	1	TRUE	C00346	Ethanolamine phosphate	542.404	505.717	812.228	870.789	803.558	385.413	453.243	493.662	456.071	427.94	5.1238	0.00090297	3.0443	0.0024604	1.9271	0.94645	1.17433
M159T101_POS	159.076	100.5	C19719	NA	D-Alanyl-D-serine	C6H12N2O4	level3.1	OC[C@H](C(=O)O)NC(=O)[C@H](N)C	IPWKGIFRRBGCJO-QWWZWVQMSA-N	[M]	[M-H2O+H]+	1.64	0.1	NA	21.2	0.6413	0.64	metAnnotation	[200]	M159T101_[M-H2O+H]+	3	TRUE	C19719	D-Alanyl-D-serine	1404.39	1159.67	1568.74	1278.43	1203.96	962.469	933.298	904.021	1050.04	851.725	6.7906	0.00013915	3.8565	0.0005885	1.6993	0.76497	1.06273
M162T105_POS	162.112	104.5	C00318	S0060	L-Carnitine	C7H15NO3	level2	C[N+](C)(C)C[C@@H](CC(=O)[O-])O	PHIQHXFUZVPYII-ZCFIWIBFSA-N	[M]	[M+H]+	2.68	1.4	NA	NA	0.9022	0.68	MS1 + ExpLib Match	[86]	M162T105_[M+H]+	3	TRUE	C00318;C00487;C15025	L-Carnitine;Carnitine;(S)-Carnitine	11648	10898.9	10967.5	11297.5	10882.1	5056.73	5189.99	5906.89	6608.68	5894.47	12.929	1.2125e-06	5.9163	1.9334e-05	2.3463	1.2304	1.4221
M168T113_POS	168.066	112.8	KeggExd062694	NA	NA	C6H11NO3	level3.2	C(C=O)N(CC=O)CCO	POAGOUXTQFMVJJ-UHFFFAOYSA-N	[M]	[M+Na]+	1.58	6	NA	18.3	0.6698	0.58	metAnnotation	[174]	M168T113_[M+Na]+	1	TRUE	NA	NA	2847.62	2854.69	3159.53	2762.62	2498.84	1344.99	1811.45	1842.79	1755.29	1989.6	9.431	1.3122e-05	4.882	8.5929e-05	1.9577	0.96918	1.11521
M170T133_2_POS	170.081	133	C00314	S0080	Pyridoxine	C8H11NO3	level2	CC1=NC=C(C(=C1O)CO)CO	LXNHXLLTXMVWPM-UHFFFAOYSA-N	[M]	[M+H]+	2.72	0.6	NA	NA	0.9666	0.72	MS1 + ExpLib Match	[73]	M170T133_2_[M+H]+	4	TRUE	C00314	Pyridoxine	5879.48	5233.7	5852.88	5959.64	5902.2	1803.73	3337.85	3832.31	2269.01	3731.83	6.2072	0.0002574	3.5894	0.00095876	2.3438	1.2288	1.27749
M170T192_POS	170.081	192.1	C00314	S0080	Pyridoxine	C8H11NO3	level2	CC1=NC=C(C(=C1O)CO)CO	LXNHXLLTXMVWPM-UHFFFAOYSA-N	[M]	[M+H]+	2.72	0	NA	NA	0.9464	0.72	MS1 + ExpLib Match	[56]	M170T192_[M+H]+	2	TRUE	C00314	Pyridoxine	2420.71	2454.95	2843.92	2315.47	2539.08	1012.97	1412.63	1520.44	1410.24	1488.96	9.7885	9.9545e-06	5.002	7.0904e-05	2.2249	1.1538	1.30479
M171T650_POS	171.138	649.6	C18202	NA	8-Methyl-6-nonenoic acid	C10H18O2	level3.1	OC(=O)CCCC/C=C/C(C)C	OCALSPDXYQHUHA-FNORWQNLSA-N	[M]	[M+H]+	1.75	0.3	NA	8.1	0.6524	0.75	metAnnotation	[188]	M171T650_[M+H]+	2	TRUE	C18202	8-Methyl-6-nonenoic acid	16098.6	16773.7	16565.4	15311.2	17063	558.879	711.235	482.6	15081.6	644.874	4.315	0.0025634	2.5912	0.0056871	5.4186	2.4379	2.48195
M176T109_NEG	176.057	109.2	C00441	NA	L-Aspartate 4-semialdehyde	C4H7NO3	level3.1	O=CC[C@@H](C(=O)O)N	HOSWPDPVFBCLSY-VKHMYHEASA-N	[M]	[M+CH3COO]-	1.85	0.9	NA	16.7	1	0.85	metAnnotation	[136]	M176T109_[M+CH3COO]-	1	TRUE	C00441	L-Aspartate 4-semialdehyde	3553.27	3386.56	3788.72	3898.28	3904.08	2561.17	2525.56	1939.04	2212.47	2506.28	12.738	1.359e-06	5.8668	1.9334e-05	1.9157	0.93789	1.12095
M177T387_POS	177.102	387.2	C00780	S0123	Serotonin	C10H12N2O	level2	C1=CC2=C(C=C1O)C(=CN2)CCN	QZAYGJVTTNCVMB-UHFFFAOYSA-N	[M]	[M+H]+	2.66	0.4	NA	NA	0.8407	0.66	MS1 + ExpLib Match	[118]	M177T387_[M+H]+	5	TRUE	C00780	Serotonin	2589.51	2697.65	2839.98	2269.58	2681.35	1293.62	1261.92	1186.43	1448.21	1611.72	12.655	1.4287e-06	5.8451	1.9334e-05	2.3305	1.2206	1.34291
M181T425_NEG	181.051	424.5	C03672	S0194	Hydroxyphenyllactic acid	C9H10O4	level2	C1=CC(=CC=C1CC(C(=O)O)O)O	JVGVDSSUAVXRDY-UHFFFAOYSA-N	[M]	[M-H]-	2.67	1	NA	NA	0.8661	0.67	MS1 + ExpLib Match	[93]	M181T425_[M-H]-	7	TRUE	C03672;C03964	3-(4-Hydroxyphenyl)lactate;(R)-3-(4-Hydroxyphenyl)lactate	11537	9647.36	10479.4	10682.6	10555.5	6874.55	7099.35	5604.94	5807.44	7538.82	12.841	1.2777e-06	5.8936	1.9334e-05	1.9548	0.96702	1.22917
M189T119_a_POS	189.087	118.6	NA	S0066	alpha-N-Acetyl-L-glutamine	C7H12N2O4	level2	CC(=O)N[C@@H](CCC(N)=O)C(O)=O	KSMRODHGGIIXDV-YFKPBYRVSA-N	[M]	[M+H]+	2.68	0.5	NA	NA	0.8745	0.68	MS1 + ExpLib Match	[17]	M189T119_[M+H]+	4	TRUE	NA	NA	8104.62	7624.6	8871.22	10355.6	8440.33	6815.02	5624.45	4512.24	6533.99	8090.52	4.9555	0.0011132	2.9534	0.0028424	1.6671	0.73737	1.05377
M189T119_b_POS	189.087	118.6	NA	S0265	N-Acetylglutamine	C7H12N2O4	level2	CC(=O)NC(CCC(=O)N)C(=O)O	KSMRODHGGIIXDV-UHFFFAOYSA-N	[M]	[M+H]+	2.68	0.5	NA	NA	0.8728	0.68	MS1 + ExpLib Match	[17]	M189T119_[M+H]+	4	TRUE	NA	NA	8104.62	7624.6	8871.22	10355.6	8440.33	6815.02	5624.45	4512.24	6533.99	8090.52	4.9555	0.0011132	2.9534	0.0028424	1.6671	0.73737	1.05377
M191T133_NEG	191.02	133.5	C00158	S0027	Citrate	C6H8O7	level2	C(C(=O)O)C(CC(=O)O)(C(=O)O)O	KRKNYBCHXYNGOX-UHFFFAOYSA-N	[M]	[M-H]-	2.68	0.9	NA	NA	0.8912	0.68	MS1 + ExpLib Match	[57]	M191T133_[M-H]-	9	TRUE	C00158	Citrate	158956	170467	212604	161983	186320	135682	154166	120327	138251	134921	7.2842	8.5182e-05	4.0697	0.00041423	1.58	0.65989	1.01597
M191T174_a_NEG	191.02	174	C00158	S0027	Citrate	C6H8O7	level2	C(C(=O)O)C(CC(=O)O)(C(=O)O)O	KRKNYBCHXYNGOX-UHFFFAOYSA-N	[M]	[M-H]-	2.72	1.1	NA	NA	0.9678	0.72	MS1 + ExpLib Match	[18]	M191T174_[M-H]-	3	TRUE	C00158	Citrate	40285.1	58308.7	72911.1	63548.3	38137.1	25861	31845.2	21780.4	24714.5	25812.7	7.0339	0.0001089	3.963	0.00048632	2.5456	1.348	1.49405
M191T174_b_NEG	191.02	174	C00311	S0115	Isocitrate	C6H8O7	level2	C(C(C(C(=O)O)O)C(=O)O)C(=O)O	ODBLHEXUDAPZAU-UHFFFAOYSA-N	[M]	[M-H]-	2.65	1.1	NA	NA	0.8288	0.65	MS1 + ExpLib Match	[18]	M191T174_[M-H]-	3	TRUE	C00311;C00451;C04617	Isocitrate;(1R,2S)-1-Hydroxypropane-1,2,3-tricarboxylate;(1S,2S)-1-Hydroxypropane-1,2,3-tricarboxylate	40285.1	58308.7	72911.1	63548.3	38137.1	25861	31845.2	21780.4	24714.5	25812.7	7.0339	0.0001089	3.963	0.00048632	2.5456	1.348	1.49405
M192T388_POS	192.066	387.6	C05635	L0141	5-Hydroxyindoleacetate	C10H9NO3	level2	C1=CC2=C(C=C1O)C(=CN2)CC(=O)O	DUUGKQCEGZLZNO-UHFFFAOYSA-N	[M]	[M+H]+	2.71	1.1	NA	NA	0.9651	0.71	MS1 + ExpLib Match	[48]	M192T388_[M+H]+	8	TRUE	C05635	5-Hydroxyindoleacetate	876.419	822.549	728.99	1152.65	863.403	464.877	518.294	341.29	516.012	599.512	7.1892	9.3436e-05	4.0295	0.00043603	2.2134	1.1463	1.35197
M194T471_POS	194.081	471.2	C05598	S0200	Phenylacetylglycine	C10H11NO3	level2	C1=CC=C(C=C1)CC(=O)NCC(=O)O	UTYVDVLMYQPLQB-UHFFFAOYSA-N	[M]	[M+H]+	2.75	0.2	NA	NA	0.9987	0.75	MS1 + ExpLib Match	[57]	M194T471_[M+H]+	3	TRUE	C05598	Phenylacetylglycine	656.32	702.924	756.49	595.309	801.844	450.93	385.606	478.395	465.464	571.15	6.7317	0.00014781	3.8303	0.00061733	1.8088	0.85503	1.23235
M204T226_POS	204.123	226	C02571	L0133	Acetylcarnitine	C9H17NO4	level2	CC(=O)O[C@H](CC([O-])=O)C[N+](C)(C)C	RDHQFKQIGNGIED-MRVPVSSYSA-N	[M]	[M+H]+	2.74	0.6	NA	NA	0.9969	0.74	MS1 + ExpLib Match	[69]	M204T226_[M+H]+	1	TRUE	C02571	O-Acetylcarnitine	6762.37	5629.96	6599.51	6730.31	6904.09	2789.62	3920.83	3479.78	3672.43	3138.24	11.253	3.4925e-06	5.4569	3.4584e-05	2.3252	1.2174	1.38324
M210T106_NEG	210.029	105.9	C02305	L0135	Phosphocreatine	C4H10N3O5P	level2	CN(CC(=O)O)/C(=N/P(=O)(O)O)/N	DRBBFCLWYRJSJZ-UHFFFAOYSA-N	[M]	[M-H]-	2.72	1.5	NA	NA	0.9999	0.72	MS1 + ExpLib Match	[90]	M210T106_[M-H]-	10	TRUE	C02305	Phosphocreatine	10139.8	9553.33	11620.4	11798.1	10570.3	6655.38	8452.26	6258.77	7714.91	8784.7	8.5127	2.7849e-05	4.5552	0.00015925	1.7229	0.78481	1.05094
M214T98_NEG	214.049	97.8	NA	S0362	sn-Glycerol 3-phosphoethanolamine	C5H14NO6P	level2	NCCO[P@@](O)(=O)OC[C@@H](O)CO	JZNWSCPGTDBMEW-YFKPBYRVSA-N	[M]	[M-H]-	2.72	1	NA	NA	0.9784	0.72	MS1 + ExpLib Match	[46]	M214T98_[M-H]-	6	TRUE	C01233	sn-Glycero-3-phosphoethanolamine	7929.57	10739.1	13488.9	12732.2	10848.7	7557.39	7680.14	5167.72	8806.21	9243.08	4.373	0.002371	2.6251	0.0053184	1.7559	0.81222	1.04842
M219T133_POS	219.098	132.5	C03740	S0346	5-L-Glutamyl-L-alanine	C8H14N2O5	level2	C[C@H](NC(=O)CC[C@H](N)C(O)=O)C(O)=O	WQXXXVRAFAKQJM-WHFBIAKZSA-N	[M]	[M+H]+	2.73	0.1	NA	NA	0.9636	0.73	MS1 + ExpLib Match	[13]	M219T133_[M+H]+	6	TRUE	C03738	gamma-L-Glutamyl-D-alanine	3306.25	2500.33	3087.38	3524.6	2601.63	1979.55	1706.16	1181.26	2431.9	1950.9	4.9718	0.0010907	2.9623	0.0028216	1.9623	0.97253	1.18495
M222T113_POS	222.097	113	C00140	S0068	N-Acetyl-D-glucosamine	C8H15NO6	level2	[H]C(=O)[C@H](NC(C)=O)[C@@H](O)[C@H](O)[C@H](O)CO	MBLBDJOUHNCFQT-LXGUWJNJSA-N	[M]	[M+H]+	2.67	1.1	NA	NA	0.8856	0.67	MS1 + ExpLib Match	[92]	M222T113_[M+H]+	5	TRUE	NA	NA	22469.4	19860.3	24413	22274.1	23008.1	12869.4	14017.9	10577.8	13472.1	14305.4	12.751	1.3485e-06	5.8701	1.9334e-05	2.0849	1.06	1.21628
M223T874_POS	223.097	873.7	C20225	NA	Coniferyl acetate	C12H14O4	level3.1	COc1cc(/C=C/COC(=O)C)ccc1O	XLZFUNZRKIQHOL-ONEGZZNKSA-N	[M]	[M+H]+	1.49	0.7	NA	22.5	0.3783	0.49	metAnnotation	[153]	M223T874_[M+H]+	3	TRUE	C20225	Coniferyl acetate	2502.17	4383.15	3755.92	3997.42	4333.83	3073.26	4079.84	1857.61	1553.81	2533.26	3.2896	0.011028	1.9575	0.019216	1.7723	0.8256	1.11543
M243T520_POS	243.088	520.2	C01727	S0293	Lumichrome	C12H10N4O2	level2	CC1=CC2=C(C=C1C)N=C3C(=N2)C(=O)NC(=O)N3	ZJTJUVIJVLLGSP-UHFFFAOYSA-N	[M]	[M+H]+	2.67	1.9	NA	NA	0.894	0.67	MS1 + ExpLib Match	[55]	M243T520_[M+H]+	1	TRUE	C01727	Lumichrome	1053.63	939.25	1126.85	850.146	878.696	566.153	632.729	470.531	481.241	773.992	7.8032	5.2219e-05	4.2822	0.00027181	2.0229	1.0164	1.40222
M247T385_POS	247.129	385	NA	L0410	gamma-L-Glutamyl-L-valine	C10H18N2O5	level2	CC(C)C(C(=O)O)NC(=O)CCC(C(=O)O)N	AQAKHZVPOOGUCK-UHFFFAOYSA-N	[M]	[M+H]+	2.7	1.6	NA	NA	0.9504	0.7	MS1 + ExpLib Match	[41]	M247T385_[M+H]+	10	TRUE	NA	NA	7401.08	6163.53	8286.63	11052.5	7012.08	2271.52	2297.72	2021.43	2685.3	2433.15	12.755	1.3446e-06	5.8714	1.9334e-05	4.1185	2.0421	1.90688
M249T134_NEG	249.056	133.8	C00669	NA	gamma-L-Glutamyl-L-cysteine	C8H14N2O5S	level3.1	SC[C@@H](C(=O)O)NC(=O)CC[C@@H](C(=O)O)N	RITKHVBHSGLULN-WHFBIAKZSA-N	[M]	[M-H]-	1.97	1.3	NA	0.5	1	0.97	metAnnotation	[172]	M249T134_[M-H]-	7	TRUE	C00669	gamma-L-Glutamyl-L-cysteine	9515.53	6936	9017.73	7339.73	8626.1	2896.55	1821.61	1962.95	1953.02	2327.31	13.685	7.8316e-07	6.1061	1.9334e-05	4.5789	2.195	1.84968
M251T133_POS	251.07	133.1	C00669	L0138	Gamma-Glutamylcysteine	C8H14N2O5S	level2	C(CC(=O)N[C@@H](CS)C(=O)O)[C@@H](C(=O)O)N	RITKHVBHSGLULN-WHFBIAKZSA-N	[M]	[M+H]+	2.73	0.6	NA	NA	0.9887	0.73	MS1 + ExpLib Match	[113]	M251T133_[M+H]+	11	TRUE	C00669	gamma-L-Glutamyl-L-cysteine	78907.9	51279.7	66649	58630.9	61114.4	20156.1	25967.1	23219.5	22998.1	25537.5	13.823	7.2477e-07	6.1398	1.9334e-05	3.2653	1.7072	1.61762
M268T201_POS	268.104	201.2	C00212	L0016	Adenosine	C10H13N5O4	level2	NC1=C2N=CN(C3OC(CO)C(O)C3O)C2=NC=N1	OIRDTQYFTABQOQ-UHFFFAOYSA-N	[M]	[M+H]+	2.72	1.7	NA	NA	0.9992	0.72	MS1 + ExpLib Match	[19]	M268T201_[M+H]+	2	TRUE	C00212	Adenosine	41374.8	33705.4	18273.6	35529.6	33135.2	18187.5	20504.3	18698.8	11176.3	11154	4.6278	0.001693	2.7713	0.0039503	2.4668	1.3027	1.16655
M268T383_a_POS	268.105	382.9	C00212	L0016	Adenosine	C10H13N5O4	level2	NC1=C2N=CN(C3OC(CO)C(O)C3O)C2=NC=N1	OIRDTQYFTABQOQ-UHFFFAOYSA-N	[M]	[M+H]+	2.72	1.9	NA	NA	0.9992	0.72	MS1 + ExpLib Match	[93]	M268T383_[M+H]+	12	TRUE	C00212	Adenosine	9982.85	9684.82	10689.4	9114.86	10562.1	4283.96	5109.52	4340.24	4734.35	5814.84	17.129	1.3717e-07	6.8627	1.1138e-05	2.5049	1.3248	1.36582
M268T383_b_POS	268.105	382.9	C00330	S0070	Deoxyguanosine	C10H13N5O4	level2	C1[C@@H]([C@H](O[C@H]1N2C=NC3=C2NC(=NC3=O)N)CO)O	YKBGVTZYEHREMT-KVQBGUIXSA-N	[M]	[M+H]+	2.71	1.9	NA	NA	0.9755	0.71	MS1 + ExpLib Match	[93]	M268T383_[M+H]+	12	TRUE	C00330	Deoxyguanosine	9982.85	9684.82	10689.4	9114.86	10562.1	4283.96	5109.52	4340.24	4734.35	5814.84	17.129	1.3717e-07	6.8627	1.1138e-05	2.5049	1.3248	1.36582
M276T114_POS	276.156	113.6	NA	L0879	D-gamma-Glutamyl-L-lysine	C11H21N3O5	level2	C(CCN)CC(C(=O)O)NC(=O)CCC(C(=O)O)N	LNLLNTMHVMIMOG-SFYZADRCSA-N	[M]	[M+H]+	2.63	2.2	NA	NA	0.8266	0.63	MS1 + ExpLib Match	[29]	M276T114_[M+H]+	4	TRUE	NA	NA	876.636	998.706	1012.57	895.955	982.785	1983.15	2044.17	1890.05	1868.7	2340.03	-14.732	4.432e-07	6.3534	1.5401e-05	0.57122	-0.80789	1.11432
M277T824_a_NEG	277.218	823.5	C06427	L0146	alpha-Linolenic acid	C18H30O2	level2	CC/C=C\C/C=C\C/C=C\CCCCCCCC(=O)O	DTOSIQBPPRVQHS-PDBXOOCHSA-N	[M]	[M-H]-	2.72	1.6	NA	NA	0.9985	0.72	MS1 + ExpLib Match	[33]	M277T824_[M-H]-	5	FALSE	C06427	(9Z,12Z,15Z)-Octadecatrienoic acid	4780.81	6797.37	4697.51	5791.37	5965.08	17341.9	23368.1	18794.6	17632	14777.8	-9.9957	8.5156e-06	5.0698	6.7054e-05	0.36926	-1.4373	1.38522
M277T824_b_NEG	277.218	823.5	NA	L0366	all cis-(6,9,12)-Linolenic acid	C18H30O2	level2	CCCCCC=CCC=CCC=CCCCCC(=O)O	VZCCETWTMQHEPK-QNEBEIHSSA-N	[M]	[M-H]-	2.72	1.6	NA	NA	0.9934	0.72	MS1 + ExpLib Match	[33]	M277T824_[M-H]-	5	FALSE	C06426	(6Z,9Z,12Z)-Octadecatrienoic acid	4780.81	6797.37	4697.51	5791.37	5965.08	17341.9	23368.1	18794.6	17632	14777.8	-9.9957	8.5156e-06	5.0698	6.7054e-05	0.36926	-1.4373	1.38522
M279T845_NEG	279.233	845.2	C01595	L0126	Linoleic acid	C18H32O2	level2	CCCCC/C=C\C/C=C\CCCCCCCC(=O)O	OYHQOLUKZRVURQ-HZJYTTRNSA-N	[M]	[M-H]-	2.72	1.6	NA	NA	0.9938	0.72	MS1 + ExpLib Match	[96]	M279T845_[M-H]-	3	TRUE	C01595	Linoleate	21868.3	22893.2	23469.4	23289.1	23163.8	75082.6	88119.3	80031.5	83066.4	77306.3	-31.623	1.0883e-09	8.9632	4.4187e-07	0.34396	-1.5397	1.45659
M281T844_POS	281.248	844.4	C01595	L0126	Linoleic acid	C18H32O2	level2	CCCCC/C=C\C/C=C\CCCCCCCC(=O)O	OYHQOLUKZRVURQ-HZJYTTRNSA-N	[M]	[M+H]+	2.7	1.4	NA	NA	0.9386	0.7	MS1 + ExpLib Match	[103]	M281T844_[M+H]+	6	TRUE	C01595	Linoleate	7465.63	8137	9213.91	7319.91	8232.58	26657.3	28203.6	27496.2	28056.7	22198.2	-13.74	7.5916e-07	6.1197	1.9334e-05	0.3676	-1.4438	1.31659
M283T871_a_POS	283.263	870.5	C00712	L0123	Oleic acid	C18H34O2	level2	CCCCCCCC/C=C\CCCCCCCC(=O)O	ZQPPMHVWECSIRJ-KTKRTIGZSA-N	[M]	[M+H]+	2.71	0.8	NA	NA	0.9415	0.71	MS1 + ExpLib Match	[54]	M283T871_[M+H]+	8	TRUE	C00712;C01712	(9Z)-Octadecenoic acid;(9E)-Octadecenoic acid	21247.2	21640.6	18501.9	22988.3	20633.5	47126.4	53479.2	43525.9	54733.2	41126.9	-8.6434	2.4921e-05	4.6034	0.00014879	0.52883	-0.91911	1.15075
M283T871_b_POS	283.263	870.5	C08367	L0393	trans-Vaccenic acid	C18H34O2	level2	CCCCCC/C=C/CCCCCCCCCC(=O)O	UWHZIFQPPBDJPM-BQYQJAHWSA-N	[M]	[M+H]+	2.71	0.8	NA	NA	0.9381	0.71	MS1 + ExpLib Match	[54]	M283T871_[M+H]+	8	TRUE	NA	NA	21247.2	21640.6	18501.9	22988.3	20633.5	47126.4	53479.2	43525.9	54733.2	41126.9	-8.6434	2.4921e-05	4.6034	0.00014879	0.52883	-0.91911	1.15075
M293T125_POS	293.098	124.7	C00284	S0347	EDTA	C10H16N2O8	level2	C(CN(CC(=O)O)CC(=O)O)N(CC(=O)O)CC(=O)O	KCXVZYZYPLLWCC-UHFFFAOYSA-N	[M]	[M+H]+	2.71	1.5	NA	NA	0.9723	0.71	MS1 + ExpLib Match	[27]	M293T125_[M+H]+	10	TRUE	C00284	EDTA	18088.7	21074.1	25846	20099.1	22240.2	45334.2	56835.4	67681.1	69393.9	64170.8	-8.1477	3.827e-05	4.4171	0.00020997	0.42708	-1.2274	1.45003
M296T411_NEG	296.083	411	C00170	L0036	S-Methyl-5'-thioadenosine	C11H15N5O3S	level2	CSC[C@@H]1[C@H]([C@H]([C@@H](O1)N2C=NC3=C2N=CN=C3N)O)O	WUUGFSXJNOTRMR-IOSLPCCCSA-N	[M]	[M-H]-	2.72	1.6	NA	NA	0.9987	0.72	MS1 + ExpLib Match	[71]	M296T411_[M-H]-	5	FALSE	C00170	5'-Methylthioadenosine	1507.13	1270.03	1578.64	1409.07	1448.46	1045.94	1298.97	673.856	834.762	1142.8	5.5226	0.00055865	3.2529	0.0017053	1.7646	0.81934	1.10574
M307T880_NEG	307.265	879.7	C16525	L0872	cis-11.14-Eicosadienoic acid	C20H36O2	level2	CCCCCC(=C(CC(=C(CCCCCCCCCC(=O)O)[H])[H])[H])[H]	XSXIVVZCUAHUJO-HZJYTTRNSA-N	[M]	[M-H]-	2.73	1.4	NA	NA	1	0.73	MS1 + ExpLib Match	[32]	M307T880_[M-H]-	2	TRUE	C16525	Icosadienoic acid	6198.44	6510.67	5219.79	6361.65	6032.44	15597.5	19090.9	14923.4	17494.3	14817.5	-12.695	1.3941e-06	5.8557	1.9334e-05	0.44829	-1.1575	1.27706
M309T903_NEG	309.28	903.4	C16526	L0870	trans-11-Eicosenoic acid	C20H38O2	level2	CCCCCCCCC(=C(CCCCCCCCCC(=O)O)[H])[H]	BITHHVVYSMSWAG-MDZDMXLPSA-N	[M]	[M-H]-	2.72	1.7	NA	NA	1	0.72	MS1 + ExpLib Match	[40]	M309T903_[M-H]-	2	TRUE	C16526	Icosenoic acid	3242.57	3584.23	3358.38	3120.3	3862.78	9364.64	11258.2	7649.07	8680.37	7154.89	-8.5196	2.7685e-05	4.5578	0.00015925	0.4723	-1.0822	1.23085
M322T118_NEG	322.045	117.8	C00055	L0017	Cytidine 5'-monophosphate (CMP)	C9H14N3O8P	level2	C1=CN(C2(C(C(C(COP(O)(O)=O)(O2)[H])(O)[H])(O)[H])[H])C(=NC1=N)O	IERHLVCPSMICTF-JDNPWWSISA-N	[M]	[M-H]-	2.71	0.7	NA	NA	0.9385	0.71	MS1 + ExpLib Match	[98]	M322T118_[M-H]-	11	TRUE	C00055	CMP	74185	75230	78623.6	84721.1	77161.3	46118.5	50431.7	45166.1	49057	53057.7	23.059	1.3277e-08	7.8769	2.6952e-06	1.938	0.9546	1.23038
M324T118_POS	324.06	117.5	C00055	L0017	Cytidine 5'-monophosphate (CMP)	C9H14N3O8P	level2	C1=CN(C2(C(C(C(COP(O)(O)=O)(O2)[H])(O)[H])(O)[H])[H])C(=NC1=N)O	IERHLVCPSMICTF-JDNPWWSISA-N	[M]	[M+H]+	2.71	2.2	NA	NA	0.9993	0.71	MS1 + ExpLib Match	[16]	M324T118_[M+H]+	17	TRUE	C00055	CMP	29444.7	26778	27416.8	29400.4	28389.5	17332.2	18983.2	16339	16807.1	22499.5	13.478	8.8066e-07	6.0552	1.9334e-05	1.8702	0.90322	1.14958
M334T385_3_POS	334.114	384.6	KeggExd134514	NA	NA	C11H16N4O5S	level3.2	CSC[C@@H]1[C@H]([C@H]([C@H](n2cnc(c2NC=N)C(=O)O)O1)O)O	RGAPAPWEWJGVPX-VPCXQMTMSA-N	[M]	[M+NH4]+	1.69	9.6	NA	17.9	0.995	0.69	metAnnotation	[171]	M334T385_3_[M+NH4]+	3	TRUE	NA	NA	5181.33	4472.88	4666.79	4503.65	4438.63	3806.5	4366.35	3436.67	3733.41	3436.26	7.6657	5.9298e-05	4.227	0.00030094	1.5025	0.58735	1.05754
M338T395_NEG	338.055	394.8	KeggExd098356	NA	NA	C10H15N5O6	level3.2	C([C@@H]1[C@H]([C@H]([C@H](Nc2c(c(nc(=N)[nH]2)O)N=CO)O1)O)O)O	NTNMANCVCSOPKU-UUOKFMHZSA-N	[M]	[M+K-2H]-	1.58	9.1	NA	21.9	0.8305	0.58	metAnnotation	[153]	M338T395_[M+K-2H]-	9	FALSE	NA	NA	5084.4	4213.87	4988.05	3720.57	5391.12	2680.98	3288.84	1772.05	3637.04	3842.01	4.2851	0.0026692	2.5736	0.0058896	1.8733	0.90561	1.23545
M343T133_a_POS	343.162	133.1	C03153	NA	N5-Methyl-L-glutamine	C6H12N2O3	level3.1	CNC(=O)CC[C@@H](C(=O)O)N	ONXPDKGXOOORHB-BYPYZUCNSA-N	[M]	[2M+Na]+	1.7	8.1	NA	19.9	0.9943	0.7	metAnnotation	[206]	M343T133_[2M+Na]+	6	TRUE	C03153	N5-Methyl-L-glutamine	72290.3	57840.5	65592.4	55509.2	65222.6	33944.5	38911.8	37689	37781.7	41677.6	11.345	3.2842e-06	5.4836	3.3335e-05	2.0217	1.0155	1.18308
M343T133_b_POS	343.162	133.1	C19929	NA	N(alpha)-Acetyl-L-2,4-diaminobutyrate	C6H12N2O3	level3.1	CC(=O)N[C@H](C(=O)O)CCN	SUUKRBBXVBJLSS-YFKPBYRVSA-N	[M]	[2M+Na]+	1.61	8.1	NA	1.9	0.5247	0.61	metAnnotation	[206]	M343T133_[2M+Na]+	6	TRUE	C19929	N(alpha)-Acetyl-L-2,4-diaminobutyrate	72290.3	57840.5	65592.4	55509.2	65222.6	33944.5	38911.8	37689	37781.7	41677.6	11.345	3.2842e-06	5.4836	3.3335e-05	2.0217	1.0155	1.18308
M346T133_a_NEG	346.056	133.5	C00020	L0018	Adenosine monophosphate (AMP)	C10H14N5O7P	level2	C1=NC2=C(C(=N1)N)N=CN2[C@H]3[C@@H]([C@@H]([C@H](O3)COP(=O)(O)O)O)O	UDMBCSSLTHHNCD-KQYNXXCUSA-N	[M]	[M-H]-	2.71	1.2	NA	NA	0.9555	0.71	MS1 + ExpLib Match	[78]	M346T133_[M-H]-	7	TRUE	C00020	AMP	38979.3	39515.2	55143.9	48213.3	51163.4	170517	159729	197709	199545	188340	-12.712	1.3804e-06	5.86	1.9334e-05	0.30697	-1.7038	1.56578
M346T133_b_NEG	346.056	133.5	C00362	S0294	2'-Deoxyguanosine 5'-monophosphate (dGMP)	C10H14N5O7P	level2	C1[C@@H]([C@H](O[C@H]1N2C=NC3=C2NC(=NC3=O)N)COP(=O)(O)O)O	LTFMZDNNPPEQNG-KVQBGUIXSA-N	[M]	[M-H]-	2.7	1.2	NA	NA	0.9392	0.7	MS1 + ExpLib Match	[78]	M346T133_[M-H]-	7	TRUE	C00362	dGMP	38979.3	39515.2	55143.9	48213.3	51163.4	170517	159729	197709	199545	188340	-12.712	1.3804e-06	5.86	1.9334e-05	0.30697	-1.7038	1.56578
M346T166_a_NEG	346.056	165.7	C00020	L0018	Adenosine monophosphate (AMP)	C10H14N5O7P	level2	C1=NC2=C(C(=N1)N)N=CN2[C@H]3[C@@H]([C@@H]([C@H](O3)COP(=O)(O)O)O)O	UDMBCSSLTHHNCD-KQYNXXCUSA-N	[M]	[M-H]-	2.7	1.4	NA	NA	0.9418	0.7	MS1 + ExpLib Match	[23]	M346T166_[M-H]-	2	TRUE	C00020	AMP	20944.9	11357.9	21549.6	21003	19787.7	40851.2	48484.5	22696.2	38033.5	60455.8	-3.0321	0.016257	1.789	0.026794	0.55098	-0.85992	1.02642
M346T166_b_NEG	346.056	165.7	C00362	S0294	2'-Deoxyguanosine 5'-monophosphate (dGMP)	C10H14N5O7P	level2	C1[C@@H]([C@H](O[C@H]1N2C=NC3=C2NC(=NC3=O)N)COP(=O)(O)O)O	LTFMZDNNPPEQNG-KVQBGUIXSA-N	[M]	[M-H]-	2.69	1.4	NA	NA	0.9339	0.69	MS1 + ExpLib Match	[23]	M346T166_[M-H]-	2	TRUE	C00362	dGMP	20944.9	11357.9	21549.6	21003	19787.7	40851.2	48484.5	22696.2	38033.5	60455.8	-3.0321	0.016257	1.789	0.026794	0.55098	-0.85992	1.02642
M346T239_NEG	346.056	239.5	C19970	NA	2-Hydroxy-dAMP	C10H14N5O7P	level3.1	O[C@H]1C[C@@H](O[C@@H]1COP(=O)(O)O)n1cnc2c1nc(=O)[nH]c2N	GEQDRKVFKBSPSW-KVQBGUIXSA-N	[M]	[M-H]-	1.74	1.6	NA	27.9	1	0.74	metAnnotation	[135]	M346T239_[M-H]-	1	TRUE	C19970	2-Hydroxy-dAMP	2079.17	2054.76	2223.17	2098.49	2190.78	14816.7	8177.7	11533.5	19112.5	18660.7	-9.8001	9.867e-06	5.0058	7.0904e-05	0.1774	-2.4949	2.13413
M347T133_NEG	347.041	133.5	C00130	L0019	Inosine 5'-monophosphate (IMP)	C10H13N4O8P	level2	C1=NC(=O)C2=C(N1)N(C=N2)[C@H]3[C@@H]([C@@H]([C@H](O3)COP(=O)(O)O)O)O	GRSZFWQUAKGDAV-KQYNXXCUSA-N	[M]	[M-H]-	2.69	3	NA	NA	0.9896	0.69	MS1 + ExpLib Match	[62]	M347T133_[M-H]-	6	TRUE	C00130	IMP	54341	57877.4	79012	71271.6	65511.7	147251	153931	141479	160765	150400	-8.9702	1.8989e-05	4.7215	0.00012046	0.52608	-0.92664	1.06403
M348T166_a_POS	348.071	165.8	C00020	L0018	Adenosine monophosphate (AMP)	C10H14N5O7P	level2	C1=NC2=C(C(=N1)N)N=CN2[C@H]3[C@@H]([C@@H]([C@H](O3)COP(=O)(O)O)O)O	UDMBCSSLTHHNCD-KQYNXXCUSA-N	[M]	[M+H]+	2.72	1.9	NA	NA	0.9993	0.72	MS1 + ExpLib Match	[28]	M348T166_[M+H]+	6	TRUE	C00020	AMP	37529.5	26927.2	51020.4	27666.2	29999.4	57974.1	62391.9	55973.3	70119.4	73968.9	-3.3813	0.0096231	2.0167	0.017061	0.65539	-0.60957	1.00658
M348T166_b_POS	348.071	165.8	C01367	L0392	Adenosine 3'-monophosphate	C10H14N5O7P	level2	C1=NC2=C(C(=N1)N)N=CN2[C@H]3[C@@H]([C@@H]([C@H](O3)CO)OP(=O)(O)O)O	LNQVTSROQXJCDD-KQYNXXCUSA-N	[M]	[M+H]+	2.72	1.9	NA	NA	0.9984	0.72	MS1 + ExpLib Match	[28]	M348T166_[M+H]+	6	TRUE	C01367	3'-AMP	37529.5	26927.2	51020.4	27666.2	29999.4	57974.1	62391.9	55973.3	70119.4	73968.9	-3.3813	0.0096231	2.0167	0.017061	0.65539	-0.60957	1.00658
M348T238_a_POS	348.072	237.7	C01367	L0392	Adenosine 3'-monophosphate	C10H14N5O7P	level2	C1=NC2=C(C(=N1)N)N=CN2[C@H]3[C@@H]([C@@H]([C@H](O3)CO)OP(=O)(O)O)O	LNQVTSROQXJCDD-KQYNXXCUSA-N	[M]	[M+H]+	2.7	3.1	NA	NA	0.9983	0.7	MS1 + ExpLib Match	[95]	M348T238_[M+H]+	1	TRUE	C01367	3'-AMP	3981.89	3719.43	4223.61	4116.89	3937.26	7618.68	17914.8	12699.9	10037.3	19414.6	-6.1021	0.0002888	3.5394	0.0010469	0.362	-1.4659	1.45722
M348T238_b_POS	348.072	237.7	C00020	L0018	Adenosine monophosphate (AMP)	C10H14N5O7P	level2	C1=NC2=C(C(=N1)N)N=CN2[C@H]3[C@@H]([C@@H]([C@H](O3)COP(=O)(O)O)O)O	UDMBCSSLTHHNCD-KQYNXXCUSA-N	[M]	[M+H]+	2.7	3.1	NA	NA	0.998	0.7	MS1 + ExpLib Match	[95]	M348T238_[M+H]+	1	TRUE	C00020	AMP	3981.89	3719.43	4223.61	4116.89	3937.26	7618.68	17914.8	12699.9	10037.3	19414.6	-6.1021	0.0002888	3.5394	0.0010469	0.362	-1.4659	1.45722
M362T185_NEG	362.051	185.3	C00144	L0278	Guanosine 5'-monophosphate (GMP)	C10H14N5O8P	level2	C1=NC2=C(N1[C@H]3[C@@H]([C@@H]([C@H](O3)COP(=O)(O)O)O)O)NC(=NC2=O)N	RQFCJASXJCIDSX-UUOKFMHZSA-N	[M]	[M-H]-	2.71	1.4	NA	NA	0.9619	0.71	MS1 + ExpLib Match	[35]	M362T185_[M-H]-	5	TRUE	C00144	GMP	1561.28	1995.54	3855.41	3893.75	2366.39	13163	10423.2	9974.84	12130	17509.6	-6.8955	0.00012509	3.9028	0.0005461	0.26191	-1.9329	1.67605
M362T280_a_NEG	362.051	279.8	KeggExd056014	NA	NA	C10H14N5O8P	level3.2	C([C@@H]1C([C@H]([C@H](n2cnc3c2[nH]c(=N)nc3O)O1)OP(=O)(O)O)O)O	WTIFIAZWCCBCGE-VCXQEIDJSA-N	[M]	[M-H]-	1.75	1.5	NA	27	1	0.75	metAnnotation	[146]	M362T280_[M-H]-	3	TRUE	NA	NA	892.733	1014.13	1505.86	1062.5	1316.6	13653.2	17509	30372.9	19198.9	25448.8	-15.698	2.7076e-07	6.5674	1.4756e-05	0.065906	-3.9234	2.48162
M362T280_b_NEG	362.051	279.8	C18239	NA	Precursor Z	C10H14N5O8P	level3.1	O=c1nc(N)[nH]c2c1N[C@@H]1[C@H](N2)O[C@H]2[C@@H](C1(O)O)OP(=O)(OC2)O	CZAKJJUNKNPTTO-AJFJRRQVSA-N	[M]	[M-H]-	1.73	1.5	NA	11.3	0.7059	0.73	metAnnotation	[146]	M362T280_[M-H]-	3	TRUE	C18239	Precursor Z	892.733	1014.13	1505.86	1062.5	1316.6	13653.2	17509	30372.9	19198.9	25448.8	-15.698	2.7076e-07	6.5674	1.4756e-05	0.065906	-3.9234	2.48162
M364T186_POS	364.066	185.7	C00144	L0278	Guanosine 5'-monophosphate (GMP)	C10H14N5O8P	level2	C1=NC2=C(N1[C@H]3[C@@H]([C@@H]([C@H](O3)COP(=O)(O)O)O)O)NC(=NC2=O)N	RQFCJASXJCIDSX-UUOKFMHZSA-N	[M]	[M+H]+	2.7	2.9	NA	NA	0.9961	0.7	MS1 + ExpLib Match	[23]	M364T186_[M+H]+	7	TRUE	C00144	GMP	1417.13	1315.81	2539.59	1269.93	1275.04	8119.06	9654.82	7517.96	9377.52	10201.8	-11.366	3.2385e-06	5.4897	3.3335e-05	0.21143	-2.2418	1.79628
M364T281_POS	364.066	280.5	C00144	L0278	Guanosine 5'-monophosphate (GMP)	C10H14N5O8P	level2	C1=NC2=C(N1[C@H]3[C@@H]([C@@H]([C@H](O3)COP(=O)(O)O)O)O)NC(=NC2=O)N	RQFCJASXJCIDSX-UUOKFMHZSA-N	[M]	[M+H]+	2.7	2.8	NA	NA	0.9961	0.7	MS1 + ExpLib Match	[115]	M364T281_[M+H]+	3	TRUE	C00144	GMP	735.273	754.665	689.412	590.781	588.486	2876.59	3232.37	4495.5	4570.58	4022.1	-13.123	1.0811e-06	5.9661	1.9334e-05	0.21081	-2.246	1.96654
M369T408_POS	369.215	407.7	C15985	NA	17-O-Acetylajmaline	C22H28N2O3	level3.1	CC[C@@H]1[C@@H](O)N2[C@@H]3C4[C@H]1C[C@H]2[C@H]1[C@@]([C@@H]4OC(=O)C)(C3)c2c(N1C)cccc2	SRISWFJLVRCABV-HUXZXPIYSA-N	[M]	[M+H]+	1.14	7.8	NA	27.5	NA	0.14	adductAnnotation	[148]	M369T408_[M+H]+	3	TRUE	C15985	17-O-Acetylajmaline	3709.45	4459.25	3322.52	5015.04	3956.42	2732.41	2890.43	3802.73	3033.87	2842.14	4.8145	0.0013306	2.876	0.0032264	1.6111	0.68809	1.00585
M375T441_NEG	375.132	441.2	C00255	S0072	Riboflavin	C17H20N4O6	level2	CC1=CC2=C(C=C1C)N(CC(C(C(CO)(O)[H])(O)[H])(O)[H])C=3C(C(=NC(N3)=O)O)=N2	AUNGANRZJHBGPY-SCRDCRAPSA-N	[M]	[M-H]-	2.71	1.3	NA	NA	0.9615	0.71	MS1 + ExpLib Match	[92]	M375T441_[M-H]-	4	TRUE	C00255	Riboflavin	7408.38	6671.77	7297.71	6421.18	5995.01	4098.53	4709.05	4606.94	4837.96	5160.44	10.118	7.7778e-06	5.1091	6.7054e-05	1.749	0.80656	1.00859
M380T117_NEG	380.004	117.3	KeggExd034414	NA	NA	C8H16NO12PS	level3.2	CC(=N[C@@H]1[C@H]([C@@H]([C@@H](COS(=O)(=O)O)O[C@@H]1OP(=O)(O)O)O)O)O	CUHDUUDDZUNZKI-FMDGEEDCSA-N	[M]	[M-H]-	1.89	4.6	NA	3.2	0.9851	0.89	metAnnotation	[150]	M380T117_[M-H]-	9	TRUE	NA	NA	11046.2	11815.9	11553.1	12663.2	11174.3	8721.76	8971.83	9376.42	5948.18	8863.91	7.0373	0.00010852	3.9645	0.00048632	1.6878	0.75515	1.052
M384T138_a_NEG	384.033	137.9	KeggExd000726	NA	NA	C10H14N5O8P	level3.2	C([C@@H]1[C@H]([C@H]([C@H](n2cnc3c(N)nc(nc23)O)O1)O)O)OP(=O)(O)O	CGCGQFDYTLYDPF-UUOKFMHZSA-N	[M]	[M+Na-2H]-	1.9	1.8	NA	8	1	0.9	metAnnotation	[128]	M384T138_[M+Na-2H]-	2	TRUE	NA	NA	66.3897	91.1318	326.183	185.826	70.059	3747.89	3974.45	11346.5	6707.52	7740.27	-9.9843	8.5882e-06	5.0661	6.7054e-05	0.026371	-5.2449	3.24959
M384T138_b_NEG	384.033	137.9	KeggExd012711	NA	NA	C10H14N5O8P	level3.2	C([C@@H]1[C@H]([C@H]([C@H](n2cnc3c(N)nc(nc23)O)O1)O)OP(=O)(O)O)O	HHENTKSXXXGJJB-UUOKFMHZSA-N	[M]	[M+Na-2H]-	1.9	1.8	NA	8.8	1	0.9	metAnnotation	[128]	M384T138_[M+Na-2H]-	2	TRUE	NA	NA	66.3897	91.1318	326.183	185.826	70.059	3747.89	3974.45	11346.5	6707.52	7740.27	-9.9843	8.5882e-06	5.0661	6.7054e-05	0.026371	-5.2449	3.24959
M384T138_c_NEG	384.033	137.9	KeggExd056015	NA	NA	C10H14N5O8P	level3.2	C([C@@H]1[C@@H]2[C@H]([C@H](n3cnc(c3NC(=N)N)C(=O)O)O1)OP(=O)(O)O2)O	IXXKKLLDVUVCRJ-ZIYNGMLESA-N	[M]	[M+Na-2H]-	1.84	1.8	NA	15.7	1	0.84	metAnnotation	[128]	M384T138_[M+Na-2H]-	2	TRUE	NA	NA	66.3897	91.1318	326.183	185.826	70.059	3747.89	3974.45	11346.5	6707.52	7740.27	-9.9843	8.5882e-06	5.0661	6.7054e-05	0.026371	-5.2449	3.24959
M384T138_d_NEG	384.033	137.9	C06193	NA	Guanosine 3'-phosphate	C10H14N5O8P	level3.1	OC[C@H]1O[C@H]([C@@H]([C@@H]1OP(=O)(O)O)O)n1cnc2c1[nH]c(N)nc2=O	ZDPUTNZENXVHJC-UUOKFMHZSA-N	[M]	[M+Na-2H]-	1.79	1.8	NA	21.8	1	0.79	metAnnotation	[128]	M384T138_[M+Na-2H]-	2	TRUE	C06193	Guanosine 3'-phosphate	66.3897	91.1318	326.183	185.826	70.059	3747.89	3974.45	11346.5	6707.52	7740.27	-9.9843	8.5882e-06	5.0661	6.7054e-05	0.026371	-5.2449	3.24959
M401T135_NEG	401.016	135.2	C00363	L0117	Deoxythymidine 5'-diphosphate (dTDP)	C10H16N2O11P2	level2	CC1=CN(C(=O)NC1=O)[C@H]2C[C@@H]([C@H](O2)COP(=O)(O)OP(=O)(O)O)O	UJLXYODCHAELLY-XLPZGREQSA-N	[M]	[M-H]-	2.67	1.2	NA	NA	0.8782	0.67	MS1 + ExpLib Match	[28]	M401T135_[M-H]-	4	TRUE	C00363	dTDP	1289.29	1774.5	1796.42	931.404	1614.3	3086.05	4174.6	4632.89	3526.82	3513.77	-5.2635	0.00076127	3.1185	0.0021614	0.47335	-1.079	1.41726
M402T112_NEG	402.011	112.3	C00112	L0063	Cytidine 5'-diphosphate (CDP)	C9H15N3O11P2	level2	C1=CN(C2(C(C(C(COP(O)(=O)OP(O)(O)=O)(O2)[H])(O)[H])(O)[H])[H])C(=NC1=N)O	ZWIADYZPOWUWEW-ZAKLUEHWSA-N	[M]	[M-H]-	2.71	0.8	NA	NA	0.9504	0.71	MS1 + ExpLib Match	[74]	M402T112_[M-H]-	7	TRUE	C00112	CDP	107006	114037	154067	128808	123019	80061.7	91993.5	77084.2	74396.8	87589.4	9.8318	9.6329e-06	5.0162	7.0904e-05	1.8508	0.88814	1.14501
M404T112_POS	404.027	112.3	C00112	L0063	Cytidine 5'-diphosphate (CDP)	C9H15N3O11P2	level2	C1=CN(C2(C(C(C(COP(O)(=O)OP(O)(O)=O)(O2)[H])(O)[H])(O)[H])[H])C(=NC1=N)O	ZWIADYZPOWUWEW-ZAKLUEHWSA-N	[M]	[M+H]+	2.68	3.6	NA	NA	0.9891	0.68	MS1 + ExpLib Match	[65]	M404T112_[M+H]+	10	TRUE	C00112	CDP	27937.3	27267.1	32302.6	31277.2	29488.3	19549.5	22745.1	18545.9	20469.2	21390.5	14.737	4.4191e-07	6.3547	1.5401e-05	1.7512	0.80833	1.06915
M407T117_a_NEG	407.023	117.1	KeggExd008950	NA	NA	C12H18O13	level3.2	C(C(=O)[C@H]([C@@H]([C@H](C(=O)O)O)O)O)OC1C(C(C(C(C(=O)O)O1)O)O)O	OHXKOERYJMEYPT-IENCIVLRSA-N	[M]	[M+K-2H]-	1.72	1.8	NA	18.3	0.8033	0.72	metAnnotation	[130]	M407T117_[M+K-2H]-	3	FALSE	NA	NA	1039.27	1517.56	1478.28	1192.13	1508.58	864.555	1152.66	915.249	614.862	1122.17	4.8119	0.0013351	2.8745	0.0032264	1.7602	0.81575	1.123
M407T117_b_NEG	407.023	117.1	KeggExd008951	NA	NA	C12H18O13	level3.2	C(C(=O)[C@H]([C@@H]([C@H](C(=O)O)O)O)OC1C(C(C(C(C(=O)O)O1)O)O)O)O	DPGDUOOYRTUUKO-SICCWZGXSA-N	[M]	[M+K-2H]-	1.64	1.8	NA	27.7	0.8033	0.64	metAnnotation	[130]	M407T117_[M+K-2H]-	3	FALSE	NA	NA	1039.27	1517.56	1478.28	1192.13	1508.58	864.555	1152.66	915.249	614.862	1122.17	4.8119	0.0013351	2.8745	0.0032264	1.7602	0.81575	1.123
M407T117_c_NEG	407.023	117.1	KeggExd005183	NA	NA	C12H18O13	level3.2	C(C1([C@H]([C@H]([C@@H](C(=O)O)O1)O)O)O)OC1C(C(C(C(C(=O)O)O1)O)O)O	CNWQGXRICFFFEB-UMCCCMBOSA-N	[M]	[M+K-2H]-	1.64	1.8	NA	27.8	0.8033	0.64	metAnnotation	[130]	M407T117_[M+K-2H]-	3	FALSE	NA	NA	1039.27	1517.56	1478.28	1192.13	1508.58	864.555	1152.66	915.249	614.862	1122.17	4.8119	0.0013351	2.8745	0.0032264	1.7602	0.81575	1.123
M407T117_d_NEG	407.023	117.1	C04354	NA	1,2-beta-D-Glucuronosyl-D-glucuronate	C12H18O13	level3.1	OC1O[C@H](C(=O)O)[C@H]([C@@H]([C@H]1O[C@@H]1O[C@H](C(=O)O)[C@H]([C@@H]([C@H]1O)O)O)O)O	IMNADAQGVSDVMI-MUAZRATOSA-N	[M]	[M+K-2H]-	1.62	1.8	NA	28.5	0.7768	0.62	metAnnotation	[130]	M407T117_[M+K-2H]-	3	FALSE	C04354	1,2-beta-D-Glucuronosyl-D-glucuronate	1039.27	1517.56	1478.28	1192.13	1508.58	864.555	1152.66	915.249	614.862	1122.17	4.8119	0.0013351	2.8745	0.0032264	1.7602	0.81575	1.123
M464T385_2_POS	464.082	384.9	C03794	L0317	Adenylsuccinic acid	C14H18N5O11P	level2	C1=NC2=C(C(=N1)N[C@@H](CC(=O)O)C(=O)O)N=CN2[C@H]3[C@@H]([C@@H]([C@H](O3)COP(=O)(O)O)O)O	OFBHPPMPBOJXRT-VWJPMABRSA-N	[M]	[M+H]+	2.7	2.1	NA	NA	0.969	0.7	MS1 + ExpLib Match	[111]	M464T385_2_[M+H]+	15	TRUE	C03794	N6-(1,2-Dicarboxyethyl)-AMP	45142.4	44497.3	60961.2	52818.6	41927.8	93136.9	98526.2	89897.5	94513.5	104197	-7.3147	8.2707e-05	4.0825	0.0004095	0.61871	-0.69268	1.00504
M466T129_NEG	465.983	129.4	C00458	L0059	Deoxycytidine 5'-triphosphate (dCTP)	C9H16N3O13P3	level2	C1[C@@H]([C@H](O[C@H]1N2C=CC(=NC2=O)N)COP(=O)(O)OP(=O)(O)OP(=O)(O)O)O	RGWHQCVHVJXOKC-SHYZEUOFSA-N	[M]	[M-H]-	2.7	1.9	NA	NA	0.9701	0.7	MS1 + ExpLib Match	[76]	M466T129_[M-H]-	5	TRUE	C00458	dCTP	7763.81	10935.4	7270.46	6027.26	11210.1	3710.91	4237.19	4112.75	5227.23	5544.44	5.6351	0.00048983	3.31	0.0015416	2.2941	1.1979	1.30079
M482T122_NEG	481.978	121.9	C00063	L0076	Cytidine triphosphate (CTP)	C9H16N3O14P3	level2	C1=CN(C(=O)N=C1N)[C@H]2[C@@H]([C@@H]([C@H](O2)COP(=O)(O)OP(=O)(O)OP(=O)(O)O)O)O	PCDQPRRSZKQHHS-XVFCMESISA-N	[M]	[M-H]-	2.71	0.6	NA	NA	0.9419	0.71	MS1 + ExpLib Match	[14]	M482T122_[M-H]-	7	TRUE	C00063	CTP	828909	723186	464234	861345	467614	326913	270156	225280	240102	319240	7.0329	0.000109	3.9626	0.00048632	2.9375	1.5546	1.53862
M483T132_NEG	482.962	132.3	C00075	L0054	Uridine 5'-triphosphate (UTP)	C9H15N2O15P3	level2	C1=CN(C(=O)NC1=O)[C@H]2[C@@H]([C@@H]([C@H](O2)COP(=O)(O)OP(=O)(O)OP(=O)(O)O)O)O	PGAVKCOVUIYSFO-XVFCMESISA-N	[M]	[M-H]-	2.7	0.8	NA	NA	0.9179	0.7	MS1 + ExpLib Match	[72]	M483T132_[M-H]-	6	TRUE	C00075	UTP	710061	1.01023e+06	1.10168e+06	1.02633e+06	954250	624901	774467	562991	760012	846830	5.1681	0.00085515	3.068	0.002378	1.6324	0.70697	1.03815
M484T123_POS	483.994	123	C00063	L0076	Cytidine triphosphate (CTP)	C9H16N3O14P3	level2	C1=CN(C(=O)N=C1N)[C@H]2[C@@H]([C@@H]([C@H](O2)COP(=O)(O)OP(=O)(O)OP(=O)(O)O)O)O	PCDQPRRSZKQHHS-XVFCMESISA-N	[M]	[M+H]+	2.62	3.7	NA	NA	0.8538	0.62	MS1 + ExpLib Match	[14]	M484T123_[M+H]+	9	TRUE	C00063	CTP	105060	227584	253043	179356	161538	54002.9	114639	58829.5	53633.7	79901	5.8849	0.00036798	3.4342	0.0012146	3.1375	1.6496	1.62108
M506T133_2_a_NEG	505.988	132.8	C00286	L0077	Deoxyguanosine triphosphate (dGTP)	C10H16N5O13P3	level2	C1[C@@H]([C@H](O[C@H]1N2C=NC3=C2NC(=NC3=O)N)COP(=O)(O)OP(=O)(O)OP(=O)(O)O)O	HAAZLUGHYHWQIW-KVQBGUIXSA-N	[M]	[M-H]-	2.65	0.6	NA	NA	0.8277	0.65	MS1 + ExpLib Match	[52]	M506T133_2_[M-H]-	13	TRUE	C00286	dGTP	2.82809e+06	3.65449e+06	2.77692e+06	3.04472e+06	3.89113e+06	1.92239e+06	2.64294e+06	2.10748e+06	2.4526e+06	2.6067e+06	5.965	0.00033627	3.4733	0.0011669	1.6764	0.74536	1.05571
M506T133_2_b_NEG	505.988	132.8	C00002	L0067	Adenosine 5'-triphosphate (ATP)	C10H16N5O13P3	level2	C1=NC2=C(C(=N1)N)N=CN2[C@H]3[C@@H]([C@@H]([C@H](O3)COP(=O)(O)OP(=O)(O)OP(=O)(O)O)O)O	ZKHQWZAMYRWXGA-KQYNXXCUSA-N	[M]	[M-H]-	2.65	0.6	NA	NA	0.8103	0.65	MS1 + ExpLib Match	[52]	M506T133_2_[M-H]-	13	TRUE	C00002	ATP	2.82809e+06	3.65449e+06	2.77692e+06	3.04472e+06	3.89113e+06	1.92239e+06	2.64294e+06	2.10748e+06	2.4526e+06	2.6067e+06	5.965	0.00033627	3.4733	0.0011669	1.6764	0.74536	1.05571
M522T135_NEG	521.984	134.6	C00044	L0065	Guanosine 5'-triphosphate (GTP)	C10H16N5O14P3	level2	C1=NC2=C(N1[C@H]3[C@@H]([C@@H]([C@H](O3)COP(=O)(O)OP(=O)(O)OP(=O)(O)O)O)O)NC(=NC2=O)N	XKMLYUALXHKNFT-UUOKFMHZSA-N	[M]	[M-H]-	2.7	1.1	NA	NA	0.9291	0.7	MS1 + ExpLib Match	[37]	M522T135_[M-H]-	8	TRUE	C00044	GTP	317742	346690	338102	334840	370600	133612	215914	169098	224456	229841	7.6696	5.908e-05	4.2286	0.00030094	2.1319	1.0921	1.33312
M530T136_a_POS	529.987	135.7	C00286	NA	dGTP	C10H16N5O13P3	level3.1	O[C@H]1C[C@@H](O[C@@H]1COP(=O)(OP(=O)(OP(=O)(O)O)O)O)n1cnc2c1[nH]c(N)nc2=O	HAAZLUGHYHWQIW-KVQBGUIXSA-N	[M]	[M+Na]+	1.86	3.7	NA	9.9	1	0.86	metAnnotation	[167]	M530T136_[M+Na]+	17	TRUE	C00286	dGTP	121200	107547	106588	96913.4	119164	60688.7	71555.1	76010.6	70908.6	73089.8	9.8753	9.3209e-06	5.0305	7.008e-05	1.8971	0.92377	1.1996
M530T136_b_POS	529.987	135.7	C19969	NA	2-Hydroxy-dATP	C10H16N5O13P3	level3.1	O[C@H]1C[C@@H](O[C@@H]1COP(=O)(OP(=O)(OP(=O)(O)O)O)O)n1cnc2c1nc(=O)[nH]c2N	UOACBPRDWRDEHJ-KVQBGUIXSA-N	[M]	[M+Na]+	1.85	3.7	NA	9.9	1	0.85	metAnnotation	[167]	M530T136_[M+Na]+	17	TRUE	C19969	2-Hydroxy-dATP	121200	107547	106588	96913.4	119164	60688.7	71555.1	76010.6	70908.6	73089.8	9.8753	9.3209e-06	5.0305	7.008e-05	1.8971	0.92377	1.1996
M563T130_a_NEG	563.069	130.1	C02097	NA	dTDP-galactose	C16H26N2O16P2	level3.1	OC[C@H]1O[C@H](OP(=O)(OP(=O)(OC[C@H]2O[C@H](C[C@@H]2O)n2cc(C)c(=O)[nH]c2=O)O)O)[C@@H]([C@H]([C@H]1O)O)O	YSYKRGRSMLTJNL-OAOVJFGZSA-N	[M]	[M-H]-	1.94	1.5	NA	4.1	0.9981	0.94	metAnnotation	[148]	M563T130_[M-H]-	6	TRUE	C00842;C02097	dTDP-glucose;dTDP-galactose	150243	134569	133704	132028	165688	72088.9	82773.4	66445.4	76122.6	76152.8	14.53	4.9314e-07	6.307	1.5401e-05	2.3281	1.2192	1.53703
M563T130_b_NEG	563.069	130.1	C00842	NA	dTDP-glucose	C16H26N2O16P2	level3.1	OC[C@H]1O[C@H](OP(=O)(OP(=O)(OC[C@H]2O[C@H](C[C@@H]2O)n2cc(C)c(=O)[nH]c2=O)O)O)[C@@H]([C@H]([C@@H]1O)O)O	YSYKRGRSMLTJNL-URARBOGNSA-N	[M]	[M-H]-	1.94	1.5	NA	4.1	0.9981	0.94	metAnnotation	[148]	M563T130_[M-H]-	6	TRUE	C00842;C02097	dTDP-glucose;dTDP-galactose	150243	134569	133704	132028	165688	72088.9	82773.4	66445.4	76122.6	76152.8	14.53	4.9314e-07	6.307	1.5401e-05	2.3281	1.2192	1.53703
M581T659_NEG	581.241	658.7	C00500	L0333	Biliverdin	C33H34N4O6	level2	C=CC1=C(C)C(NC1=CC2=C(C)C(CCC(=O)O)=C(C=C3C(CCC(=O)O)=C(C)C(C=C4C(C)=C(C=C)C(N4)=O)=N3)N2)=O	QBUVFDKTZJNUPP-UHFFFAOYSA-N	[M]	[M-H]-	2.66	0.8	NA	NA	0.8516	0.66	MS1 + ExpLib Match	[47]	M581T659_[M-H]-	1	FALSE	NA	NA	519.07	519.177	508.13	555.442	595.519	422.018	413.747	407.187	217.787	290.061	5.0192	0.0010278	2.9881	0.0027282	1.8696	0.90272	1.18161
M583T658_POS	583.258	657.8	C00500	L0333	Biliverdin	C33H34N4O6	level2	C=CC1=C(C)C(NC1=CC2=C(C)C(CCC(=O)O)=C(C=C3C(CCC(=O)O)=C(C)C(C=C4C(C)=C(C=C)C(N4)=O)=N3)N2)=O	QBUVFDKTZJNUPP-UHFFFAOYSA-N	[M]	[M+H]+	2.63	5	NA	NA	0.9212	0.63	MS1 + ExpLib Match	[83]	M583T658_[M+H]+	2	FALSE	NA	NA	1991.11	2042.82	1981.28	2122.45	2208	1267.76	1383.28	1630.26	1683.9	1755.29	6.7225	0.00014921	3.8262	0.00061733	1.6203	0.69629	1.02618
M587T112_a_NEG	587.074	112	KeggExd048882	NA	NA	C17H28N4O16P2	level3.2	c1cn([C@H]2[C@@H]([C@@H]([C@@H](COP(=O)(O)OP(=O)(CCN)O)O2)O)O)c(nc1=NC1C(C(C(C(C(=O)O)O1)O)O)O)O	LMFAVGTVCOOULV-ZOLRHEBQSA-N	[M]	[M-H2O-H]-	1.51	9.2	NA	20.1	0.6582	0.51	metAnnotation	[169]	M587T112_[M-H2O-H]-	12	TRUE	NA	NA	1963.48	2441.33	4235.64	2972.1	3132.98	5315.26	5550.94	7683.73	5848.66	5307.59	-3.5022	0.0080531	2.094	0.014596	0.59769	-0.74253	1.01554
M587T112_b_NEG	587.074	112	KeggExd048880	NA	NA	C17H28N4O16P2	level3.2	c1cn([C@H]2[C@@H]([C@@H]([C@@H](COP(=O)(O)OP(=O)(CCN)O)O2)O)OC2C(C(C(C(C(=O)O)O2)O)O)O)c(nc1=N)O	ZLLAAYHXPFIKIS-DDSFNDGJSA-N	[M]	[M-H2O-H]-	1.51	9.2	NA	20.2	0.6582	0.51	metAnnotation	[169]	M587T112_[M-H2O-H]-	12	TRUE	NA	NA	1963.48	2441.33	4235.64	2972.1	3132.98	5315.26	5550.94	7683.73	5848.66	5307.59	-3.5022	0.0080531	2.094	0.014596	0.59769	-0.74253	1.01554
M587T112_c_NEG	587.074	112	KeggExd048881	NA	NA	C17H28N4O16P2	level3.2	c1cn([C@H]2[C@@H]([C@@H]([C@@H](COP(=O)(O)OP(=O)(CCN)O)O2)OC2C(C(C(C(C(=O)O)O2)O)O)O)O)c(nc1=N)O	GAZGLLXNNUTRJG-UYZHOGHESA-N	[M]	[M-H2O-H]-	1.51	9.2	NA	20.2	0.6582	0.51	metAnnotation	[169]	M587T112_[M-H2O-H]-	12	TRUE	NA	NA	1963.48	2441.33	4235.64	2972.1	3132.98	5315.26	5550.94	7683.73	5848.66	5307.59	-3.5022	0.0080531	2.094	0.014596	0.59769	-0.74253	1.01554
M604T130_NEG	604.057	129.8	C20849	NA	UDP-2-acetamido-3-dehydro-2-deoxy-alpha-D-glucopyranose	C17H25N3O17P2	level3.1	OC[C@H]1O[C@H](OP(=O)(OP(=O)(OC[C@H]2O[C@H]([C@@H]([C@@H]2O)O)n2ccc(=O)[nH]c2=O)O)O)[C@@H](C(=O)[C@@H]1O)NC(=O)C	OYJZKJWFDYJVEF-OOOKLUETSA-N	[M]	[M-H]-	1.5	2.5	NA	2.7	0.1238	0.5	metAnnotation	[120]	M604T130_[M-H]-	5	TRUE	C20849	UDP-2-acetamido-3-dehydro-2-deoxy-alpha-D-glucopyranose	131757	123206	125628	123025	146291	76131.6	79760.9	66165.5	68385.7	74655.5	17.212	1.3212e-07	6.879	1.1138e-05	2.1615	1.112	1.46244
M605T127_NEG	605.128	127.2	C20415	NA	dTDP-4-acetamido-4,6-dideoxy-alpha-D-galactose	C18H29N3O15P2	level3.1	CC(=O)N[C@H]1[C@@H](C)O[C@@H]([C@@H]([C@H]1O)O)OP(=O)(OP(=O)(OC[C@H]1O[C@H](C[C@@H]1O)n1cc(C)c(=O)[nH]c1=O)O)O	YHXQWYBLXUELDA-HYPDDMKDSA-N	[M]	[M+NH4-2H]-	1.69	2.1	NA	4	0.5103	0.69	metAnnotation	[122]	M605T127_[M+NH4-2H]-	8	TRUE	C06018;C20415	dTDP-4-acetamido-4,6-dideoxy-D-glucose;dTDP-4-acetamido-4,6-dideoxy-alpha-D-galactose	5396.16	6298.32	5682.66	2633.82	5823.49	1365.03	1983.81	1873.38	1722	2010.34	6.9852	0.00011431	3.9419	0.00050447	3.5078	1.8106	1.70939
M606T131_3_a_NEG	606.074	131	C00043	NA	UDP-N-acetyl-alpha-D-glucosamine	C17H27N3O17P2	level3.1	OC[C@H]1O[C@H](OP(=O)(OP(=O)(OC[C@H]2O[C@H]([C@@H]([C@@H]2O)O)n2ccc(=O)[nH]c2=O)O)O)[C@@H]([C@H]([C@@H]1O)O)NC(=O)C	LFTYTUAZOPRMMI-CFRASDGPSA-N	[M]	[M-H]-	1.83	1.1	NA	2.1	0.7247	0.83	metAnnotation	[141]	M606T131_3_[M-H]-	21	TRUE	C00043;C00203;C01170	UDP-N-acetyl-alpha-D-glucosamine;UDP-N-acetyl-D-galactosamine;UDP-N-acetyl-D-mannosamine	8.02773e+06	8.977e+06	8.28503e+06	8.10797e+06	9.99962e+06	6.36934e+06	5.59778e+06	6.134e+06	6.65043e+06	8.44015e+06	5.717	0.00044559	3.3511	0.0014133	1.585	0.6645	1.07535
M606T131_3_b_NEG	606.074	131	C00203	NA	UDP-N-acetyl-D-galactosamine	C17H27N3O17P2	level3.1	OC[C@H]1O[C@H](OP(=O)(OP(=O)(OC[C@H]2OC([C@@H]([C@@H]2O)O)n2ccc(=O)[nH]c2=O)O)O)[C@@H]([C@H]([C@H]1O)O)NC(=O)C	LFTYTUAZOPRMMI-FTFHWYEPSA-N	[M]	[M-H]-	1.83	1.1	NA	2.1	0.7247	0.83	metAnnotation	[141]	M606T131_3_[M-H]-	21	TRUE	C00043;C00203;C01170	UDP-N-acetyl-alpha-D-glucosamine;UDP-N-acetyl-D-galactosamine;UDP-N-acetyl-D-mannosamine	8.02773e+06	8.977e+06	8.28503e+06	8.10797e+06	9.99962e+06	6.36934e+06	5.59778e+06	6.134e+06	6.65043e+06	8.44015e+06	5.717	0.00044559	3.3511	0.0014133	1.585	0.6645	1.07535
M606T131_3_c_NEG	606.074	131	C01170	NA	UDP-N-acetyl-D-mannosamine	C17H27N3O17P2	level3.1	OC[C@H]1O[C@H](OP(=O)(OP(=O)(OC[C@H]2O[C@H]([C@@H]([C@@H]2O)O)n2ccc(=O)[nH]c2=O)O)O)[C@H]([C@H]([C@@H]1O)O)NC(=O)C	LFTYTUAZOPRMMI-ZYQOOJPVSA-N	[M]	[M-H]-	1.83	1.1	NA	2.1	0.7247	0.83	metAnnotation	[141]	M606T131_3_[M-H]-	21	TRUE	C00043;C00203;C01170	UDP-N-acetyl-alpha-D-glucosamine;UDP-N-acetyl-D-galactosamine;UDP-N-acetyl-D-mannosamine	8.02773e+06	8.977e+06	8.28503e+06	8.10797e+06	9.99962e+06	6.36934e+06	5.59778e+06	6.134e+06	6.65043e+06	8.44015e+06	5.717	0.00044559	3.3511	0.0014133	1.585	0.6645	1.07535
M608T130_POS	608.091	129.8	C00043	L0303	UDP-N-acetylglucosamine	C17H27N3O17P2	level2	CC(=O)N[C@@H]1[C@H]([C@@H]([C@H](O[C@@H]1OP(=O)(O)OP(=O)(O)OC[C@@H]2[C@H]([C@H]([C@@H](O2)N3C=CC(=O)NC3=O)O)O)CO)O)O	LFTYTUAZOPRMMI-CFRASDGPSA-N	[M]	[M+H]+	2.69	2.7	NA	NA	0.9684	0.69	MS1 + ExpLib Match	[101]	M608T130_[M+H]+	41	TRUE	C00043;C00203;C01170	UDP-N-acetyl-alpha-D-glucosamine;UDP-N-acetyl-D-galactosamine;UDP-N-acetyl-D-mannosamine	354867	303954	320241	298259	339173	167197	203907	175012	166677	167618	15.554	2.9077e-07	6.5365	1.4756e-05	2.229	1.1564	1.4134
M617T125_a_NEG	616.982	125	C00617	NA	UDP-D-galacturonate	C15H22N2O18P2	level3.1	O[C@@H]1[C@@H](COP(=O)(OP(=O)(O[C@H]2O[C@H](C(=O)O)[C@@H]([C@@H]([C@H]2O)O)O)O)O)OC([C@@H]1O)n1ccc(=O)[nH]c1=O	HDYANYHVCAPMJV-RDKSFWDPSA-N	[M]	[M+K-2H]-	1.85	1.8	NA	8.8	0.9048	0.85	metAnnotation	[143]	M617T125_[M+K-2H]-	7	TRUE	C00167;C00617;C02330	UDP-glucuronate;UDP-D-galacturonate;UDP-L-iduronate	18831.1	18708.4	14230.5	12206.5	18842.5	8586.7	16564.5	6794.53	10903.3	10752.6	4.0196	0.0038435	2.4153	0.0080854	1.8918	0.91977	1.19869
M617T125_b_NEG	616.982	125	C02330	NA	UDP-L-iduronate	C15H22N2O18P2	level3.1	O[C@@H]1[C@@H](COP(=O)(OP(=O)(O[C@H]2O[C@@H](C(=O)O)[C@H]([C@@H]([C@H]2O)O)O)O)O)O[C@H]([C@@H]1O)n1ccc(=O)[nH]c1=O	HDYANYHVCAPMJV-NTWGTYGRSA-N	[M]	[M+K-2H]-	1.82	1.8	NA	8.8	0.8505	0.82	metAnnotation	[143]	M617T125_[M+K-2H]-	7	TRUE	C00167;C00617;C02330	UDP-glucuronate;UDP-D-galacturonate;UDP-L-iduronate	18831.1	18708.4	14230.5	12206.5	18842.5	8586.7	16564.5	6794.53	10903.3	10752.6	4.0196	0.0038435	2.4153	0.0080854	1.8918	0.91977	1.19869
M622T131_NEG	622.07	130.5	C16154	NA	UDP-L-Ara4FN	C15H23N3O16P2	level3.1	O=CN[C@H]1CO[C@@H]([C@@H]([C@H]1O)O)OP(=O)(OP(=O)(OC[C@H]1O[C@H]([C@@H]([C@@H]1O)O)n1ccc(=O)[nH]c1=O)O)O	QGYFHZBDXXNYAX-RTXATJJPSA-N	[M]	[M+CH3COO]-	1.91	1.4	NA	1.9	0.9048	0.91	metAnnotation	[162]	M622T131_[M+CH3COO]-	6	TRUE	C16154	UDP-L-Ara4FN	54280.8	50419	47640.9	44813.9	60114.4	27129.2	26561.7	22775.1	25286.2	29383.2	13.102	1.0947e-06	5.9607	1.9334e-05	2.3836	1.2531	1.58127
M638T131_a_NEG	638.065	130.6	KeggExd001081	NA	NA	C15H23N3O17P2	level3.2	c1cn([C@H]2[C@@H]([C@@H]([C@@H](COP(=O)(O)OP(=O)(O)O)O2)OC2C(C(C(C(C(=O)O)O2)O)O)O)O)c(nc1=N)O	MVEBLPMTXGRDMN-PVHCGJJISA-N	[M]	[M+CH3COO]-	1.78	1.3	NA	4.9	0.6865	0.78	metAnnotation	[164]	M638T131_[M+CH3COO]-	9	TRUE	NA	NA	62223.4	55993.9	51456.1	54834.9	65862.5	32171	33075.8	26773.3	32726.9	35631	12.232	1.8524e-06	5.7323	2.212e-05	2.199	1.1369	1.46811
M638T131_b_NEG	638.065	130.6	KeggExd001082	NA	NA	C15H23N3O17P2	level3.2	c1cn([C@H]2[C@@H]([C@@H]([C@@H](COP(=O)(O)OP(=O)(O)O)O2)O)OC2C(C(C(C(C(=O)O)O2)O)O)O)c(nc1=N)O	AAMRIVATAHMFBQ-ZAYZUTAZSA-N	[M]	[M+CH3COO]-	1.78	1.3	NA	4.9	0.6865	0.78	metAnnotation	[164]	M638T131_[M+CH3COO]-	9	TRUE	NA	NA	62223.4	55993.9	51456.1	54834.9	65862.5	32171	33075.8	26773.3	32726.9	35631	12.232	1.8524e-06	5.7323	2.212e-05	2.199	1.1369	1.46811
M638T131_c_NEG	638.065	130.6	KeggExd001083	NA	NA	C15H23N3O17P2	level3.2	c1cn([C@H]2[C@@H]([C@@H]([C@@H](COP(=O)(O)OP(=O)(O)O)O2)O)O)c(nc1=NC1C(C(C(C(C(=O)O)O1)O)O)O)O	FMOSKJZIVSRFID-QLZIKRHHSA-N	[M]	[M+CH3COO]-	1.77	1.3	NA	6.2	0.6865	0.77	metAnnotation	[164]	M638T131_[M+CH3COO]-	9	TRUE	NA	NA	62223.4	55993.9	51456.1	54834.9	65862.5	32171	33075.8	26773.3	32726.9	35631	12.232	1.8524e-06	5.7323	2.212e-05	2.199	1.1369	1.46811
M642T183_NEG	642.003	182.8	C20742	NA	2'-Phospho-cyclic ADP-ribose	C15H22N5O16P3	level3.1	O[C@@H]1[C@H]2COP(=O)(O)OP(=O)(O)OC[C@H]3O[C@@H](n4cnc5n([C@@H]([C@@H]1OP(=O)(O)O)O2)cnc5c4=N)[C@@H]([C@@H]3O)O	MWTSYRKXRVJILA-KEOHHSTQSA-N	[M]	[M+Na-2H]-	1.25	1.5	NA	26.4	NA	0.25	adductAnnotation	[161]	M642T183_[M+Na-2H]-	1	TRUE	C20742	2'-Phospho-cyclic ADP-ribose	516.808	646.097	489.505	493.535	379.288	318.559	481.91	263.929	294.876	259.809	4.9828	0.0010757	2.9683	0.0028216	1.8964	0.92328	1.12806
M662T234_NEG	662.102	233.6	C00003	L0009	Nicotinamide adenine dinucleotide (NAD)	C21H28N7O14P2	level2	C1=CC(=C[N+](=C1)[C@H]2[C@@H]([C@@H]([C@H](O2)COP(=O)(O)OP(=O)(O)OC[C@@H]3[C@H]([C@H]([C@@H](O3)N4C=NC5=C4N=CN=C5N)O)O)O)O)C(=O)N	BAWFJGJZGIEFAR-NNYOXOHSSA-O	[M]	[M-2H]-	2.69	1	NA	NA	0.9231	0.69	MS1 + ExpLib Match	[27]	M662T234_[M-2H]-	11	FALSE	C00003	NAD+	35669.8	33653.3	35313.4	32271.2	33606.3	25071.5	31878.2	22555.5	26863	29685.4	8.5599	2.6748e-05	4.5727	0.00015739	1.5243	0.60816	1.01941
M666T385_POS	666.135	384.9	C00004	L0085	Reduced nicotinamide adenine dinucleotide (NADH)	C21H29N7O14P2	level2	C1C=CN(C=C1C(=O)N)[C@H]2[C@@H]([C@@H]([C@H](O2)COP(=O)(O)OP(=O)(O)OC[C@@H]3[C@H]([C@H]([C@@H](O3)N4C=NC5=C4N=CN=C5N)O)O)O)O	BOPGDPNILDQYTO-NNYOXOHSSA-N	[M]	[M+H]+	2.62	4.7	NA	NA	0.8867	0.62	MS1 + ExpLib Match	[117]	M666T385_[M+H]+	12	TRUE	C00004;C20744	NADH;alpha-NADH	35192.6	31673.2	35311.4	35937.9	33284.1	19337.2	22408.8	21972.3	23723.2	24199.1	12.782	1.3231e-06	5.8784	1.9334e-05	1.8593	0.89476	1.2338
M708T392_NEG	708.124	391.6	C00882	NA	Dephospho-CoA	C21H35N7O13P2S	level3.1	SCCNC(=O)CCNC(=O)[C@@H](C(COP(=O)(OP(=O)(OC[C@H]1O[C@H]([C@@H]([C@@H]1O)O)n1cnc2c1ncnc2N)O)O)(C)C)O	KDTSHFARGAKYJN-IBOSZNHHSA-N	[M]	[M+Na-2H]-	1.42	2	NA	5.9	NA	0.42	adductAnnotation	[118]	M708T392_[M+Na-2H]-	5	FALSE	C00882	Dephospho-CoA	811.943	955.24	1129.06	819.963	1117.26	393.772	466.402	267.663	406.117	293.449	9.333	1.4176e-05	4.8484	9.1358e-05	3.2074	1.6814	1.60923
M722T175_a_POS	722.003	174.8	KeggExd000834	NA	NA	C16H24N5O20P3	level3.2	C([C@@H]1[C@H]([C@H]([C@H](n2cnc3c2[nH]c(=N)nc3O)O1)OC1C(C(C(C(C(=O)O)O1)O)O)O)O)OP(=O)(O)OP(=O)(O)OP(=O)(O)O	ZZIBMMOGOLBCAZ-CBKOQXAOSA-N	[M]	[M+Na]+	1.79	12.2	NA	0.4	1	0.79	metAnnotation	[151]	M722T175_[M+Na]+	4	TRUE	NA	NA	975.358	732.038	1041.37	772.686	994.861	346.128	477.304	495.061	472.974	365.044	8.0864	4.0415e-05	4.3935	0.0002159	2.5336	1.3412	1.51565
M722T175_b_POS	722.003	174.8	KeggExd000833	NA	NA	C16H24N5O20P3	level3.2	C([C@@H]1[C@H]([C@H]([C@H](n2cnc3c2[nH]c(=N)nc3O)O1)O)OC1C(C(C(C(C(=O)O)O1)O)O)O)OP(=O)(O)OP(=O)(O)OP(=O)(O)O	DTCVXNOTEILBIU-IACXHSGQSA-N	[M]	[M+Na]+	1.77	12.2	NA	2.9	1	0.77	metAnnotation	[151]	M722T175_[M+Na]+	4	TRUE	NA	NA	975.358	732.038	1041.37	772.686	994.861	346.128	477.304	495.061	472.974	365.044	8.0864	4.0415e-05	4.3935	0.0002159	2.5336	1.3412	1.51565
M744T386_2_NEG	744.085	386.5	C00005	L0020	Reduced nicotinamide adenine dinucleotide phosphate (NADPH)	C21H30N7O17P3	level2	NC(=O)C1=CN(C=CC1)[C@H]1O[C@@H](COP(O)(=O)OP(O)(=O)OC[C@@H]2O[C@@H]([C@@H](OP(O)(O)=O)[C@H]2O)N2C=NC3=C(N)N=CN=C23)[C@H](O)[C@@H]1O	ACFIXJIJDZMPPO-NCHANQSKSA-N	[M]	[M-H]-	2.71	1.2	NA	NA	0.9628	0.71	MS1 + ExpLib Match	[106]	M744T386_2_[M-H]-	16	TRUE	C00005;C20745	NADPH;alpha-NADPH	18369.8	18823.7	31255.3	18570.2	29234.3	11318.3	19409.5	13226.1	17015.6	16000.1	3.9742	0.0040947	2.3878	0.0083962	1.8375	0.87772	1.08845
M746T385_1_POS	746.102	385.5	C00005	L0020	Reduced nicotinamide adenine dinucleotide phosphate (NADPH)	C21H30N7O17P3	level2	NC(=O)C1=CN(C=CC1)[C@H]1O[C@@H](COP(O)(=O)OP(O)(=O)OC[C@@H]2O[C@@H]([C@@H](OP(O)(O)=O)[C@H]2O)N2C=NC3=C(N)N=CN=C23)[C@H](O)[C@@H]1O	ACFIXJIJDZMPPO-NCHANQSKSA-N	[M]	[M+H]+	2.61	5.2	NA	NA	0.8901	0.61	MS1 + ExpLib Match	[116]	M746T385_1_[M+H]+	9	TRUE	C00005;C20745	NADPH;alpha-NADPH	14332	14686.8	18148.9	13773.6	15688	9375.65	12024.2	10618.7	10428.3	9094.92	8.1575	3.7939e-05	4.4209	0.00020997	1.8005	0.84836	1.11517
M807T129_NEG	806.998	129.2	C00015	NA	UDP	C9H14N2O12P2	level3.1	O[C@@H]1[C@@H](COP(=O)(OP(=O)(O)O)O)O[C@H]([C@@H]1O)n1ccc(=O)[nH]c1=O	XCCTYIAWTASOJW-XVFCMESISA-N	[M]	[2M-H]-	1.97	1.4	NA	0.1	0.9947	0.97	metAnnotation	[154]	M807T129_[2M-H]-	9	TRUE	C00015	UDP	126268	118039	156457	133853	140820	34210.1	38944.1	20622	31775.3	37572.1	14.656	4.6115e-07	6.3362	1.5401e-05	5.0463	2.3352	2.16085
M910T409_NEG	910.151	409.1	C00356	L0286	DL-3-hydroxy-3-methylglutaryl-CoA (HMG CoA)	C27H44N7O20P3S	level2	C[C@](O)(CC(O)=O)CC(=O)SCCNC(=O)CCNC(=O)C(O)C(C)(C)COP(O)(=O)OP(O)(=O)OC[C@H]1O[C@H]([C@H](O)[C@@H]1OP(O)(O)=O)N1C=NC2=C1N=CN=C2N	CABVTRNMFUVUDM-MIGRVSMKSA-N	[M]	[M-H]-	2.73	1	NA	NA	0.9939	0.73	MS1 + ExpLib Match	[55]	M910T409_[M-H]-	6	TRUE	C00356	(S)-3-Hydroxy-3-methylglutaryl-CoA	7684.33	6615.49	6446.49	6362.98	7013.47	2719.22	4021.93	2829.75	2876.63	4076.04	11.628	2.7243e-06	5.5647	3.1602e-05	2.5222	1.3347	1.56834
